# Supplementary material for: A large‐scale targeted proteomics of plasma extracellular vesicles shows utility for prognosis prediction subtyping in colorectal cancer
Source: Cancer Med. 2022 Nov 16;12(6):7616–26. doi: 10.1002/cam4.5442 (PMC10067095; doi:10.1002/cam4.5442)
Supplement: Supplementary file 1 — Data S1 [file CAM4-12-7616-s003.xlsx]

## Sheet: Sheet1
	Cohort 1				Cohort 2
	Stage I	Healthy Control 1	Stage IV	Healthy Control 2	Stage 0-IV
Number	26	26	33	33	150
Age (years)
Medican ±SD	69 ± 10.3	69 ± 10.3	62 ± 11.5	62 ± 11.9	67 ± 12.0
(range)	(45-81)	(44-82)	(42-85)	(41-86)	(23-85)
Sex
Male	19	19	24	24	93
Female	7	7	9	9	57
Stage
0	-	-	-	-	9
I	26	-	-	-	24
II	-	-	-	-	32
III	-	-	-	-	35
IV	-	-	33	-	44
*unclassified	-	-	-	-	6
*Patients with unclassified were registered as CRC patients without definitive diagnosis of CRC and/or sufficient clinical information to define TNM classification.
