# Supplementary material for: A large‐scale targeted proteomics of plasma extracellular vesicles shows utility for prognosis prediction subtyping in colorectal cancer
Source: Cancer Med. 2022 Nov 16;12(6):7616–26. doi: 10.1002/cam4.5442 (PMC10067095; doi:10.1002/cam4.5442)
Supplement: Supplementary file 2 — Data S2 [file CAM4-12-7616-s009.xlsx]

## Sheet: Transition list
Target proteins (459 proteins)							Target peptides (1344 peptides)				SRM transitions						563 peptides (282 proteins)	230 peptides (162 proteins)	139 peptides (99proteins)
#	Gene Name	Protein Name	Uniprot ID	experimental dataset	public database	Peptides / Proteins	Peptide Sequence	Position		Transitons/peptide	Precursor Charge	Product Ion (Product Charge)	Light		Heavy		Quantified pepitdes in Cohort-1-pooled sample	Quantified pepitdes in Cohort-1 individual samples	Quantified peptides in Cohort-2 individual samples
								Start	End				Precursor m/z	Product m/z	Precursor m/z	Product m/z
1	ERBB2	Receptor tyrosine-protein kinase erbB-2	P04626		+	3	NNQLALTLIDTNR	176	188	5	2	y10(+); y9(+); y8(+); y7(+); y6(+)	743.405	1129.658; 1016.573; 945.536; 832.452; 731.405	748.409	1139.666; 1026.582; 955.545; 842.461; 741.413
1	ERBB2	Receptor tyrosine-protein kinase erbB-2	P04626		+	3	AVTSANIQEFAGCK	355	368	5	2	y9(+); y8(+); y7(+); y6(+); y5(+)	748.364	1066.499; 952.456; 839.372; 711.313; 582.27	752.371	1074.513; 960.47; 847.386; 719.327; 590.285	+	+	+
1	ERBB2	Receptor tyrosine-protein kinase erbB-2	P04626		+	3	GIWIPDGENVK	737	747	5	2	y9(+); y8(+); y7(+); y6(+); y5(+)	614.322	1057.531; 871.452; 758.368; 661.315; 546.288	618.329	1065.545; 879.466; 766.382; 669.329; 554.302	+	+	+
2	HSPB1	Heat shock protein beta-1	P04792	+	+	3	LFDQAFGLPR	28	37	5	2	y9(+); y8(+); y7(+); y6(+); y5(+)	582.314	1050.537; 903.468; 788.441; 660.383; 589.346	587.318	1060.545; 913.477; 798.45; 670.391; 599.354	+
2	HSPB1	Heat shock protein beta-1	P04792	+	+	3	VSLDVNHFAPDELTVK	97	112	5	3	y7(+); y15(++); y14(++); y13(++); y7(++)	595.312	801.435; 842.931; 799.415; 742.873; 401.221	597.984	809.449; 846.938; 803.422; 746.88; 405.228	+	+	+
2	HSPB1	Heat shock protein beta-1	P04792	+	+	3	AQLGGPEAAK	189	198	5	2	y7(+); y5(+); b3(+); b4(+); b6(+)	471.256	629.325; 515.282; 313.187; 370.208; 524.283	475.263	637.34; 523.297; 313.187; 370.208; 524.283
3	IGF1	Insulin-like growth factor I	P05019	+		3	ISSLPTQLFK	4	13	5	2	y9(+); y8(+); y7(+); y6(+); b3(+)	567.332	1020.572; 933.54; 846.508; 733.424; 288.155	571.339	1028.587; 941.555; 854.523; 741.439; 288.155	+
3	IGF1	Insulin-like growth factor I	P05019	+		3	APQTGIVDECCFR	86	98	5	2	y10(+); y9(+); y7(+); y6(+); y5(+)	776.848	1256.54; 1155.492; 985.387; 886.318; 771.291	781.852	1266.548; 1165.5; 995.395; 896.326; 781.3
3	IGF1	Insulin-like growth factor I	P05019	+		3	EGTEASLQIR	163	172	5	2	y9(+); y8(+); y7(+); y6(+); y5(+)	552.288	974.527; 917.505; 816.457; 687.415; 616.378	557.292	984.535; 927.513; 826.466; 697.423; 626.386
4	S100A8	Protein S100-A8	P05109	+	+	3	ALNSIIDVYHK	8	18	5	3	y6(+); y5(+); y10(++); y9(++); y8(++)	424.903	774.414; 661.33; 601.332; 544.79; 487.769	427.574	782.429; 669.345; 605.34; 548.797; 491.776	+	+	+
4	S100A8	Protein S100-A8	P05109	+	+	3	GNFHAVYR	24	31	5	3	y7(++); y6(++); y5(++); b3(+); b6(++)	321.831	453.733; 396.711; 323.177; 319.14; 313.656	325.167	458.737; 401.715; 328.181; 319.14; 313.656	+	+	+
4	S100A8	Protein S100-A8	P05109	+	+	3	LLETECPQYIR	37	47	5	2	y9(+); y8(+); y7(+); y6(+); y5(+)	711.358	1195.541; 1066.499; 965.451; 836.408; 676.378	716.362	1205.549; 1076.507; 975.459; 846.417; 686.386	+	+	+
5	ANXA1	Annexin A1	P04083	+	+	3	GVDEATIIDILTK	59	71	5	2	y9(+); y8(+); y7(+); y6(+); y5(+)	694.388	987.608; 916.571; 815.524; 702.44; 589.356	698.395	995.623; 924.586; 823.538; 710.454; 597.37	+	+	+
5	ANXA1	Annexin A1	P04083	+	+	3	TPAQFDADELR	114	124	5	2	y9(+); y8(+); y7(+); y6(+); y5(+)	631.804	1064.501; 993.464; 865.405; 718.337; 603.31	636.808	1074.509; 1003.472; 875.413; 728.345; 613.318	+
5	ANXA1	Annexin A1	P04083	+	+	3	GTDVNVFNTILTTR	215	228	5	2	y10(+); y9(+); y8(+); y7(+); y6(+)	775.912	1178.653; 1064.61; 965.541; 818.473; 704.43	780.916	1188.661; 1074.618; 975.55; 828.481; 714.438	+
6	PRNP	Major prion protein	P04156		+	3	RPKPGGWNTGGSR	25	37	5	3	y7(+); y12(++); y9(++); y8(++); y7(++)	457.241	777.364; 607.307; 446.207; 417.696; 389.186	466.585	787.372; 616.318; 451.211; 422.7; 394.19
6	PRNP	Major prion protein	P04156		+	3	YPGQGSPGGNR	38	48	5	3	y8(+); y7(+); y6(+); y8(++); y7(++)	363.841	772.37; 644.311; 587.29; 386.688; 322.659	367.177	782.378; 654.319; 597.298; 391.693; 327.663
6	PRNP	Major prion protein	P04156		+	3	GENFTETDVK	195	204	5	2	y8(+); y7(+); y6(+); y5(+); b3(+)	570.264	953.457; 839.415; 692.346; 591.298; 301.114	574.271	961.472; 847.429; 700.36; 599.313; 301.114
7	GAPDH	Glyceraldehyde-3-phosphate dehydrogenase	P04406	+	+	3	LVINGNPITIFQER	67	80	5	2	y11(+); y10(+); y9(+); y8(+); y6(+)	807.454	1288.664; 1174.621; 1117.6; 1003.557; 793.42	812.458	1298.673; 1184.63; 1127.608; 1013.565; 803.429	+	+	+
7	GAPDH	Glyceraldehyde-3-phosphate dehydrogenase	P04406	+	+	3	GALQNIIPASTGAAK	201	215	4	2	y11(+); y10(+); y9(+); y6(+)	706.399	1042.589; 928.546; 815.462; 534.288	710.406	1050.603; 936.56; 823.476; 542.302	+	+	+
7	GAPDH	Glyceraldehyde-3-phosphate dehydrogenase	P04406	+	+	3	LISWYDNEFGYSNR	310	323	5	2	y10(+); y9(+); y8(+); y6(+); y5(+)	882.405	1264.523; 1101.46; 986.433; 743.347; 596.279	887.409	1274.531; 1111.468; 996.441; 753.355; 606.287
8	ASL	Argininosuccinate lyase	P04424		+	3	HLWEVDVQGSK	33	43	5	2	y10(+); y9(+); y8(+); y7(+); y5(+)	649.33	1160.595; 1047.511; 861.431; 732.389; 518.293	653.338	1168.609; 1055.525; 869.445; 740.403; 526.307	+	+
8	ASL	Argininosuccinate lyase	P04424		+	3	VAEEWAQGTFK	70	80	5	2	y9(+); y8(+); y7(+); y6(+); y5(+)	633.312	1095.511; 966.468; 837.425; 651.346; 580.309	637.319	1103.525; 974.482; 845.44; 659.36; 588.323	+	+	+
8	ASL	Argininosuccinate lyase	P04424		+	3	LNSNDEDIHTANER	81	94	5	3	y5(+); y13(++); y12(++); y10(++); y7(++)	543.248	590.289; 757.827; 700.805; 600.268; 420.72	546.584	600.298; 762.831; 705.81; 605.272; 425.724	+
9	ORM1	Alpha-1-acid glycoprotein 1	P02763	+	+	3	YVGGQEHFAHLLILR	109	123	5	3	y7(+); y6(+); y14(++); y13(++); y9(++)	584.99	835.551; 764.514; 795.449; 745.915; 560.343	588.326	845.56; 774.522; 800.453; 750.919; 565.347
9	ORM1	Alpha-1-acid glycoprotein 1	P02763	+	+	3	NWGLSVYADKPETTK	139	153	5	3	y5(+); y13(++); y12(++); y11(++); y9(++)	570.29	575.304; 704.87; 676.359; 619.817; 526.767	575.632	583.318; 712.884; 684.373; 627.831; 534.781	+
9	ORM1	Alpha-1-acid glycoprotein 1	P02763	+	+	3	EQLGEFYEALDCLR	154	167	5	2	y9(+); y8(+); y7(+); y6(+); y5(+)	871.906	1186.556; 1039.488; 876.424; 747.382; 676.345	876.91	1196.564; 1049.496; 886.433; 757.39; 686.353	+	+	+
10	PPBP	Platelet basic protein	P02775	+	+	3	EESLDSDLYAELR	50	62	5	2	y9(+); y8(+); y7(+); y6(+); y5(+)	770.362	1081.516; 966.489; 879.457; 764.43; 651.346	775.366	1091.524; 976.497; 889.465; 774.438; 661.354	+	+	+
10	PPBP	Platelet basic protein	P02775	+	+	3	NIQSLEVIGK	76	85	5	2	y8(+); y7(+); y6(+); y5(+); b3(+)	550.819	873.504; 745.445; 658.413; 545.329; 356.193	554.826	881.518; 753.46; 666.428; 553.344; 356.193	+	+	+
10	PPBP	Platelet basic protein	P02775	+	+	3	GTHCNQVEVIATLK	86	99	5	3	y8(+); y7(+); y6(+); y5(+); y7(++)	523.94	872.545; 773.477; 644.434; 545.366; 387.242	526.611	880.559; 781.491; 652.448; 553.38; 391.249	+	+	+
11	TFRC	Transferrin receptor protein 1	P02786	+	+	3	LLNENSYVPR	146	155	5	2	y9(+); y8(+); y7(+); y6(+); y5(+)	602.82	1091.548; 978.464; 864.421; 735.378; 621.335	607.824	1101.556; 988.472; 874.429; 745.387; 631.344	+	+	+
11	TFRC	Transferrin receptor protein 1	P02786	+	+	3	VSASPLLYTLIEK	496	508	5	2	y11(+); y10(+); y9(+); y7(+); y6(+)	717.416	1247.725; 1176.687; 1089.655; 879.519; 766.435	721.423	1255.739; 1184.702; 1097.67; 887.533; 774.449	+	+	+
11	TFRC	Transferrin receptor protein 1	P02786	+	+	3	LTTDFGNAEK	656	665	5	2	y9(+); y8(+); y7(+); y6(+); y5(+)	548.269	982.448; 881.4; 780.352; 665.325; 518.257	552.277	990.462; 889.414; 788.366; 673.34; 526.271	+	+	+
12	MMP1	Interstitial collagenase	P03956		+	3	IENYTPDLPR	118	127	5	2	y8(+); y6(+); y5(+); b5(+); b6(+)	609.312	975.489; 698.383; 597.335; 621.288; 718.341	614.316	985.498; 708.391; 607.344; 621.288; 718.341
12	MMP1	Interstitial collagenase	P03956		+	3	LTFDAITTIR	282	291	5	2	y7(+); y6(+); y5(+); b4(+); b5(+)	575.827	789.446; 674.42; 603.382; 477.234; 548.271	580.831	799.455; 684.428; 613.391; 477.234; 548.271
12	MMP1	Interstitial collagenase	P03956		+	3	HIDAALSEENTGK	376	388	5	3	y7(+); y6(+); y5(+); y8(++); y7(++)	462.228	764.342; 677.31; 548.267; 439.217; 382.675	464.9	772.356; 685.324; 556.282; 443.224; 386.682
13	LMNA	Prelamin-A/C	P02545		+	3	ITESEEVVSR	63	72	5	2	y9(+); y8(+); y7(+); y6(+); y5(+)	574.793	1035.495; 934.448; 805.405; 718.373; 589.33	579.797	1045.504; 944.456; 815.413; 728.381; 599.339	+
13	LMNA	Prelamin-A/C	P02545		+	3	NSNLVGAAHEELQQSR	281	296	5	3	y7(+); y14(++); y13(++); y12(++); b12(++)	584.959	889.437; 776.397; 719.376; 662.834; 618.304	588.295	899.446; 781.401; 724.38; 667.838; 618.304
13	LMNA	Prelamin-A/C	P02545		+	3	IDSLSAQLSQLQK	299	311	5	2	y9(+); y8(+); y7(+); y6(+); y5(+)	715.896	1002.558; 915.526; 844.489; 716.43; 603.346	719.903	1010.572; 923.54; 852.503; 724.444; 611.36	+	+	+
14	C9	Complement component C9	P02748	+	+	3	SIEVFGQFNGK	66	76	5	2	y9(+); y8(+); y7(+); y6(+); y5(+)	613.314	1025.505; 896.462; 797.394; 650.326; 593.304	617.321	1033.519; 904.477; 805.408; 658.34; 601.318
14	C9	Complement component C9	P02748	+	+	3	TSNFNAAISLK	232	242	5	2	y9(+); y8(+); y7(+); y6(+); y5(+)	583.314	977.541; 863.499; 716.43; 602.387; 531.35	587.321	985.556; 871.513; 724.444; 610.401; 539.364	+	+	+
14	C9	Complement component C9	P02748	+	+	3	FEGIACEISK	534	543	5	2	y9(+); y8(+); y6(+); y5(+); b3(+)	577.282	1006.487; 877.445; 707.339; 636.302; 334.14	581.289	1014.502; 885.459; 715.353; 644.316; 334.14	+	+	+
15	LRG1	Leucine-rich alpha-2-glycoprotein	P02750	+	+	3	ALGHLDLSGNR	165	175	5	3	y7(+); y6(+); y5(+); y10(++); b10(++)	384.876	774.41; 661.326; 546.299; 541.291; 489.754	388.212	784.419; 671.335; 556.308; 546.295; 489.754	+
15	LRG1	Leucine-rich alpha-2-glycoprotein	P02750	+	+	3	DLLLPQPDLR	230	239	5	2	y8(+); y7(+); y6(+); b3(+); b4(+)	590.34	951.562; 838.478; 725.394; 342.202; 455.286	595.344	961.57; 848.486; 735.402; 342.202; 455.286	+	+	+
15	LRG1	Leucine-rich alpha-2-glycoprotein	P02750	+	+	3	VAAGAFQGLR	251	260	5	2	y9(+); y8(+); y7(+); y5(+); b6(+)	495.28	890.484; 819.447; 748.41; 620.351; 517.277	500.284	900.493; 829.455; 758.418; 630.36; 517.277	+	+	+
16	FN1	Fibronectin	P02751	+	+	3	HYQINQQWER	58	67	5	3	y5(+); b3(+); b4(+); b5(++); b6(++)	467.893	746.358; 429.188; 542.272; 328.661; 392.69	471.23	756.366; 429.188; 542.272; 328.661; 392.69
16	FN1	Fibronectin	P02751	+	+	3	WCGTTQNYDADQK	445	457	5	2	y11(+); y9(+); y7(+); y6(+); y5(+)	793.831	1240.544; 1082.475; 853.369; 739.326; 576.262	797.838	1248.558; 1090.489; 861.383; 747.34; 584.277	+	+	+
16	FN1	Fibronectin	P02751	+	+	3	TYHVGEQWQK	2301	2310	5	2	y8(+); y7(+); y6(+); b3(+); b4(+)	638.309	1011.501; 874.442; 775.373; 402.177; 501.246	642.317	1019.515; 882.456; 783.388; 402.177; 501.246	+	+	+
17	IGF2	Insulin-like growth factor II	P01344	+	+	3	GFYFSRPASR	49	58	5	3	y8(++); y7(++); y6(++); y5(++); b3(+)	396.537	492.257; 410.725; 337.191; 293.675; 368.16	403.209	502.265; 420.733; 347.199; 303.683; 368.16	+
17	IGF2	Insulin-like growth factor II	P01344	+	+	3	GIVEECCFR	65	73	5	2	y7(+); y6(+); y5(+); b3(+); b4(+)	585.258	999.402; 900.334; 771.291; 270.181; 399.224	590.262	1009.411; 910.342; 781.3; 270.181; 399.224
17	IGF2	Insulin-like growth factor II	P01344	+	+	3	SCDLALLETYCATPAK	74	89	5	2	y11(+); y10(+); y9(+); y8(+); y7(+)	906.929	1266.64; 1153.556; 1040.472; 911.429; 810.381	910.936	1274.654; 1161.57; 1048.486; 919.443; 818.396	+	+	+
18	EPO	Erythropoietin	P01588		+	3	EAISPPDAASAAPLR	144	158	5	2	y11(+); y9(+); y8(+); y6(+); y5(+)	733.386	1065.569; 871.463; 756.436; 614.362; 527.33	738.39	1075.577; 881.471; 766.445; 624.37; 537.338	+
18	EPO	Erythropoietin	P01588		+	3	TITADTFR	159	166	5	2	y7(+); y6(+); y5(+); b3(+); b4(+)	462.743	823.431; 710.347; 609.299; 316.187; 387.224	467.747	833.439; 720.355; 619.307; 316.187; 387.224	+
18	EPO	Erythropoietin	P01588		+	3	LYTGEACR	182	189	5	2	y7(+); y6(+); y5(+); b3(+); b5(+)	485.227	856.362; 693.298; 592.251; 378.202; 564.266	490.231	866.37; 703.307; 602.259; 378.202; 564.266
19	COL3A1	Collagen alpha-1(III) chain	P02461		+	3	GEAGIPGVPGAK	450	461	5	2	y10(+); y9(+); y8(+); y7(+); y5(+)	526.79	866.509; 795.472; 738.451; 625.367; 471.293	530.797	874.524; 803.487; 746.465; 633.381; 479.307	+	+	+
19	COL3A1	Collagen alpha-1(III) chain	P02461		+	3	GPVGPSGPPGK	1140	1150	5	2	y9(+); y8(+); y7(+); y6(+); y5(+)	475.259	795.436; 696.368; 639.346; 542.293; 455.261	479.266	803.45; 704.382; 647.36; 550.307; 463.275	+
19	COL3A1	Collagen alpha-1(III) chain	P02461		+	3	ASQNITYHCK	1364	1373	5	2	y6(+); b3(+); b4(+); b5(+); b7(+)	611.288	821.397; 287.135; 401.178; 514.262; 778.373	615.295	829.412; 287.135; 401.178; 514.262; 778.373	+
20	CRYAB	Alpha-crystallin B chain	P02511		+	3	RPFFPFHSPSR	12	22	5	3	y7(+); y6(+); y5(+); y7(++); y5(++)	458.907	827.416; 730.363; 583.295; 414.212; 292.151	465.579	837.424; 740.371; 593.303; 419.216; 297.155
20	CRYAB	Alpha-crystallin B chain	P02511		+	3	HFSPEELK	83	90	5	2	y7(+); y6(+); y5(+); b6(+); b7(+)	493.751	849.435; 702.367; 615.335; 727.305; 840.389	497.758	857.449; 710.381; 623.349; 727.305; 840.389	+
20	CRYAB	Alpha-crystallin B chain	P02511		+	3	VLGDVIEVHGK	93	103	5	2	y9(+); y8(+); y7(+); y6(+); y5(+)	583.332	953.505; 896.484; 781.457; 682.388; 569.304	587.34	961.519; 904.498; 789.471; 690.402; 577.318	+
21	SERPINA1	Alpha-1-antitrypsin	P01009	+	+	3	DTEEEDFHVDQVTTVK	226	241	5	3	y14(++); y13(++); y12(++); y11(++); y10(++)	631.29	838.394; 773.873; 709.352; 644.83; 587.317	633.961	842.401; 777.88; 713.359; 648.837; 591.324	+	+	+
21	SERPINA1	Alpha-1-antitrypsin	P01009	+	+	3	LQHLENELTHDIITK	284	298	5	3	y7(+); y6(+); y13(++); y12(++); y6(++)	601.991	827.462; 726.414; 781.912; 713.383; 363.711	604.663	835.476; 734.429; 785.919; 717.39; 367.718	+	+	+
21	SERPINA1	Alpha-1-antitrypsin	P01009	+	+	3	LSITGTYDLK	315	324	5	2	y9(+); y8(+); y7(+); y6(+); b4(+)	555.806	997.52; 910.488; 797.404; 696.356; 415.255	559.813	1005.534; 918.502; 805.418; 704.37; 415.255	+	+	+
22	C3	Complement C3	P01024	+	+	3	VLLDGVQNPR	306	315	5	2	y8(+); y7(+); y6(+); y5(+); b4(+)	555.817	898.474; 785.39; 670.363; 613.342; 441.271	560.821	908.482; 795.398; 680.371; 623.35; 441.271	+	+	+
22	C3	Complement C3	P01024	+	+	3	HQQTVTIPPK	882	891	5	2	y9(+); y8(+); b5(+); b6(+); b7(+)	574.825	1011.583; 883.525; 594.299; 695.347; 808.431	578.832	1019.598; 891.539; 594.299; 695.347; 808.431	+	+	+
22	C3	Complement C3	P01024	+	+	3	IHWESASLLR	1311	1320	5	3	y5(+); y9(++); y8(++); y6(++); b3(+)	404.556	559.356; 549.788; 481.259; 323.698; 437.23	407.892	569.364; 554.792; 486.263; 328.702; 437.23	+	+	+
23	TIMP1	Metalloproteinase inhibitor 1	P01033		+	3	FVGTPEVNQTTLYQR	46	60	5	2	y11(+); y9(+); y8(+); y7(+); y6(+)	876.949	1348.686; 1122.59; 1023.522; 909.479; 781.42	881.954	1358.694; 1132.598; 1033.53; 919.487; 791.429
23	TIMP1	Metalloproteinase inhibitor 1	P01033		+	3	GFQALGDAADIR	71	82	5	2	y9(+); y8(+); y7(+); y6(+); y5(+)	617.315	901.474; 830.437; 717.353; 660.331; 545.304	622.319	911.482; 840.445; 727.361; 670.339; 555.312	+
23	TIMP1	Metalloproteinase inhibitor 1	P01033		+	3	EPGLCTWQSLR	193	203	5	2	y9(+); y8(+); y7(+); y6(+); y5(+)	673.83	1120.557; 1063.535; 950.451; 790.421; 689.373	678.834	1130.565; 1073.544; 960.46; 800.429; 699.381	+
24	TGFB1	Transforming growth factor beta-1	P01137	+	+	3	VAGESAEPEPEPEADYYAK	88	106	5	2	y12(+); y10(+); y8(+); y6(+); y5(+)	1026.46	1408.627; 1182.531; 956.436; 730.341; 659.304	1030.46	1416.641; 1190.546; 964.45; 738.355; 667.318	+	+	+
24	TGFB1	Transforming growth factor beta-1	P01137	+	+	3	EAVPEPVLLSR	142	152	5	2	y9(+); y8(+); y7(+); y6(+); y5(+)	605.346	1009.604; 910.536; 813.483; 684.44; 587.388	610.35	1019.612; 920.544; 823.491; 694.449; 597.396	+	+	+
24	TGFB1	Transforming growth factor beta-1	P01137	+	+	3	LSAHCSCDSR	219	228	5	3	b3(+); b6(+); b4(++); b5(++); b7(++)	398.166	272.16; 656.282; 205.113; 285.129; 408.66	401.502	272.16; 656.282; 205.113; 285.129; 408.66	+
25	GLUD1	Glutamate dehydrogenase 1, mitochondrial	P00367		+	3	AGPAALGSASADSAALLGWAR	14	34	5	2	y15(+); y12(+); y11(+); y10(+); y9(+)	956.997	1432.718; 1217.627; 1130.595; 1059.558; 944.531	962.002	1442.726; 1227.636; 1140.604; 1069.566; 954.539
25	GLUD1	Glutamate dehydrogenase 1, mitochondrial	P00367		+	3	GQPAAAPQPGLALAAR	35	50	5	2	y14(+); y12(+); y11(+); y10(+); y8(+)	744.918	1303.748; 1135.658; 1064.621; 993.584; 768.473	749.922	1313.756; 1145.666; 1074.629; 1003.592; 778.481
25	GLUD1	Glutamate dehydrogenase 1, mitochondrial	P00367		+	3	HGGTIPIVPTAEFQDR	481	496	5	3	y8(+); y7(+); y6(+); y8(++); y6(++)	579.969	963.453; 866.4; 765.353; 482.23; 383.18	583.305	973.461; 876.409; 775.361; 487.234; 388.184
26	EGFR	Epidermal growth factor receptor	P00533		+	3	IPLENLQIIR	99	108	5	2	y9(+); y8(+); y7(+); y6(+); y5(+)	604.872	1095.652; 998.599; 885.515; 756.473; 642.43	609.876	1105.66; 1008.608; 895.524; 766.481; 652.438	+
26	EGFR	Epidermal growth factor receptor	P00533		+	3	NLQEILHGAVR	139	149	5	3	y5(+); y10(++); y9(++); y8(++); y5(++)	417.239	539.305; 568.333; 511.791; 447.761; 270.156	420.575	549.313; 573.337; 516.795; 452.766; 275.16	+
26	EGFR	Epidermal growth factor receptor	P00533		+	3	IICAQQCSGR	213	222	5	2	y8(+); y7(+); y6(+); y5(+); b3(+)	596.782	966.388; 806.357; 735.32; 607.262; 387.206	601.786	976.396; 816.366; 745.329; 617.27; 387.206
27	PLAU	Urokinase-type plasminogen activator	P00749		+	3	SDALQLGLGK	109	118	5	2	y8(+); y7(+); y6(+); y5(+); b3(+)	501.285	799.504; 728.467; 615.382; 487.324; 274.103	505.292	807.518; 736.481; 623.397; 495.338; 274.103	+	+	+
27	PLAU	Urokinase-type plasminogen activator	P00749		+	3	FEVENLILHK	254	263	5	3	y6(+); y9(++); y8(++); y7(++); b5(+)	414.568	737.467; 547.814; 483.293; 433.758; 619.272	417.239	745.481; 551.821; 487.3; 437.765; 619.272	+	+	+
27	PLAU	Urokinase-type plasminogen activator	P00749		+	3	ENSTDYLYPEQLK	321	333	5	2	y9(+); y8(+); y7(+); y6(+); y5(+)	800.38	1168.588; 1053.562; 890.498; 777.414; 614.351	804.388	1176.603; 1061.576; 898.512; 785.428; 622.365	+	+	+
28	SPINK1	Pancreatic secretory trypsin inhibitor	P00995		+	3	VTGIFLLSALALLSLSGNTGADSLGR	3	28	5	3	y10(+); y9(+); y24(++); y13(++); y7(++)	849.478	947.454; 890.433; 1173.655; 617.805; 338.175	852.814	957.462; 900.441; 1178.659; 622.809; 343.179
28	SPINK1	Pancreatic secretory trypsin inhibitor	P00995		+	3	CYNELNGCTK	32	41	5	2	y8(+); y7(+); y6(+); y5(+); b3(+)	629.763	935.425; 821.382; 692.34; 579.256; 438.144	633.77	943.439; 829.396; 700.354; 587.27; 438.144
28	SPINK1	Pancreatic secretory trypsin inhibitor	P00995		+	3	IYDPVCGTDGNTYPNECVLCFENR	42	65	5	3	y8(+); y7(+); y6(+); y5(+); y11(++)	965.079	1097.487; 937.456; 838.388; 725.304; 719.316	968.415	1107.495; 947.464; 848.396; 735.312; 724.32
29	EFEMP2	EGF-containing fibulin-like extracellular matrix protein 2	O95967		+	3	DVNECLTIPEACK	54	66	5	2	y9(+); y8(+); y7(+); y6(+); y5(+)	774.855	1091.522; 931.492; 818.408; 717.36; 604.276	778.862	1099.537; 939.506; 826.422; 725.374; 612.29	+	+	+
29	EFEMP2	EGF-containing fibulin-like extracellular matrix protein 2	O95967		+	3	CFNSYGTFLCR	217	227	5	2	y9(+); y8(+); y7(+); y6(+); y5(+)	712.808	1117.51; 1003.467; 916.435; 753.371; 696.35	717.812	1127.518; 1013.475; 926.443; 763.379; 706.358
29	EFEMP2	EGF-containing fibulin-like extracellular matrix protein 2	O95967		+	3	AGNSQGDFYIR	380	390	5	2	y9(+); y8(+); y7(+); y6(+); y5(+)	614.291	1099.517; 985.474; 898.442; 770.383; 713.362	619.295	1109.525; 995.482; 908.45; 780.391; 723.37
30	PAK4	Serine/threonine-protein kinase PAK 4	O96013		+	3	VHTGFDQHEQK	21	31	5	3	y10(++); y9(++); y8(++); y7(++); y5(++)	442.546	613.781; 545.252; 494.728; 466.217; 335.169	445.217	617.788; 549.259; 498.735; 470.224; 339.176
30	PAK4	Serine/threonine-protein kinase PAK 4	O96013		+	3	EGSGGPQESSR	165	175	5	3	y5(+); y10(++); y8(++); y7(++); y6(++)	364.164	606.284; 481.22; 409.194; 380.683; 352.172	367.5	616.292; 486.224; 414.198; 385.687; 357.176
30	PAK4	Serine/threonine-protein kinase PAK 4	O96013		+	3	SDSILLTHDGR	443	453	5	3	y5(+); y10(++); y9(++); y8(++); y7(++)	405.211	585.274; 563.796; 506.283; 462.767; 406.225	408.547	595.282; 568.8; 511.287; 467.771; 411.229
31	LDHA	L-lactate dehydrogenase A chain	P00338	+	+	3	DQLIYNLLK	6	14	5	2	y7(+); y6(+); y5(+); b3(+); b4(+)	560.324	876.555; 763.471; 650.387; 357.177; 470.261	564.331	884.57; 771.485; 658.401; 357.177; 470.261
31	LDHA	L-lactate dehydrogenase A chain	P00338	+	+	3	VTLTSEEEAR	306	315	5	2	y9(+); y8(+); y7(+); y6(+); y5(+)	567.785	1035.495; 934.448; 821.364; 720.316; 633.284	572.79	1045.504; 944.456; 831.372; 730.324; 643.292
31	LDHA	L-lactate dehydrogenase A chain	P00338	+	+	3	SADTLWGIQK	319	328	5	2	y8(+); y7(+); y6(+); y5(+); b4(+)	559.796	960.515; 845.488; 744.44; 631.356; 375.151	563.803	968.529; 853.502; 752.454; 639.37; 375.151	+
32	ALDH1A1	Retinal dehydrogenase 1	P00352		+	3	TIPIDGNFFTYTR	144	156	5	2	y11(+); y9(+); y8(+); y6(+); y5(+)	772.891	1330.643; 1120.506; 1005.479; 834.414; 687.346	777.895	1340.651; 1130.514; 1015.487; 844.423; 697.354
32	ALDH1A1	Retinal dehydrogenase 1	P00352		+	3	IFVEESIYDEFVR	309	321	5	2	y10(+); y9(+); y8(+); y7(+); y6(+)	823.409	1286.59; 1157.547; 1028.505; 941.473; 828.389	828.413	1296.598; 1167.556; 1038.513; 951.481; 838.397
32	ALDH1A1	Retinal dehydrogenase 1	P00352		+	3	LECGGGPWGNK	368	378	5	2	y9(+); y8(+); y7(+); y6(+); y5(+)	587.769	932.404; 772.374; 715.352; 658.331; 601.309	591.776	940.419; 780.388; 723.366; 666.345; 609.323
33	SLIT2	Slit homolog 2 protein	O94813		+	3	LDLNGNNITR	60	69	5	2	y9(+); y8(+); y7(+); y6(+); b4(+)	565.302	1016.512; 901.485; 788.401; 674.358; 456.245	570.306	1026.52; 911.493; 798.409; 684.366; 456.245	+
33	SLIT2	Slit homolog 2 protein	O94813		+	3	HLTLIDLSNNR	778	788	5	2	y9(+); y8(+); y7(+); y6(+); y5(+)	648.357	1045.564; 944.516; 831.432; 718.348; 603.321	653.361	1055.572; 954.524; 841.44; 728.356; 613.329
33	SLIT2	Slit homolog 2 protein	O94813		+	3	CNPCLSNPCK	919	928	5	2	y8(+); y7(+); y6(+); y5(+); b6(+)	625.26	975.439; 878.386; 718.355; 605.271; 732.28	629.267	983.453; 886.4; 726.369; 613.285; 732.28
34	LYPD3	Ly6/PLAUR domain-containing protein 3	O95274		+	3	GCVQDEFCTR	192	201	5	2	y8(+); y7(+); y6(+); y5(+); b3(+)	636.261	1054.462; 955.394; 827.335; 712.308; 317.128	641.265	1064.47; 965.402; 837.343; 722.317; 317.128	+
34	LYPD3	Ly6/PLAUR domain-containing protein 3	O95274		+	3	DGVTGPGFTLSGSCCQGSR	202	220	5	2	y11(+); y10(+); y9(+); y8(+); y6(+)	971.923	1212.51; 1111.462; 998.378; 911.346; 767.292	976.927	1222.518; 1121.47; 1008.386; 921.354; 777.301	+
34	LYPD3	Ly6/PLAUR domain-containing protein 3	O95274		+	3	LTGGAAGHQDR	296	306	5	2	y10(+); y9(+); y7(+); y6(+); y5(+)	541.771	969.45; 868.402; 754.359; 683.322; 612.285	546.775	979.458; 878.41; 764.367; 693.33; 622.293	+
35	CLDN7	Claudin-7	O95471		+	1	CGGDDK	107	112	4	2	y5(+); b3(+); b4(+); b5(+);	326.124	491.21; 275.081; 390.108; 505.135;	330.131	499.224; 275.081; 390.108; 505.135;
36	RAB3D	Ras-related protein Rab-3D	O95716		+	2	LLLIGNSSVGK	25	35	5	2	y10(+); y9(+); y8(+); y7(+); y6(+)	550.837	987.583; 874.499; 761.415; 648.331; 591.31	554.844	995.598; 882.513; 769.429; 656.345; 599.324	+	+
36	RAB3D	Ras-related protein Rab-3D	O95716		+	2	LADDLGFEFFEASAK	153	167	5	2	y10(+); y9(+); y8(+); y7(+); y6(+)	830.399	1132.531; 1075.509; 928.441; 799.398; 652.33	834.406	1140.545; 1083.524; 936.455; 807.413; 660.344
37	CLDN1	Claudin-1	O95832		+	3	VFDSLLNLSSTLQATR	66	81	5	2	y11(+); y10(+); y9(+); y8(+); y7(+)	882.978	1203.669; 1090.585; 976.542; 863.458; 776.426	887.982	1213.677; 1100.593; 986.55; 873.466; 786.434
37	CLDN1	Claudin-1	O95832		+	3	CLEDDEVQK	107	115	5	2	y8(+); y7(+); y6(+); y5(+); b3(+)	568.25	975.463; 862.379; 733.336; 618.309; 403.165	572.258	983.477; 870.393; 741.35; 626.324; 403.165	+	+	+
37	CLDN1	Claudin-1	O95832		+	3	TTSYPTPRPYPKPAPSSGK	190	208	5	3	y8(+); y6(+); y5(+); y15(++); y12(++)	678.021	771.436; 546.288; 475.251; 790.433; 642.857	686.7	787.464; 554.302; 483.265; 803.452; 655.875
38	TNFSF13	Tumor necrosis factor ligand superfamily member 13	O75888		+	3	GLQAQGYGVR	147	156	5	2	y8(+); y7(+); y6(+); y5(+); b4(+)	524.78	878.448; 750.389; 679.352; 551.294; 370.208	529.784	888.456; 760.398; 689.36; 561.302; 370.208
38	TNFSF13	Tumor necrosis factor ligand superfamily member 13	O75888		+	3	AYNSCYSAGVFHLHQGDILSVIIPR	207	231	5	3	y22(++); y20(++); y19(++); y18(++); y17(++)	939.81	1235.139; 1111.608; 1030.076; 986.56; 951.041	943.146	1240.143; 1116.612; 1035.08; 991.564; 956.046
38	TNFSF13	Tumor necrosis factor ligand superfamily member 13	O75888		+	3	LNLSPHGTFLGFVK	236	249	5	3	y13(++); y12(++); y11(++); y10(++); y9(++)	510.621	708.885; 651.864; 595.322; 551.806; 503.279	513.292	712.892; 655.871; 599.329; 555.813; 507.287
39	STC2	Stanniocalcin-2	O76061		+	3	HDLCAAAQENTR	143	154	5	2	y11(+); y10(+); y9(+); y8(+); y7(+)	693.315	1248.564; 1133.537; 1020.453; 860.422; 789.385	698.319	1258.572; 1143.545; 1030.461; 870.43; 799.393
39	STC2	Stanniocalcin-2	O76061		+	3	DLLLHEPYVDLVNLLLTCGEEVK	164	186	5	3	y9(+); y8(+); y7(+); y6(+); y5(+)	894.807	1048.534; 935.45; 822.366; 721.319; 561.288	897.478	1056.549; 943.464; 830.38; 729.333; 569.302
39	STC2	Stanniocalcin-2	O76061		+	3	AHHGEAGHHLPEPSSR	237	252	5	3	y7(+); y6(+); y14(++); y13(++); y8(++)	573.608	785.415; 672.331; 755.861; 687.331; 461.741	576.944	795.423; 682.339; 760.865; 692.336; 466.745
40	SNCG	Gamma-synuclein	O76070		+	3	ENVVQSVTSVAEK	46	58	5	2	y10(+); y9(+); y8(+); y7(+); y6(+)	695.365	1047.568; 948.5; 820.441; 733.409; 634.341	699.372	1055.582; 956.514; 828.455; 741.423; 642.355	+	+	+
40	SNCG	Gamma-synuclein	O76070		+	3	TVEEAENIAVTSGVVR	81	96	5	2	y11(+); y10(+); y8(+); y7(+); y6(+)	837.439	1144.632; 1015.589; 788.462; 717.425; 618.357	842.443	1154.64; 1025.598; 798.471; 727.434; 628.365
40	SNCG	Gamma-synuclein	O76070		+	3	EDLRPSAPQQEGEASK	98	113	5	3	y7(+); y6(+); y5(+); y14(++); y9(++)	581.283	748.347; 620.289; 491.246; 749.386; 487.233	587.291	756.361; 628.303; 499.26; 758.398; 491.24	+
41	FGF18	Fibroblast growth factor 18	O76093		+	3	YAQLLVETDTFGSQVR	83	98	5	2	y12(+); y11(+); y10(+); y9(+); y7(+)	913.968	1351.685; 1238.601; 1139.533; 1010.49; 794.416	918.972	1361.693; 1248.609; 1149.541; 1020.498; 804.424
41	FGF18	Fibroblast growth factor 18	O76093		+	3	YSGWYVGFTK	146	155	5	2	y9(+); y8(+); y7(+); y6(+); y5(+)	604.293	1044.515; 957.483; 900.461; 714.382; 551.319	608.3	1052.529; 965.497; 908.476; 722.396; 559.333
41	FGF18	Fibroblast growth factor 18	O76093		+	3	GQPELQKPFK	181	190	5	2	b3(+); b4(+); b6(+); b7(+); b8(+)	586.327	283.14; 412.183; 653.325; 781.42; 878.473	594.341	283.14; 412.183; 653.325; 789.434; 886.487
42	DNAJB6	DnaJ homolog subfamily B member 6	O75190		+	3	NPDDVFR	95	101	5	2	y6(+); y5(+); b3(+); b4(+); b5(+)	431.706	748.362; 651.31; 327.13; 442.157; 541.225	436.71	758.371; 661.318; 327.13; 442.157; 541.225
42	DNAJB6	DnaJ homolog subfamily B member 6	O75190		+	3	HAPHCLSEEEGEQDRPR	271	287	5	3	y16(++); y15(++); y14(++); y13(++); y7(++)	682.973	955.426; 919.908; 871.382; 802.852; 429.215	689.645	965.435; 929.916; 881.39; 812.86; 439.223
42	DNAJB6	DnaJ homolog subfamily B member 6	O75190		+	3	APGPWDPLASAAGLK	288	302	5	2	y13(+); y11(+); y10(+); y9(+); y6(+)	725.888	1282.679; 1128.605; 942.525; 827.499; 546.325	729.895	1290.693; 1136.619; 950.54; 835.513; 554.339
43	GGCT	Gamma-glutamylcyclotransferase	O75223	+	+	3	SNLNSLDEQEGVK	89	101	5	2	y10(+); y9(+); y8(+); y7(+); y6(+)	716.849	1118.532; 1004.489; 917.457; 804.373; 689.346	720.856	1126.547; 1012.504; 925.472; 812.388; 697.361
43	GGCT	Gamma-glutamylcyclotransferase	O75223	+	+	3	ENGLPLEYQEK	149	159	5	2	y9(+); y8(+); y7(+); y6(+); y5(+)	660.328	1076.562; 1019.541; 906.457; 809.404; 696.32	664.335	1084.576; 1027.555; 914.471; 817.418; 704.334	+
43	GGCT	Gamma-glutamylcyclotransferase	O75223	+	+	3	VSEEIEDIIK	172	181	5	2	y9(+); y8(+); y7(+); y6(+); y5(+)	587.814	1075.552; 988.52; 859.477; 730.435; 617.35	591.821	1083.566; 996.534; 867.491; 738.449; 625.365	+	+	+
44	ZNF217	Zinc finger protein 217	O75362		+	3	VEAEYLSPLDK	100	110	5	2	y9(+); y8(+); y7(+); y6(+); y5(+)	632.327	1035.536; 964.499; 835.456; 672.393; 559.309	636.334	1043.55; 972.513; 843.47; 680.407; 567.323
44	ZNF217	Zinc finger protein 217	O75362		+	3	EDFLQLFNLRPK	263	274	5	3	y10(++); y9(++); y8(++); y7(++); y6(++)	507.28	638.382; 564.848; 508.306; 444.277; 387.735	513.288	647.393; 573.859; 517.317; 453.288; 396.746
44	ZNF217	Zinc finger protein 217	O75362		+	3	SNYYLNIHLR	482	491	5	3	y5(+); y8(++); y7(++); y6(++); b7(++)	431.563	652.389; 546.303; 464.772; 383.24; 434.714	434.899	662.397; 551.308; 469.776; 388.244; 434.714
45	PSMD10	26S proteasome non-ATPase regulatory subunit 10	O75832		+	3	DDAGWSPLHIAASAGR	70	85	5	3	y6(+); y14(++); y13(++); y12(++); y10(++)	541.934	532.284; 697.37; 661.852; 633.341; 496.785	545.27	542.292; 702.375; 666.856; 638.345; 501.79
45	PSMD10	26S proteasome non-ATPase regulatory subunit 10	O75832		+	3	LLVSQGASIYIENK	190	203	5	2	y11(+); y9(+); y8(+); y7(+); y5(+)	767.927	1209.611; 994.52; 937.499; 866.462; 666.346	771.935	1217.625; 1002.535; 945.513; 874.476; 674.36
45	PSMD10	26S proteasome non-ATPase regulatory subunit 10	O75832		+	3	GGLGLILK	214	221	5	2	y6(+); y5(+); b3(+); b5(+); b6(+)	385.76	656.471; 543.386; 228.134; 398.24; 511.324	389.767	664.485; 551.401; 228.134; 398.24; 511.324	+	+	+
46	NMT2	Glycylpeptide N-tetradecanoyltransferase 2	O60551		+	3	GSPGGYLGAK	37	46	5	2	y8(+); y7(+); y6(+); y5(+); b6(+)	453.738	762.414; 665.362; 608.34; 551.319; 519.22	457.745	770.429; 673.376; 616.354; 559.333; 519.22	+
46	NMT2	Glycylpeptide N-tetradecanoyltransferase 2	O60551		+	3	SDSASDSQEIK	66	76	5	2	y9(+); y8(+); y7(+); y6(+); y5(+)	583.762	964.458; 877.426; 806.389; 719.357; 604.33	587.769	972.472; 885.44; 814.403; 727.371; 612.344	+
46	NMT2	Glycylpeptide N-tetradecanoyltransferase 2	O60551		+	3	EHIIDTFVVESPNGK	381	395	5	3	y8(+); y7(+); y6(+); y5(+); y7(++)	562.29	829.441; 730.373; 631.305; 502.262; 365.69	564.961	837.456; 738.387; 639.319; 510.276; 369.697	+
47	DIAPH1	Protein diaphanous homolog 1	O60610		+	3	LGLHQVLQDLR	341	351	5	3	y5(+); y10(++); y9(++); y8(++); y5(++)	431.254	644.373; 589.836; 561.325; 504.783; 322.69	434.59	654.381; 594.84; 566.329; 509.787; 327.694
47	DIAPH1	Protein diaphanous homolog 1	O60610		+	3	TAQNLSIFLGSFR	856	868	5	2	y10(+); y9(+); y8(+); y7(+); y6(+)	727.394	1153.636; 1039.593; 926.509; 839.477; 726.393	732.398	1163.645; 1049.602; 936.518; 849.486; 736.402	+
47	DIAPH1	Protein diaphanous homolog 1	O60610		+	3	FPDELAHVEK	1037	1046	5	3	y6(+); y5(+); y9(++); y8(++); b8(++)	395.536	696.404; 583.32; 519.267; 470.74; 455.227	398.208	704.418; 591.334; 523.274; 474.747; 455.227	+	+
48	SRPX2	Sushi repeat-containing protein SRPX2	O60687		+	3	WSGGEPVCVDIDPPK	169	183	5	2	y10(+); y8(+); y7(+); y6(+); y5(+)	828.39	1139.577; 943.455; 783.425; 684.356; 569.329	832.397	1147.591; 951.47; 791.439; 692.37; 577.344
48	SRPX2	Sushi repeat-containing protein SRPX2	O60687		+	3	GPEPGSHFPEGEHVIR	225	240	5	3	y8(+); y5(+); y14(++); y13(++); y8(++)	582.285	936.49; 653.373; 795.887; 731.365; 468.749	585.621	946.498; 663.381; 800.891; 736.369; 473.753
48	SRPX2	Sushi repeat-containing protein SRPX2	O60687		+	3	EQQLSANIIEELR	394	406	5	2	y10(+); y9(+); y8(+); y7(+); y5(+)	771.91	1157.652; 1044.568; 957.536; 886.499; 659.372	776.914	1167.661; 1054.577; 967.545; 896.508; 669.381
49	CTSV	Cathepsin L2	O60911		+	3	LYGANEEGWR	39	48	5	2	y9(+); y8(+); y7(+); y6(+); y5(+)	597.781	1081.47; 918.406; 861.385; 790.348; 676.305	602.785	1091.478; 928.415; 871.393; 800.356; 686.313
49	CTSV	Cathepsin L2	O60911		+	3	YRPENSVANDTGFTVVAPGK	213	232	5	3	y9(+); y8(+); y7(+); y6(+); y5(+)	708.024	875.499; 818.477; 671.409; 570.361; 471.293	714.031	883.513; 826.491; 679.423; 578.375; 479.307	+
49	CTSV	Cathepsin L2	O60911		+	3	NSWGPEWGSNGYVK	301	314	5	2	y11(+); y10(+); y8(+); y7(+); y6(+)	790.86	1193.559; 1136.537; 910.442; 724.362; 667.341	794.867	1201.573; 1144.551; 918.456; 732.377; 675.355
50	KDM1A	Lysine-specific histone demethylase 1A	O60341		+	3	TLQLWLDNPK	217	226	5	2	y8(+); y7(+); y6(+); y5(+); b3(+)	614.34	1013.541; 885.483; 772.399; 586.32; 343.198	618.347	1021.556; 893.497; 780.413; 594.334; 343.198
50	KDM1A	Lysine-specific histone demethylase 1A	O60341		+	3	HGLINFGIYK	259	268	5	2	y9(+); y8(+); y7(+); b7(+); b8(+)	581.324	1024.583; 967.561; 854.477; 739.389; 852.473	585.331	1032.597; 975.575; 862.491; 739.389; 852.473	+
50	KDM1A	Lysine-specific histone demethylase 1A	O60341		+	3	GIFGSSAVPQPK	733	744	5	2	y10(+); y9(+); y8(+); y7(+); y6(+)	594.325	1017.536; 870.468; 813.446; 726.414; 639.382	598.332	1025.551; 878.482; 821.461; 734.429; 647.397
51	FZD6	Frizzled-6	O60353		+	3	TCTEWAGFFK	499	508	5	2	y8(+); y7(+); y6(+); y5(+); b4(+)	623.782	985.478; 884.43; 755.388; 569.308; 492.176	627.789	993.492; 892.444; 763.402; 577.322; 492.176	+
51	FZD6	Frizzled-6	O60353		+	3	VLQESCEFFLK	522	532	5	2	y9(+); y8(+); y7(+); y6(+); y5(+)	700.35	1187.54; 1059.482; 930.439; 843.407; 683.376	704.357	1195.554; 1067.496; 938.453; 851.421; 691.39
51	FZD6	Frizzled-6	O60353		+	3	GQAGSVSESAR	637	647	5	2	y9(+); y8(+); y7(+); y6(+); y5(+)	524.755	863.422; 792.385; 735.363; 648.331; 549.263	529.759	873.43; 802.393; 745.371; 658.339; 559.271
52	NRP2	Neuropilin-2	O60462		+	3	DGDSESADLLGK	92	103	5	2	y9(+); y8(+); y7(+); y6(+); y5(+)	603.778	919.473; 832.441; 703.398; 616.366; 545.329	607.785	927.487; 840.455; 711.413; 624.381; 553.344
52	NRP2	Neuropilin-2	O60462		+	3	IANEQISASSTYSDGR	288	303	5	2	y11(+); y10(+); y9(+); y8(+); y7(+)	849.9	1143.528; 1030.444; 943.412; 872.374; 785.342	854.904	1153.536; 1040.452; 953.42; 882.383; 795.351
52	NRP2	Neuropilin-2	O60462		+	3	GGDSITAVEAR	508	518	5	2	y9(+); y8(+); y7(+); y6(+); y5(+)	538.273	961.495; 846.468; 759.436; 646.352; 545.304	543.277	971.503; 856.476; 769.444; 656.36; 555.312
53	B4GALT4	Beta-1,4-galactosyltransferase 4	O60513		+	3	LIFKPDLTLEEVQAENPK	90	107	5	3	y9(+); y8(+); y7(+); y6(+); y5(+)	695.381	1043.5; 914.458; 785.415; 686.347; 558.288	700.723	1051.515; 922.472; 793.429; 694.361; 566.302
53	B4GALT4	Beta-1,4-galactosyltransferase 4	O60513		+	3	LLNVGYLEALK	173	183	5	2	y9(+); y8(+); y7(+); y6(+); y5(+)	616.866	1006.557; 892.514; 793.445; 736.424; 573.361	620.873	1014.571; 900.528; 801.46; 744.438; 581.375	+	+
53	B4GALT4	Beta-1,4-galactosyltransferase 4	O60513		+	3	YSGYFGGVTALSR	228	240	5	2	y11(+); y9(+); y8(+); y7(+); y5(+)	689.344	1127.584; 907.5; 760.431; 703.41; 547.32	694.348	1137.593; 917.508; 770.439; 713.418; 557.328
54	CLDN3	Claudin-3	O15551		+	3	DFYNPVVPEAQK	145	156	5	2	y9(+); y8(+); y7(+); y6(+); y5(+)	703.851	981.536; 867.493; 770.441; 671.372; 572.304	707.858	989.551; 875.508; 778.455; 679.386; 580.318	+	+	+
54	CLDN3	Claudin-3	O15551		+	3	VVYSAPR	196	202	5	2	y6(+); y5(+); b3(+); b4(+); b5(+)	396.224	692.373; 593.304; 362.207; 449.239; 520.277	401.228	702.381; 603.312; 362.207; 449.239; 520.277
54	CLDN3	Claudin-3	O15551		+	3	STGPGASLGTGYDR	203	216	5	2	y10(+); y9(+); y8(+); y7(+); y6(+)	669.818	996.474; 939.453; 868.416; 781.384; 668.3	674.822	1006.483; 949.461; 878.424; 791.392; 678.308	+
55	PROM1	Prominin-1	O43490		+	3	IDYDKPETVILGLK	88	101	5	3	y9(+); y13(++); y12(++); y11(++); y10(++)	535.303	969.598; 745.909; 688.395; 606.864; 549.35	540.646	977.612; 753.923; 696.409; 614.878; 557.364
55	PROM1	Prominin-1	O43490		+	3	TLLNETPEQIK	203	213	5	2	y9(+); y8(+); y7(+); y6(+); y5(+)	643.354	1071.568; 958.484; 844.441; 715.398; 614.351	647.361	1079.582; 966.498; 852.455; 723.413; 622.365	+	+	+
55	PROM1	Prominin-1	O43490		+	3	YILAQYNTTK	214	223	5	2	y8(+); y7(+); y6(+); y5(+); b3(+)	607.824	938.494; 825.41; 754.373; 626.314; 390.239	611.832	946.508; 833.424; 762.387; 634.329; 390.239
56	ACTN4	Alpha-actinin-4	O43707	+	+	3	AGTQIENIDEDFR	67	79	5	2	y9(+); y8(+); y7(+); y6(+); y5(+)	754.355	1150.537; 1037.453; 908.411; 794.368; 681.284	759.359	1160.546; 1047.462; 918.419; 804.376; 691.292
56	ACTN4	Alpha-actinin-4	O43707	+	+	3	ICDQWDALGSLTHSR	498	512	5	3	y8(+); y7(+); y14(++); y13(++); y11(++)	586.946	870.479; 757.395; 823.373; 743.358; 621.815	590.282	880.487; 767.403; 828.377; 748.362; 626.819
56	ACTN4	Alpha-actinin-4	O43707	+	+	3	ETTDTDTADQVIASFK	838	853	5	2	y11(+); y10(+); y9(+); y8(+); y5(+)	871.41	1194.6; 1079.573; 978.525; 907.488; 565.334	875.417	1202.614; 1087.587; 986.54; 915.503; 573.349
57	SPAG9	C-Jun-amino-terminal kinase-interacting protein 4	O60271		+	3	HIEVQVAQETR	316	326	5	2	y10(+); y9(+); y8(+); y7(+); y6(+)	655.347	1172.627; 1059.543; 930.5; 831.432; 703.373	660.351	1182.635; 1069.551; 940.509; 841.44; 713.382
57	SPAG9	C-Jun-amino-terminal kinase-interacting protein 4	O60271		+	3	SSTLSQLPGDK	593	603	5	2	y9(+); y8(+); y7(+); y6(+); y5(+)	566.796	958.52; 857.473; 744.389; 657.357; 529.298	570.803	966.535; 865.487; 752.403; 665.371; 537.312	+	+	+
57	SPAG9	C-Jun-amino-terminal kinase-interacting protein 4	O60271		+	3	NLPVPVYLRPLDEK	668	681	5	3	y10(+); y8(+); y12(++); y11(++); y10(++)	551.651	1229.689; 1033.568; 713.409; 664.882; 615.348	557.658	1247.711; 1051.59; 722.42; 673.894; 624.359	+
58	DCLK1	Serine/threonine-protein kinase DCLK1	O15075		+	3	SFEALLADLTR	83	93	5	2	y9(+); y8(+); y7(+); y6(+); y5(+)	618.335	1001.563; 872.52; 801.483; 688.399; 575.315	623.339	1011.571; 882.528; 811.491; 698.407; 585.323
58	DCLK1	Serine/threonine-protein kinase DCLK1	O15075		+	3	TLSDNVNLPQGVR	94	106	5	2	y11(+); y8(+); y7(+); y6(+); y5(+)	706.878	1198.617; 882.516; 783.447; 669.404; 556.32	711.882	1208.626; 892.524; 793.455; 679.413; 566.328
58	DCLK1	Serine/threonine-protein kinase DCLK1	O15075		+	3	TIGDGNFAVVK	395	405	5	2	y9(+); y8(+); y7(+); y6(+); y5(+)	560.803	906.468; 849.446; 734.42; 677.398; 563.355	564.811	914.482; 857.461; 742.434; 685.412; 571.369	+	+
59	CHUK	Inhibitor of nuclear factor kappa-B kinase subunit alpha	O15111		+	3	TVYEGPFASR	392	401	5	3	y6(+); y6(++); y5(++); b5(+); b5(++)	376.189	634.331; 317.669; 289.158; 550.251; 275.629	379.525	644.339; 322.673; 294.162; 550.251; 275.629
59	CHUK	Inhibitor of nuclear factor kappa-B kinase subunit alpha	O15111		+	3	NTLISASQQLK	467	477	5	2	y9(+); y8(+); y7(+); y6(+); y5(+)	601.841	987.583; 874.499; 761.415; 674.383; 603.346	605.848	995.598; 882.513; 769.429; 682.397; 611.36
59	CHUK	Inhibitor of nuclear factor kappa-B kinase subunit alpha	O15111		+	3	IIVHTVQSQDR	589	599	5	3	y7(+); y5(+); y10(++); y9(++); y8(++)	432.574	833.411; 633.295; 591.815; 535.273; 485.739	435.91	843.419; 643.303; 596.819; 540.277; 490.743
60	LAMA5	Laminin subunit alpha-5	O15230		+	3	CYCRPNFSGER	447	457	5	3	y7(+); y10(++); y9(++); y8(++); y7(++)	482.54	806.379; 643.291; 561.759; 481.744; 403.693	489.212	816.387; 653.299; 571.767; 491.752; 408.697
60	LAMA5	Laminin subunit alpha-5	O15230		+	3	LGLVWAALQGAR	2583	2594	5	2	y9(+); y8(+); y7(+); y6(+); y5(+)	627.869	971.542; 872.474; 686.394; 615.357; 544.32	632.874	981.55; 882.482; 696.403; 625.366; 554.328
60	LAMA5	Laminin subunit alpha-5	O15230		+	3	DLADLAAYTALK	2752	2763	5	2	y10(+); y9(+); y8(+); y7(+); y6(+)	632.843	1036.567; 965.53; 850.503; 737.419; 666.382	636.85	1044.582; 973.544; 858.517; 745.433; 674.396
61	SLC16A3	Monocarboxylate transporter 4	O15427	+	+	3	LLDLSVFR	217	224	5	2	y7(+); y6(+); y5(+); b3(+); b4(+)	481.787	849.483; 736.399; 621.372; 342.202; 455.286	486.791	859.491; 746.407; 631.38; 342.202; 455.286
61	SLC16A3	Monocarboxylate transporter 4	O15427	+	+	3	EPQPEVAAAEEEK	416	428	5	2	y10(+); y8(+); y7(+); y6(+); y5(+)	713.838	1072.516; 846.42; 747.352; 676.315; 605.278	717.846	1080.53; 854.435; 755.366; 684.329; 613.292
61	SLC16A3	Monocarboxylate transporter 4	O15427	+	+	3	LHKPPADSGVDLR	429	441	5	3	y6(+); y5(+); y12(++); y11(++); y10(++)	468.925	646.352; 559.32; 646.341; 577.812; 513.764	474.932	656.36; 569.328; 655.353; 586.823; 518.768
62	TNFRSF10B	Tumor necrosis factor receptor superfamily member 10B	O14763		+	3	YGQDYSTHWNDLLFCLR	99	115	5	3	y6(+); y5(+); y16(++); y14(++); y13(++)	730.002	821.47; 708.386; 1012.968; 920.428; 862.914	733.338	831.478; 718.394; 1017.972; 925.432; 867.918
62	TNFRSF10B	Tumor necrosis factor receptor superfamily member 10B	O14763		+	3	CDSGEVELSPCTTTR	119	133	5	2	y10(+); y9(+); y8(+); y7(+); y6(+)	856.367	1163.572; 1064.504; 935.461; 822.377; 735.345	861.371	1173.581; 1074.512; 945.47; 832.386; 745.354
62	TNFRSF10B	Tumor necrosis factor receptor superfamily member 10B	O14763		+	3	VGDCTPWSDIECVHK	167	181	5	3	y14(++); y13(++); y11(++); y10(++); y8(++)	601.599	852.361; 823.851; 686.322; 635.798; 494.232	604.271	856.368; 827.858; 690.329; 639.805; 498.239
63	TPP1	Tripeptidyl-peptidase 1	O14773		+	3	LFGGNFAHQASVAR	246	259	5	3	y7(+); y6(+); y13(++); y12(++); y11(++)	492.257	768.411; 631.352; 681.339; 607.805; 579.294	495.593	778.419; 641.36; 686.343; 612.809; 584.298
63	TPP1	Tripeptidyl-peptidase 1	O14773		+	3	ILSGRPPLGFLNPR	493	506	5	3	y9(+); y6(+); y13(++); y12(++); y11(++)	512.972	1010.578; 703.389; 712.412; 655.87; 612.354	519.644	1020.586; 713.397; 722.42; 665.878; 622.362
63	TPP1	Tripeptidyl-peptidase 1	O14773		+	3	LYQQHGAGLFDVTR	507	520	5	3	y9(+); y5(+); y13(++); y12(++); y10(++)	535.611	935.495; 637.33; 746.371; 664.839; 536.78	538.947	945.503; 647.339; 751.375; 669.843; 541.784
64	NRP1	Neuropilin-1	O14786	+	+	3	FVSDYETHGAGFSIR	123	137	5	2	y10(+); y9(+); y8(+); y7(+); y5(+)	843.4	1074.533; 945.49; 844.442; 707.383; 579.325	848.404	1084.541; 955.498; 854.451; 717.392; 589.333
64	NRP1	Neuropilin-1	O14786	+	+	3	IGYSNNGSDWK	517	527	5	2	y10(+); y9(+); y8(+); y7(+); y5(+)	620.783	1127.475; 1070.454; 907.39; 820.358; 592.273	624.79	1135.489; 1078.468; 915.405; 828.373; 600.287	+
64	NRP1	Neuropilin-1	O14786	+	+	3	LYQVIFEGEIGK	776	787	5	2	y10(+); y9(+); y8(+); y7(+); y5(+)	698.38	1119.604; 991.546; 892.477; 779.393; 503.282	702.387	1127.619; 999.56; 900.492; 787.408; 511.297
65	PSMA7	Proteasome subunit alpha type-7	O14818	+	+	3	VECQSHR	89	95	5	2	y6(+); y5(+); b3(+); b4(+); b6(+)	458.209	816.342; 687.299; 389.149; 517.208; 741.298	463.213	826.35; 697.307; 389.149; 517.208; 741.298
65	PSMA7	Proteasome subunit alpha type-7	O14818	+	+	3	NYTDEAIETDDLTIK	175	189	5	2	y12(+); y10(+); y9(+); y8(+); y7(+)	870.912	1362.663; 1118.594; 1047.557; 934.473; 805.43	874.919	1370.678; 1126.608; 1055.571; 942.487; 813.444	+	+	+
65	PSMA7	Proteasome subunit alpha type-7	O14818	+	+	3	YVAEIEK	228	234	5	2	y6(+); y5(+); b3(+); b4(+); b6(+)	426.229	688.388; 589.319; 334.176; 463.219; 705.345	430.236	696.402; 597.333; 334.176; 463.219; 705.345
66	PODXL	Podocalyxin	O00592	+	+	3	SSHSVTTDLTSTK	162	174	5	2	y10(+); y9(+); y8(+); y7(+); y5(+)	682.339	1052.547; 965.515; 866.447; 765.399; 549.324	686.346	1060.561; 973.529; 874.461; 773.413; 557.338
66	PODXL	Podocalyxin	O00592	+	+	3	CEDLETQTQSEK	344	355	5	2	y10(+); y9(+); y8(+); y7(+); y5(+)	734.317	1178.554; 1063.527; 950.443; 821.4; 592.294	738.324	1186.568; 1071.541; 958.457; 829.414; 600.308	+	+	+
66	PODXL	Podocalyxin	O00592	+	+	3	LASVPGSQTVVVK	399	411	5	2	y11(+); y10(+); y9(+); y8(+); y7(+)	642.88	1100.631; 1013.599; 914.531; 817.478; 760.456	646.887	1108.645; 1021.613; 922.545; 825.492; 768.471	+	+	+
67	CYR61	Protein CYR61	O00622		+	3	GLECNFGASSTALK	75	88	5	2	y11(+); y10(+); y9(+); y8(+); y6(+)	727.851	1155.546; 995.516; 881.473; 734.404; 606.346	731.858	1163.56; 1003.53; 889.487; 742.418; 614.36
67	CYR61	Protein CYR61	O00622		+	3	ELGFDASEVELTR	182	194	5	2	y11(+); y9(+); y8(+); y7(+); y5(+)	733.362	1223.59; 1019.5; 904.473; 833.436; 617.362	738.366	1233.599; 1029.509; 914.482; 843.445; 627.37
67	CYR61	Protein CYR61	O00622		+	3	CIVQTTSWSQCSK	229	241	5	2	y11(+); y9(+); y8(+); y7(+); y5(+)	792.861	1311.6; 1084.473; 983.425; 882.377; 609.266	796.868	1319.614; 1092.487; 991.439; 890.392; 617.28
68	CLDN4	Claudin-4	O14493		+	3	ALVIISIIVAALGVLLSVVGGK	82	103	5	3	y8(+); y14(++); y13(++); y12(++); y5(++)	702.461	772.493; 641.908; 592.374; 556.856; 230.15	705.132	780.507; 645.915; 596.381; 560.863; 234.157
68	CLDN4	Claudin-4	O14493		+	3	CTNCLEDESAK	104	114	5	2	y9(+); y8(+); y7(+); y6(+); y5(+)	663.769	1065.452; 951.409; 791.378; 678.294; 549.251	667.776	1073.466; 959.423; 799.392; 686.308; 557.266
68	CLDN4	Claudin-4	O14493		+	3	TDKPYSAK	189	196	5	2	y6(+); y5(+); b3(+); b4(+); b6(+)	455.237	693.393; 565.298; 345.177; 442.23; 692.325	463.252	709.421; 573.312; 353.191; 450.244; 700.339
69	APAF1	Apoptotic protease-activating factor 1	O14727		+	3	LDQDESFSQR	206	215	5	2	y9(+); y8(+); y7(+); y6(+); y5(+)	612.778	1111.465; 996.438; 868.38; 753.353; 624.31	617.782	1121.473; 1006.446; 878.388; 763.361; 634.318
69	APAF1	Apoptotic protease-activating factor 1	O14727		+	3	ADLPEQAHSIIK	304	315	5	3	y7(+); y11(++); y10(++); y9(++); y8(++)	441.242	796.468; 625.841; 568.327; 511.785; 463.259	443.913	804.482; 629.848; 572.334; 515.792; 467.266	+	+	+
69	APAF1	Apoptotic protease-activating factor 1	O14727		+	3	LWDATSANER	769	778	5	2	y9(+); y8(+); y7(+); y6(+); y5(+)	581.778	1049.465; 863.385; 748.358; 677.321; 576.274	586.782	1059.473; 873.394; 758.367; 687.33; 586.282
70	TNFRSF11B	Tumor necrosis factor receptor superfamily member 11B	O00300		+	3	CPDGFFSNETSSK	145	157	5	2	y10(+); y9(+); y8(+); y7(+); y6(+)	738.309	1103.5; 1046.479; 899.411; 752.342; 665.31	742.316	1111.515; 1054.493; 907.425; 760.356; 673.324
70	TNFRSF11B	Tumor necrosis factor receptor superfamily member 11B	O00300		+	3	HTNCSVFGLLLTQK	163	176	5	3	y8(+); y7(+); y6(+); y5(+); y8(++)	539.952	919.561; 772.493; 715.471; 602.387; 460.284	542.623	927.575; 780.507; 723.485; 610.401; 464.291
70	TNFRSF11B	Tumor necrosis factor receptor superfamily member 11B	O00300		+	3	HIGHANLTFEQLR	284	296	5	3	y7(+); y6(+); y5(+); y11(++); y8(++)	512.607	906.504; 793.42; 692.373; 643.336; 510.777	515.944	916.513; 803.429; 702.381; 648.34; 515.781
71	IGF2BP3	Insulin-like growth factor 2 mRNA-binding protein 3	O00425		+	3	TGYAFVDCPDESWALK	37	52	5	2	y11(+); y10(+); y9(+); y8(+); y5(+)	929.919	1319.594; 1220.525; 1105.498; 945.468; 604.345	933.927	1327.608; 1228.539; 1113.512; 953.482; 612.36
71	IGF2BP3	Insulin-like growth factor 2 mRNA-binding protein 3	O00425		+	3	LLVPTQFVGAIIGK	200	213	5	2	y11(+); y9(+); y8(+); y7(+); y6(+)	728.45	1130.657; 932.556; 804.498; 657.429; 558.361	732.457	1138.671; 940.571; 812.512; 665.444; 566.375
71	IGF2BP3	Insulin-like growth factor 2 mRNA-binding protein 3	O00425		+	3	ITISPLQELTLYNPER	310	325	5	2	y9(+); y8(+); y7(+); y6(+); y5(+)	944.015	1134.579; 1005.536; 892.452; 791.405; 678.321	949.019	1144.587; 1015.545; 902.461; 801.413; 688.329
72	SDCBP	Syntenin-1	O00560	+	+	3	FGDQVLQINGENCAGWSSDK	154	173	5	3	y9(+); y7(+); y6(+); y13(++); y12(++)	742.336	1024.415; 750.342; 679.305; 719.307; 662.765	745.007	1032.429; 758.356; 687.319; 723.314; 666.772
72	SDCBP	Syntenin-1	O00560	+	+	3	DSTGHVGFIFK	204	214	5	3	y5(+); y10(++); y9(++); y8(++); y7(++)	403.208	611.355; 546.795; 503.279; 452.756; 424.245	405.88	619.369; 550.803; 507.287; 456.763; 428.252
72	SDCBP	Syntenin-1	O00560	+	+	3	NGLLTEHNICEINGQNVIGLK	230	250	5	3	y9(+); y8(+); y6(+); y18(++); y17(++)	779.406	942.537; 828.494; 643.414; 1026.531; 969.989	782.077	950.551; 836.508; 651.428; 1030.538; 973.996
73	DDX3X	ATP-dependent RNA helicase DDX3X	O00571		+	3	DSSGWSSSK	56	64	5	2	y7(+); y6(+); y5(+); b5(+); b6(+)	470.704	738.342; 651.31; 594.288; 533.199; 620.231	474.711	746.356; 659.324; 602.302; 533.199; 620.231
73	DDX3X	ATP-dependent RNA helicase DDX3X	O00571		+	3	SFLLDLLNATGK	429	440	5	2	y10(+); y9(+); y8(+); y7(+); y6(+)	646.366	1057.625; 944.541; 831.457; 716.43; 603.346	650.374	1065.639; 952.555; 839.471; 724.444; 611.36
73	DDX3X	ATP-dependent RNA helicase DDX3X	O00571		+	3	VGNLGLATSFFNER	535	548	5	2	y10(+); y9(+); y8(+); y7(+); y6(+)	762.894	1141.564; 1084.542; 971.458; 900.421; 799.373	767.898	1151.572; 1094.55; 981.466; 910.429; 809.382	+
74	KIF2A	Kinesin-like protein KIF2A	O00139		+	3	FTARPLVETIFER	292	304	5	3	y5(+); y12(++); y10(++); y8(++); y7(++)	526.959	665.362; 716.401; 630.359; 503.782; 447.24	533.632	675.37; 726.41; 640.367; 508.786; 452.244
74	KIF2A	Kinesin-like protein KIF2A	O00139		+	3	FSLIDLAGNER	453	463	5	2	y9(+); y8(+); y7(+); y6(+); y5(+)	617.825	1000.542; 887.458; 774.374; 659.347; 546.263	622.829	1010.55; 897.466; 784.382; 669.355; 556.271
74	KIF2A	Kinesin-like protein KIF2A	O00139		+	3	AALQEEEQASK	686	696	5	2	y9(+); y8(+); y7(+); y6(+); y5(+)	602.296	1061.511; 948.427; 820.368; 691.326; 562.283	606.303	1069.525; 956.441; 828.383; 699.34; 570.297
75	RAB27B	Ras-related protein Rab-27B	O00194	+	+	3	LLALGDSGVGK	12	22	5	2	y10(+); y9(+); y8(+); y7(+); y5(+)	515.301	916.51; 803.426; 732.389; 619.305; 447.256	519.308	924.524; 811.44; 740.403; 627.319; 455.27	+	+
75							FITTVGIDFR	38	47	5	2	y9(+); y8(+); y7(+); y6(+); y5(+)	584.822	1021.568; 908.484; 807.436; 706.388; 607.32	589.826	1031.576; 918.492; 817.444; 716.397; 617.328
75							YGIPYFETSAATGQNVEK	155	172	5	2	y11(+); y10(+); y8(+); y7(+); y6(+)	987.976	1105.548; 1004.501; 846.432; 775.394; 674.347	991.983	1113.563; 1012.515; 854.446; 783.409; 682.361
76	TNFRSF10A	Tumor necrosis factor receptor superfamily member 10A	O00220		+	3	CTEGVGYTNASNNLFACLPCTACK	148	171	5	3	y9(+); y7(+); y6(+); y13(++); y11(++)	903.391	1080.463; 849.396; 736.312; 784.855; 670.812	906.062	1088.478; 857.41; 744.326; 788.862; 674.819
76	TNFRSF10A	Tumor necrosis factor receptor superfamily member 10A	O00220		+	3	NASIHTLLDALER	422	434	5	2	y9(+); y8(+); y7(+); y6(+); y5(+)	726.894	1067.584; 930.525; 829.478; 716.394; 603.31	731.898	1077.593; 940.534; 839.486; 726.402; 613.318
76	TNFRSF10A	Tumor necrosis factor receptor superfamily member 10A	O00220		+	3	IQDLLVDSGK	444	453	5	2	y8(+); y7(+); y6(+); y5(+); b3(+)	544.303	846.457; 731.43; 618.346; 505.262; 357.177	548.31	854.471; 739.444; 626.36; 513.276; 357.177	+
77	SUPT5H	Transcription elongation factor SPT5	O00267		+	3	FIAYQFTDTPLQIK	200	213	5	2	y10(+); y9(+); y8(+); y6(+); y5(+)	842.951	1190.642; 1062.583; 915.515; 699.44; 598.392	846.958	1198.656; 1070.597; 923.529; 707.454; 606.406
77	SUPT5H	Transcription elongation factor SPT5	O00267		+	3	FEGDTGLIVR	485	494	5	2	y9(+); y8(+); y7(+); y6(+); y5(+)	553.796	959.516; 830.473; 773.452; 658.425; 557.377	558.8	969.524; 840.481; 783.46; 668.433; 567.385
77	SUPT5H	Transcription elongation factor SPT5	O00267		+	3	VELHSTCQTISVDR	734	747	5	3	y7(+); y6(+); y5(+); y12(++); y5(++)	548.939	818.437; 690.378; 589.33; 708.849; 295.169	552.275	828.445; 700.386; 599.339; 713.853; 300.173
78	SERPINE1	Plasminogen activator inhibitor 1	P05121		+	3	VFQQVAQASK	42	51	5	2	y8(+); y7(+); y6(+); y5(+); b3(+)	553.304	859.463; 731.405; 603.346; 504.278; 375.203	557.311	867.477; 739.419; 611.36; 512.292; 375.203
78	SERPINE1	Plasminogen activator inhibitor 1	P05121		+	3	TPFPDSSTHR	200	209	5	3	y6(+); y9(++); y8(++); y7(++); y5(++)	382.184	702.317; 522.249; 473.722; 400.188; 294.148	385.52	712.325; 527.253; 478.727; 405.192; 299.153
78	SERPINE1	Plasminogen activator inhibitor 1	P05121		+	3	FSLETEVDLR	301	310	5	2	y9(+); y8(+); y7(+); y6(+); y5(+)	604.812	1061.547; 974.515; 861.431; 732.389; 631.341	609.816	1071.556; 984.524; 871.44; 742.397; 641.349
79	ICAM1	Intercellular adhesion molecule 1	P05362	+	+	3	GGSVLVTCSTSCDQPK	41	56	5	2	y11(+); y10(+); y9(+); y8(+); y7(+)	848.387	1282.54; 1183.472; 1082.424; 922.393; 835.361	852.395	1290.554; 1191.486; 1090.438; 930.408; 843.376	+	+	+
79	ICAM1	Intercellular adhesion molecule 1	P05362	+	+	3	VELAPLPSWQPVGK	116	129	5	2	y11(+); y10(+); y9(+); y8(+); y7(+)	760.927	1179.652; 1108.615; 1011.562; 898.478; 801.425	764.934	1187.666; 1116.629; 1019.576; 906.492; 809.44	+	+	+
79	ICAM1	Intercellular adhesion molecule 1	P05362	+	+	3	ASVSVTAEDEGTQR	274	287	5	2	y11(+); y10(+); y9(+); y8(+); y7(+)	725.344	1192.544; 1105.512; 1006.444; 905.396; 834.359	730.349	1202.552; 1115.52; 1016.452; 915.404; 844.367	+
80	ITGB1	Integrin beta-1	P05556	+	+	3	LSEGVTISYK	389	398	5	2	y9(+); y8(+); y7(+); y6(+); y5(+)	548.798	983.504; 896.472; 767.43; 710.408; 611.34	552.805	991.519; 904.487; 775.444; 718.423; 619.354
80	ITGB1	Integrin beta-1	P05556	+	+	3	LPQPVQPDPVSHCK	679	692	5	3	y8(+); y6(+); y11(++); y8(++); y6(++)	534.608	939.435; 727.356; 632.311; 470.221; 364.181	537.28	947.449; 735.37; 636.318; 474.228; 368.189	+
80	ITGB1	Integrin beta-1	P05556	+	+	3	SAVTTVVNPK	785	794	5	2	y8(+); y7(+); y6(+); y5(+); b4(+)	508.293	857.509; 758.441; 657.393; 556.345; 359.193	512.3	865.523; 766.455; 665.407; 564.36; 359.193	+	+	+
81	GSN	Gelsolin	P06396		+	3	EVQGFESATFLGYFK	148	162	5	2	y12(+); y10(+); y9(+); y8(+); y7(+)	861.922	1366.668; 1162.578; 1033.535; 946.503; 875.466	865.929	1374.682; 1170.592; 1041.55; 954.517; 883.48	+	+	+
81	GSN	Gelsolin	P06396		+	3	HVVPNEVVVQR	178	188	5	2	y10(+); y9(+); y8(+); y7(+); y5(+)	638.362	1138.658; 1039.589; 940.521; 843.468; 600.383	643.366	1148.666; 1049.598; 950.529; 853.477; 610.391	+	+	+
81	GSN	Gelsolin	P06396		+	3	AGALNSNDAFVLK	585	597	5	2	y9(+); y8(+); y7(+); y6(+); y5(+)	660.351	1007.516; 893.473; 806.441; 692.398; 577.371	664.358	1015.53; 901.487; 814.455; 700.412; 585.385	+	+	+
82	CD44	CD44 antigen	P16070	+	+	3	ALSIGFETCR	69	78	5	2	y8(+); y7(+); y6(+); y5(+); b9(+)	577.287	969.446; 882.414; 769.33; 712.308; 979.455	582.291	979.454; 892.422; 779.338; 722.317; 979.455
82	CD44	CD44 antigen	P16070	+	+	3	YGFIEGHVVIPR	79	90	5	2	y9(+); y8(+); y7(+); y6(+); y5(+)	693.88	1019.6; 906.516; 777.473; 720.452; 583.393	698.884	1029.608; 916.524; 787.481; 730.46; 593.401
82	CD44	CD44 antigen	P16070	+	+	3	LVINSGNGAVEDR	682	694	5	2	y11(+); y10(+); y9(+); y8(+); y6(+)	672.349	1131.539; 1018.455; 904.412; 817.38; 646.315	677.353	1141.547; 1028.463; 914.42; 827.388; 656.324
83	ITGB4	Integrin beta-4	P16144		+	3	LLELQEVDSLLR	1061	1072	5	2	y9(+); y8(+); y7(+); y6(+); y5(+)	714.409	1072.6; 959.516; 831.457; 702.414; 603.346	719.413	1082.608; 969.524; 841.465; 712.423; 613.354
83	ITGB4	Integrin beta-4	P16144		+	3	FEPLLGEELDLR	1375	1386	5	2	y10(+); y9(+); y8(+); y7(+); y5(+)	715.88	1154.642; 1057.589; 944.505; 831.421; 645.357	720.884	1164.65; 1067.597; 954.513; 841.429; 655.365
83	ITGB4	Integrin beta-4	P16144		+	3	SEHSHSTTLPR	1498	1508	5	2	y10(+); y8(+); y7(+); y6(+); y5(+)	626.307	1164.576; 898.474; 811.442; 674.383; 587.351	631.312	1174.584; 908.482; 821.45; 684.391; 597.359
84	EPCAM	Epithelial cell adhesion molecule	P16422		+	3	LAVNCFVNNNR	34	44	5	2	y9(+); y8(+); y7(+); y6(+); y5(+)	660.828	1136.527; 1037.458; 923.415; 763.385; 616.316	665.832	1146.535; 1047.466; 933.423; 773.393; 626.324
84	EPCAM	Epithelial cell adhesion molecule	P16422		+	3	TYWIIIELK	141	149	5	2	b3(+); b4(+); b5(+); b7(+); b8(+)	589.845	451.198; 564.282; 677.366; 919.492; 1032.576	593.852	451.198; 564.282; 677.366; 919.492; 1032.576
84	EPCAM	Epithelial cell adhesion molecule	P16422		+	3	TQNDVDIADVAYYFEK	203	218	5	2	y11(+); y9(+); y8(+); y6(+); y5(+)	945.941	1333.631; 1105.52; 1034.483; 820.388; 749.35	949.949	1341.645; 1113.534; 1042.497; 828.402; 757.365	+
85	DPEP1	Dipeptidase 1	P16444		+	3	AVGFGGDFDGVPR	298	310	5	2	y11(+); y10(+); y9(+); y8(+); y6(+)	647.315	1123.517; 1066.495; 919.427; 862.405; 690.357	652.319	1133.525; 1076.504; 929.435; 872.414; 700.365
85	DPEP1	Dipeptidase 1	P16444		+	3	VPEGLEDVSK	311	320	5	2	y9(+); y8(+); y7(+); y5(+); b7(+)	536.78	973.484; 876.431; 747.388; 577.283; 740.346	540.787	981.498; 884.445; 755.403; 585.297; 740.346
85	DPEP1	Dipeptidase 1	P16444		+	3	YPDLIAELLR	321	330	5	2	y9(+); y8(+); y7(+); y6(+); y5(+)	601.843	1039.615; 942.562; 827.535; 714.451; 601.367	606.847	1049.623; 952.57; 837.543; 724.459; 611.375
86	ATP2A2	Sarcoplasmic/endoplasmic reticulum calcium ATPase 2	P16615		+	3	WGSNELPAEEGK	36	47	5	2	y11(+); y10(+); y9(+); y7(+); y6(+)	658.809	1130.532; 1073.511; 986.479; 743.393; 630.309	662.817	1138.547; 1081.525; 994.493; 751.408; 638.324
86	ATP2A2	Sarcoplasmic/endoplasmic reticulum calcium ATPase 2	P16615		+	3	CLALATHDNPLR	560	571	5	3	y10(++); y9(++); y8(++); y7(++); y6(++)	460.907	554.299; 518.78; 462.238; 426.72; 376.196	464.243	559.303; 523.784; 467.242; 431.724; 381.2
86	ATP2A2	Sarcoplasmic/endoplasmic reticulum calcium ATPase 2	P16615		+	3	VSFYQLSHFLQCK	864	876	5	3	y12(++); y11(++); y10(++); y9(++); y8(++)	552.945	779.38; 735.864; 662.329; 580.798; 516.768	555.616	783.387; 739.871; 666.336; 584.805; 520.775	+
87	AREG	Amphiregulin	P15514		+	3	VEQVVKPPQNK	104	114	5	3	y5(+); y10(++); y9(++); y8(++); y6(++)	422.579	583.32; 583.83; 519.309; 455.279; 356.211	427.921	591.334; 591.844; 527.323; 463.294; 364.225
87	AREG	Amphiregulin	P15514		+	3	YIEHLEAVTCK	161	171	5	3	y6(+); y5(+); y10(++); y9(++); y8(++)	454.896	707.339; 578.297; 600.308; 543.766; 479.245	457.567	715.353; 586.311; 604.315; 547.773; 483.252
87	AREG	Amphiregulin	P15514		+	3	CQQEYFGER	172	180	5	2	y7(+); y6(+); y5(+); b3(+); b4(+)	608.756	928.416; 800.357; 671.315; 417.155; 546.198	613.76	938.424; 810.366; 681.323; 417.155; 546.198
88	NME1	Nucleoside diphosphate kinase A	P15531	+	+	3	EHYVDLK	50	56	5	2	y5(+); b3(+); b4(+); b5(+); b6(+)	452.232	637.356; 430.172; 529.241; 644.267; 757.352	456.239	645.37; 430.172; 529.241; 644.267; 757.352
88	NME1	Nucleoside diphosphate kinase A	P15531	+	+	3	DRPFFAGLVK	57	66	5	2	y8(+); b4(+); b7(+); b8(+); b9(+)	575.324	878.513; 516.257; 791.383; 904.468; 1003.536	584.336	886.528; 526.265; 801.392; 914.476; 1013.544
88	NME1	Nucleoside diphosphate kinase A	P15531	+	+	3	NIIHGSDSVESAEK	115	128	5	3	y10(+); y6(+); y5(+); y12(++); y11(++)	495.911	1008.448; 662.336; 563.267; 629.799; 573.257	498.582	1016.462; 670.35; 571.281; 633.806; 577.264
89	MUC1	Mucin-1	P15941	+	+	3	FRPGSVVVQLTLAFR	1094	1108	5	2	y10(+); y9(+); y7(+); y6(+); y5(+)	845.494	1145.704; 1046.636; 848.499; 720.44; 607.356	855.502	1155.712; 1056.644; 858.507; 730.449; 617.364
89	MUC1	Mucin-1	P15941	+	+	3	EGTINVHDVETQFNQYK	1109	1125	5	3	y7(+); y5(+); y14(++); y13(++); y11(++)	674.657	928.452; 699.346; 867.926; 811.384; 704.828	677.328	936.467; 707.36; 871.933; 815.391; 708.835
89	MUC1	Mucin-1	P15941	+	+	3	NYGQLDIFPAR	1190	1200	5	2	y9(+); y8(+); y7(+); y6(+); y5(+)	647.333	1016.552; 959.531; 831.472; 718.388; 603.361	652.337	1026.561; 969.539; 841.481; 728.397; 613.37
90	TIMP2	Metalloproteinase inhibitor 2	P16035		+	3	EVDSGNDIYGNPIK	54	67	5	2	y12(+); y10(+); y7(+); y6(+); y5(+)	760.865	1292.612; 1090.553; 804.461; 691.377; 528.314	764.872	1300.626; 1098.567; 812.476; 699.392; 536.328
90	TIMP2	Metalloproteinase inhibitor 2	P16035		+	3	NINGHQAK	182	189	5	2	y7(+); y6(+); b4(+); b5(+); b6(+)	441.233	767.416; 654.332; 399.199; 536.258; 664.316	445.24	775.43; 662.346; 399.199; 536.258; 664.316
90	TIMP2	Metalloproteinase inhibitor 2	P16035		+	3	SDGSCAWYR	197	205	5	2	y8(+); y7(+); y6(+); y5(+); b4(+)	551.225	1014.41; 899.383; 842.361; 755.329; 347.12	556.229	1024.418; 909.391; 852.37; 765.338; 347.12
91	MMP9	Matrix metalloproteinase-9	P14780		+	3	AFALWSAVTPLTFTR	144	158	5	2	y10(+); y9(+); y8(+); y7(+); y6(+)	840.959	1092.605; 1005.573; 934.536; 835.467; 734.42	845.963	1102.613; 1015.581; 944.544; 845.475; 744.428
91	MMP9	Matrix metalloproteinase-9	P14780		+	3	LWCATTSNFDSDK	371	383	5	2	y11(+); y10(+); y9(+); y8(+); y7(+)	772.838	1245.505; 1085.475; 1014.437; 913.39; 812.342	776.845	1253.519; 1093.489; 1022.452; 921.404; 820.356
91	MMP9	Matrix metalloproteinase-9	P14780		+	3	GSRPQGPFLIADK	547	559	5	3	y6(+); y5(+); y11(++); y8(++); y7(++)	462.589	706.413; 559.345; 621.354; 430.747; 402.237	468.597	714.428; 567.359; 630.365; 434.755; 406.244
92	LIF	Leukemia inhibitory factor	P15018		+	3	ILNPSALSLHSK	125	136	5	3	y7(+); y6(+); y5(+); y10(++); y9(++)	427.25	755.441; 684.404; 571.32; 527.288; 470.267	429.922	763.455; 692.418; 579.334; 531.295; 474.274
92	LIF	Leukemia inhibitory factor	P15018		+	3	LNATADILR	137	145	5	2	y8(+); y7(+); y6(+); y5(+); y5(++)	493.785	873.479; 759.436; 688.399; 587.351; 294.179	498.789	883.487; 769.444; 698.407; 597.359; 299.183
92	LIF	Leukemia inhibitory factor	P15018		+	3	YHVGHVDVTYGPDTSGK	159	175	5	3	y9(+); y8(+); y7(+); y6(+); y15(++)	611.292	925.426; 824.378; 661.315; 604.294; 766.373	613.963	933.44; 832.393; 669.329; 612.308; 770.38
93	EZR	Ezrin	P15311	+	+	3	FYPEDVAEELIQDITQK	84	100	5	3	y7(+); y6(+); y5(+); y15(++); y7(++)	680.005	845.473; 732.389; 604.33; 864.439; 423.24	682.677	853.487; 740.403; 612.344; 868.446; 427.247
93	EZR	Ezrin	P15311	+	+	3	SQEQLAAELAEYTAK	413	427	5	2	y11(+); y10(+); y9(+); y8(+); y6(+)	826.412	1179.626; 1066.542; 995.504; 924.467; 682.341	830.419	1187.64; 1074.556; 1003.519; 932.481; 690.355	+	+	+
93	EZR	Ezrin	P15311	+	+	3	EDEVEEWQHR	439	448	5	3	y8(++); y7(++); y6(++); y5(++); b3(+)	452.865	556.76; 492.238; 442.704; 378.183; 374.119	456.201	561.764; 497.242; 447.708; 383.187; 374.119	+
94	FOLR1	Folate receptor alpha	P15328		+	3	VLNVPLCK	129	136	5	2	y7(+); y6(+); y5(+); b3(+); b4(+)	471.776	843.476; 730.392; 616.349; 327.203; 426.271	475.783	851.49; 738.406; 624.363; 327.203; 426.271	+
94	FOLR1	Folate receptor alpha	P15328		+	3	EDCEQWWEDCR	137	147	5	2	y9(+); y8(+); y7(+); y6(+); y5(+)	806.793	1368.51; 1208.479; 1079.436; 951.378; 765.298	811.797	1378.518; 1218.487; 1089.445; 961.386; 775.307
94	FOLR1	Folate receptor alpha	P15328		+	3	GWNWTSGFNK	159	168	5	2	y8(+); y7(+); y6(+); y5(+); b4(+)	598.778	953.448; 839.405; 653.325; 552.278; 544.23	602.785	961.462; 847.419; 661.34; 560.292; 544.23	+
95	HGF	Hepatocyte growth factor	P14210		+	3	EFGHEFDLYENK	111	122	5	3	y6(+); y5(+); y11(++); y10(++); y5(++)	509.897	781.373; 666.346; 699.82; 626.286; 333.676	512.568	789.387; 674.36; 703.827; 630.293; 337.684	+
95	HGF	Hepatocyte growth factor	P14210		+	3	HIFWEPDASK	425	434	5	2	y9(+); y8(+); y7(+); y5(+); b5(+)	615.301	1092.536; 979.452; 832.384; 517.262; 713.341	619.308	1100.55; 987.466; 840.398; 525.276; 713.341	+
95	HGF	Hepatocyte growth factor	P14210		+	3	DYEAWLGIHDVHGR	543	556	5	3	y12(++); y11(++); y10(++); y9(++); y8(++)	556.602	695.355; 630.833; 595.315; 502.275; 445.733	559.938	700.359; 635.838; 600.319; 507.279; 450.737
96	FDPS	Farnesyl pyrophosphate synthase	P14324		+	3	EVLEYNAIGGK	113	123	5	2	y9(+); y8(+); y7(+); y6(+); y5(+)	596.814	964.51; 851.426; 722.383; 559.32; 445.277	600.821	972.524; 859.44; 730.397; 567.334; 453.291	+	+
96	FDPS	Farnesyl pyrophosphate synthase	P14324		+	3	GLTVVVAFR	127	135	5	2	y7(+); y6(+); y5(+); b3(+); b4(+)	481.295	791.477; 690.43; 591.361; 272.16; 371.229	486.299	801.486; 700.438; 601.37; 272.16; 371.229
96	FDPS	Farnesyl pyrophosphate synthase	P14324		+	3	ATPEQYQILK	344	353	5	2	y8(+); y7(+); y6(+); y5(+); b4(+)	595.824	1018.557; 921.504; 792.461; 664.403; 399.187	599.832	1026.571; 929.518; 800.476; 672.417; 399.187	+	+
97	PLA2G2A	Phospholipase A2, membrane associated	P14555		+	3	EAALSYGFYGCHCGVGGR	36	53	5	3	y16(++); y15(++); y14(++); y13(++); y12(++)	654.286	880.885; 845.367; 788.825; 745.309; 663.777	657.622	885.889; 850.371; 793.829; 750.313; 668.781
97	PLA2G2A	Phospholipase A2, membrane associated	P14555		+	3	CCVTHDCCYK	63	72	5	3	y9(++); y8(++); y7(++); y6(++); b6(++)	468.172	621.739; 541.723; 492.189; 441.665; 387.139	470.843	625.746; 545.73; 496.196; 445.672; 387.139
97	PLA2G2A	Phospholipase A2, membrane associated	P14555		+	3	AAATCFAR	113	120	5	2	y7(+); y6(+); y5(+); b3(+); b4(+)	434.211	796.377; 725.34; 654.303; 214.119; 315.166	439.215	806.385; 735.348; 664.311; 214.119; 315.166	+
98	PKM	Pyruvate kinase PKM	P14618	+	+	3	GSGTAEVELK	126	135	5	2	y8(+); y7(+); y6(+); y5(+); b4(+)	495.759	846.457; 789.435; 688.388; 617.35; 303.13	499.766	854.471; 797.449; 696.402; 625.365; 303.13	+	+
98	PKM	Pyruvate kinase PKM	P14618	+	+	3	IYVDDGLISLQVK	174	186	5	2	y11(+); y10(+); y8(+); y6(+); y5(+)	731.911	1186.668; 1087.599; 857.545; 687.44; 574.356	735.918	1194.682; 1095.614; 865.56; 695.454; 582.37	+	+	+
98	PKM	Pyruvate kinase PKM	P14618	+	+	3	GADFLVTEVENGGSLGSK	189	206	5	2	y13(+); y12(+); y11(+); y10(+); y9(+)	890.442	1276.638; 1177.57; 1076.522; 947.479; 848.411	894.449	1284.652; 1185.584; 1084.536; 955.493; 856.425
99	EEF2	Elongation factor 2	P13639	+	+	3	EDLYLKPIQR	440	449	5	3	y5(+); y8(++); y7(++); y6(++); y5(++)	425.575	641.409; 515.824; 459.282; 377.75; 321.208	431.582	659.432; 524.835; 468.293; 386.762; 330.22	+
99	EEF2	Elongation factor 2	P13639	+	+	3	DLEEDHACIPIK	560	571	5	3	y6(+); y10(++); y9(++); y8(++); y7(++)	480.566	701.401; 606.29; 541.769; 477.247; 419.734	483.237	709.416; 610.297; 545.776; 481.254; 423.741	+	+
99	EEF2	Elongation factor 2	P13639	+	+	3	EGIPALDNFLDK	846	857	5	2	y9(+); y8(+); y7(+); y6(+); y5(+)	666.346	1032.536; 935.483; 864.446; 751.362; 636.335	670.353	1040.55; 943.497; 872.46; 759.376; 644.349
100	TPT1	Translationally-controlled tumor protein	P13693	+	+	1	EIADGLCLEVEGK	22	34	5	2	y11(+); y10(+); y9(+); y7(+); y6(+)	716.853	1190.572; 1119.535; 1004.508; 834.403; 674.372	720.86	1198.586; 1127.549; 1012.522; 842.417; 682.386	+
101	HLA-E	HLA class I histocompatibility antigen, alpha chain E	P13747		+	3	SNDASEAEHQR	168	178	5	3	y9(++); y8(++); y7(++); y6(++); y5(++)	415.181	521.731; 464.218; 428.699; 385.183; 320.662	418.518	526.735; 469.222; 433.703; 390.187; 325.666
101	HLA-E	HLA class I histocompatibility antigen, alpha chain E	P13747		+	3	AYLEDTCVEWLHK	179	191	5	3	y12(++); y11(++); y10(++); y9(++); y8(++)	555.264	796.874; 715.343; 658.801; 594.279; 536.766	557.936	800.881; 719.35; 662.808; 598.286; 540.773	+
101	HLA-E	HLA class I histocompatibility antigen, alpha chain E	P13747		+	3	YTCHVQHEGLPEPVTLR	278	294	5	3	y9(+); y7(+); y5(+); y7(++); y5(++)	679.339	981.573; 811.467; 585.372; 406.237; 293.19	682.675	991.581; 821.475; 595.38; 411.241; 298.194	+
102	LCP1	Plastin-2	P13796	+	+	3	AACLPLPGYR	40	49	5	2	y8(+); y7(+); y6(+); b3(+); b4(+)	559.295	975.508; 815.477; 702.393; 303.112; 416.196	564.299	985.516; 825.486; 712.402; 303.112; 416.196
102	LCP1	Plastin-2	P13796	+	+	3	FSLVGIGGQDLNEGNR	473	488	5	2	y12(+); y10(+); y9(+); y6(+); y5(+)	838.424	1229.587; 1059.481; 1002.46; 702.353; 589.269	843.428	1239.595; 1069.49; 1012.468; 712.361; 599.277	+
102	LCP1	Plastin-2	P13796	+	+	3	VYALPEDLVEVNPK	597	610	5	2	y12(+); y10(+); y8(+); y6(+); y5(+)	793.427	1323.715; 1139.594; 913.499; 685.388; 586.32	797.434	1331.73; 1147.608; 921.513; 693.402; 594.334	+	+	+
103	MIF	Macrophage migration inhibitory factor	P14174		+	2	IGGAQNR	68	74	5	2	y6(+); b3(+); b4(+); b5(+); b6(+)	358.196	602.3; 228.134; 299.171; 427.23; 541.273	363.2	612.309; 228.134; 299.171; 427.23; 541.273
103	MIF	Macrophage migration inhibitory factor	P14174		+	2	LLCGLLAER	79	87	5	2	y8(+); y7(+); y6(+); y5(+); b3(+)	522.797	931.503; 818.419; 658.388; 601.367; 387.206	527.801	941.511; 828.427; 668.397; 611.375; 387.206
104	SRC	Proto-oncogene tyrosine-protein kinase Src	P12931	+	+	3	GAYCLSVSDFDNAK	185	198	5	2	y10(+); y9(+); y8(+); y7(+); y5(+)	773.846	1095.532; 982.448; 895.416; 796.347; 594.288	777.853	1103.546; 990.462; 903.43; 804.361; 602.302
104	SRC	Proto-oncogene tyrosine-protein kinase Src	P12931	+	+	3	LDSGGFYITSR	210	220	5	2	y10(+); y9(+); y8(+); y7(+); y5(+)	608.304	1102.516; 987.489; 900.457; 843.436; 639.346	613.308	1112.525; 997.498; 910.466; 853.444; 649.354
104	SRC	Proto-oncogene tyrosine-protein kinase Src	P12931	+	+	3	TQFNSLQQLVAYYSK	221	235	5	2	y9(+); y8(+); y7(+); y6(+); y5(+)	895.46	1099.578; 971.52; 843.461; 730.377; 631.309	899.467	1107.592; 979.534; 851.475; 738.391; 639.323
105	XRCC6	X-ray repair cross-complementing protein 6	P12956		+	3	DIISIAEDEDLR	219	230	5	2	y9(+); y8(+); y7(+); y6(+); y5(+)	694.849	1047.495; 960.463; 847.379; 776.342; 647.299	699.853	1057.504; 970.472; 857.387; 786.35; 657.308	+
105	XRCC6	X-ray repair cross-complementing protein 6	P12956		+	3	SDSFENPVLQQHFR	475	488	5	3	y12(++); y11(++); y10(++); y9(++); y8(++)	568.609	751.381; 707.865; 634.331; 569.809; 512.788	571.945	756.385; 712.869; 639.335; 574.814; 517.792
105	XRCC6	X-ray repair cross-complementing protein 6	P12956		+	3	LGSLVDEFK	518	526	5	2	y8(+); y7(+); y6(+); y5(+); b3(+)	504.274	894.457; 837.435; 750.403; 637.319; 258.145	508.281	902.471; 845.449; 758.417; 645.333; 258.145	+	+
106	XRCC5	X-ray repair cross-complementing protein 5	P13010	+	+	3	HIEIFTDLSSR	131	141	5	2	y10(+); y9(+); y8(+); y7(+); y6(+)	659.344	1180.621; 1067.537; 938.494; 825.41; 678.342	664.348	1190.629; 1077.545; 948.502; 835.418; 688.35
106	XRCC5	X-ray repair cross-complementing protein 5	P13010	+	+	3	LGGHGPSFPLK	185	195	5	3	y7(+); y6(+); y10(++); y9(++); y8(++)	370.542	745.424; 688.403; 498.767; 470.256; 441.745	373.213	753.439; 696.417; 502.774; 474.263; 445.752
106	XRCC5	X-ray repair cross-complementing protein 5	P13010	+	+	3	YGSDIVPFSK	316	325	5	2	y9(+); y8(+); y6(+); y5(+); b4(+)	556.785	949.499; 892.477; 690.418; 577.334; 423.151	560.792	957.513; 900.492; 698.433; 585.349; 423.151
107	IFITM1	Interferon-induced transmembrane protein 1	P13164	+	+	1	EEHEVAVLGPPPSTILPR	4	21	5	3	y8(+); y12(++); y9(++); y8(++); y7(++)	647.686	880.525; 623.88; 489.293; 440.766; 392.24	651.022	890.533; 628.884; 494.297; 445.77; 397.244
108	CKB	Creatine kinase B-type	P12277		+	3	VLTPELYAELR	33	43	5	2	y9(+); y8(+); y7(+); y6(+); y5(+)	652.366	1091.573; 990.525; 893.473; 764.43; 651.346	657.371	1101.581; 1000.534; 903.481; 774.438; 661.354	+
108	CKB	Creatine kinase B-type	P12277		+	3	DLFDPIIEDR	87	96	5	2	y8(+); y7(+); y6(+); y5(+); b3(+)	616.812	1004.505; 857.436; 742.409; 645.357; 376.187	621.816	1014.513; 867.445; 752.418; 655.365; 376.187
108	CKB	Creatine kinase B-type	P12277		+	3	LAVEALSSLDGDLAGR	157	172	5	2	y11(+); y10(+); y9(+); y7(+); y6(+)	793.923	1103.569; 990.485; 903.453; 703.337; 588.31	798.927	1113.577; 1000.493; 913.461; 713.345; 598.318	+
109	ANXA3	Annexin A3	P12429	+	+	3	GAGTNEDALIEILTTR	105	120	5	2	y10(+); y9(+); y8(+); y7(+); y6(+)	837.439	1144.657; 1029.63; 958.593; 845.509; 732.425	842.443	1154.665; 1039.639; 968.601; 855.517; 742.433
109	ANXA3	Annexin A3	P12429	+	+	3	DISQAYYTVYK	127	137	5	2	y9(+); y8(+); y7(+); y6(+); y5(+)	675.832	1122.547; 1035.515; 907.456; 836.419; 673.356	679.84	1130.561; 1043.529; 915.47; 844.433; 681.37	+	+
109	ANXA3	Annexin A3	P12429	+	+	3	GIGTDEFTLNR	264	274	5	2	y9(+); y8(+); y7(+); y6(+); y5(+)	611.807	1052.501; 995.479; 894.432; 779.405; 650.362	616.811	1062.509; 1005.488; 904.44; 789.413; 660.37	+
110	BMP4	Bone morphogenetic protein 4	P12644		+	3	VAEIQGHAGGR	35	45	5	3	y6(+); y10(++); y9(++); y8(++); y7(++)	365.528	554.279; 498.254; 462.736; 398.215; 341.673	368.864	564.288; 503.259; 467.74; 403.219; 346.677
110	BMP4	Bone morphogenetic protein 4	P12644		+	3	WETFDVSPAVLR	212	223	5	2	y10(+); y9(+); y8(+); y7(+); y6(+)	710.367	1104.605; 1003.557; 856.489; 741.462; 642.393	715.371	1114.613; 1013.565; 866.497; 751.47; 652.402
110	BMP4	Bone morphogenetic protein 4	P12644		+	3	THQGQHVR	246	253	5	3	y5(++); b4(+); b4(++); b5(++); b6(++)	321.502	298.667; 424.194; 212.601; 276.63; 345.159	324.838	303.671; 424.194; 212.601; 276.63; 345.159
111	CDH1	Cadherin-1	P12830	+	+	3	VNFEDCTGR	55	63	5	2	y8(+); y7(+); y6(+); y5(+); b3(+)	549.238	998.4; 884.357; 737.288; 608.246; 361.187	554.242	1008.408; 894.365; 747.297; 618.254; 361.187	+	+
111	CDH1	Cadherin-1	P12830	+	+	3	VGTDGVITVK	77	86	5	2	y9(+); y8(+); y7(+); y6(+); b4(+)	494.787	889.499; 832.477; 731.43; 616.403; 373.172	498.794	897.513; 840.492; 739.444; 624.417; 373.172	+	+	+
111	CDH1	Cadherin-1	P12830	+	+	3	EPLLPPEDDTR	739	749	5	2	y9(+); y8(+); y7(+); y6(+); y5(+)	641.32	1055.537; 942.453; 829.369; 732.316; 635.263	646.324	1065.545; 952.461; 839.377; 742.324; 645.271
112	SLC2A1	Solute carrier family 2, facilitated glucose transporter member 1	P11166	+	+	3	VIEEFYNQTWVHR	39	51	5	3	y12(++); y11(++); y10(++); y9(++); y8(++)	574.286	811.392; 754.849; 690.328; 625.807; 552.273	577.622	816.396; 759.854; 695.332; 630.811; 557.277
112	SLC2A1	Solute carrier family 2, facilitated glucose transporter member 1	P11166	+	+	3	VTILELFR	257	264	5	2	y7(+); y6(+); y5(+); b3(+); b5(+)	495.803	891.53; 790.482; 677.398; 314.207; 556.334	500.807	901.538; 800.49; 687.406; 314.207; 556.334	+	+
112	SLC2A1	Solute carrier family 2, facilitated glucose transporter member 1	P11166	+	+	3	TFDEIASGFR	459	468	5	2	y8(+); y7(+); y6(+); y5(+); b4(+)	571.777	894.432; 779.405; 650.362; 537.278; 493.193	576.782	904.44; 789.413; 660.37; 547.286; 493.193	+	+
113	TOP1	DNA topoisomerase 1	P11387		+	3	DEDDADYKPK	141	150	5	3	y8(++); y6(++); b3(+); b4(+); b4(++)	399.175	476.225; 361.198; 360.104; 475.131; 238.069	404.518	484.239; 369.212; 360.104; 475.131; 238.069
113	TOP1	DNA topoisomerase 1	P11387		+	3	AEEVATFFAK	253	262	5	2	y8(+); y7(+); y6(+); y5(+); b3(+)	556.785	912.483; 783.44; 684.372; 613.334; 330.13	560.792	920.497; 791.454; 692.386; 621.349; 330.13	+
113	TOP1	DNA topoisomerase 1	P11387		+	3	AVAILCNHQR	625	634	5	3	y5(+); y8(++); y7(++); y6(++); y5(++)	394.545	714.31; 506.261; 470.743; 414.201; 357.659	397.881	724.318; 511.265; 475.747; 419.205; 362.663	+
114	TOP2A	DNA topoisomerase 2-alpha	P11388		+	3	HVDYVADQIVTK	325	336	5	2	y11(+); y10(+); y9(+); y7(+); y5(+)	694.364	1250.663; 1151.594; 1036.567; 774.436; 588.372	698.372	1258.677; 1159.608; 1044.582; 782.45; 596.386
114	TOP2A	DNA topoisomerase 2-alpha	P11388		+	3	SFGSTCQLSEK	387	397	5	2	y9(+); y8(+); y7(+); y6(+); y5(+)	622.285	1009.462; 952.44; 865.408; 764.361; 604.33	626.292	1017.476; 960.455; 873.423; 772.375; 612.344
114	TOP2A	DNA topoisomerase 2-alpha	P11388		+	3	TLAVSGLGVVGR	467	478	5	2	y10(+); y9(+); y8(+); y7(+); y5(+)	564.84	914.542; 843.505; 744.436; 657.404; 487.299	569.845	924.55; 853.513; 754.445; 667.413; 497.307
115	CDK4	Cyclin-dependent kinase 4	P11802		+	3	DPHSGHFVALK	25	35	5	3	y5(+); y9(++); y8(++); y6(++); y5(++)	403.212	577.371; 498.275; 429.745; 357.718; 289.189	405.884	585.385; 502.282; 433.752; 361.726; 293.196
115	CDK4	Cyclin-dependent kinase 4	P11802		+	3	LEAFEHPNVVR	63	73	5	3	y5(+); y10(++); y9(++); y8(++); y6(++)	437.567	584.351; 599.304; 534.783; 499.264; 361.209	440.903	594.36; 604.308; 539.787; 504.268; 366.213
115	CDK4	Cyclin-dependent kinase 4	P11802		+	3	APPPGLPAETIK	107	118	5	2	y10(+); y9(+); y8(+); y7(+); y6(+)	595.843	1022.588; 925.535; 828.483; 771.461; 658.377	599.85	1030.602; 933.55; 836.497; 779.475; 666.391
116	KIT	Mast/stem cell growth factor receptor Kit	P10721		+	3	LCLHCSVDQEGK	182	193	5	3	y5(+); y11(++); y10(++); y9(++); y8(++)	482.555	576.262; 666.787; 586.772; 530.23; 461.7	485.227	584.277; 670.794; 590.779; 534.237; 465.707
116	KIT	Mast/stem cell growth factor receptor Kit	P10721		+	3	TSAYFNFAFK	500	509	5	2	y9(+); y8(+); y7(+); y6(+); y5(+)	598.293	1094.531; 1007.499; 936.461; 773.398; 626.33	602.3	1102.545; 1015.513; 944.476; 781.412; 634.344
116	KIT	Mast/stem cell growth factor receptor Kit	P10721		+	3	VVEATAYGLIK	603	613	5	2	y9(+); y8(+); y7(+); y6(+); y5(+)	582.337	965.53; 836.488; 765.451; 664.403; 593.366	586.344	973.544; 844.502; 773.465; 672.417; 601.38	+	+	+
117	HSPD1	60 kDa heat shock protein, mitochondrial	P10809	+	+	3	TVIIEQSWGSPK	61	72	5	2	y10(+); y9(+); y8(+); y7(+); y6(+)	672.862	1144.6; 1031.516; 918.432; 789.389; 661.33	676.869	1152.614; 1039.53; 926.446; 797.403; 669.345
117	HSPD1	60 kDa heat shock protein, mitochondrial	P10809	+	+	3	IQEIIEQLDVTTSEYEK	371	387	5	3	y9(+); y8(+); y7(+); y6(+); y5(+)	680.012	1071.484; 956.457; 857.389; 756.341; 655.293	682.684	1079.498; 964.471; 865.403; 764.355; 663.308
117	HSPD1	60 kDa heat shock protein, mitochondrial	P10809	+	+	3	LSDGVAVLK	397	405	5	2	y8(+); y7(+); y6(+); y5(+); b7(+)	451.271	788.451; 701.419; 586.392; 529.371; 642.346	455.278	796.465; 709.433; 594.406; 537.385; 642.346	+	+	+
118	CLU	Clusterin	P10909	+	+	3	ASSIIDELFQDR	183	194	5	2	y9(+); y8(+); y7(+); y6(+); y5(+)	697.352	1148.595; 1035.511; 922.426; 807.4; 678.357	702.356	1158.603; 1045.519; 932.435; 817.408; 688.365	+	+	+
118	CLU	Clusterin	P10909	+	+	3	EILSVDCSTNNPSQAK	307	322	5	2	y13(+); y11(+); y10(+); y9(+); y5(+)	881.917	1407.617; 1221.516; 1106.489; 946.459; 530.293	885.925	1415.631; 1229.531; 1114.504; 954.473; 538.307	+	+	+
118	CLU	Clusterin	P10909	+	+	3	ELDESLQVAER	326	336	5	2	y9(+); y8(+); y7(+); y6(+); y5(+)	644.823	1046.511; 931.484; 802.442; 715.41; 602.326	649.827	1056.52; 941.493; 812.45; 725.418; 612.334	+	+	+
119	HSPA5	78 kDa glucose-regulated protein	P11021	+	+	3	ITPSYVAFTPEGER	61	74	5	2	y9(+); y8(+); y7(+); y6(+); y5(+)	783.894	1005.5; 906.432; 835.394; 688.326; 587.278	788.898	1015.508; 916.44; 845.403; 698.334; 597.287
119	HSPA5	78 kDa glucose-regulated protein	P11021	+	+	3	VTHAVVTVPAYFNDAQR	165	181	5	3	y9(+); y7(+); y6(+); y5(+); y9(++)	629.995	1081.506; 913.416; 750.353; 603.285; 541.257	633.331	1091.514; 923.425; 760.361; 613.293; 546.261
119	HSPA5	78 kDa glucose-regulated protein	P11021	+	+	3	SQIFSTASDNQPTVTIK	448	464	5	2	y13(+); y11(+); y10(+); y9(+); y6(+)	918.971	1361.691; 1173.611; 1102.574; 1015.542; 658.413	922.978	1369.705; 1181.625; 1110.588; 1023.556; 666.428
120	CXCL8	Interleukin-8	P10145		+	3	TYSKPFHPK	39	47	5	3	y5(+); b3(+); b4(+); b4(++); b7(++)	368.866	625.346; 352.15; 480.245; 240.626; 431.216	374.209	633.36; 352.15; 488.259; 244.633; 435.223
120	CXCL8	Interleukin-8	P10145		+	3	VIESGPHCANTEIIVK	54	69	5	3	y15(++); y14(++); y13(++); y12(++); y11(++)	589.642	834.425; 777.883; 713.361; 669.845; 641.335	592.313	838.432; 781.89; 717.368; 673.852; 645.342	+	+
120	CXCL8	Interleukin-8	P10145		+	3	ELCLDPK	75	81	5	2	y6(+); y5(+); b3(+); b4(+); b5(+)	437.721	745.391; 632.307; 403.165; 516.249; 631.276	441.728	753.405; 640.321; 403.165; 516.249; 631.276	+
121	RARA	Retinoic acid receptor alpha	P10276		+	3	AHQETFPALCQLGK	194	207	5	3	y8(+); y7(+); y6(+); y5(+); y8(++)	533.936	886.481; 789.429; 718.392; 605.308; 443.744	536.608	894.496; 797.443; 726.406; 613.322; 447.751	+
121	RARA	Retinoic acid receptor alpha	P10276		+	3	VSLDIDLWDK	218	227	5	2	y9(+); y8(+); y7(+); y6(+); y5(+)	602.316	1104.557; 1017.525; 904.441; 789.414; 676.33	606.324	1112.571; 1025.539; 912.455; 797.428; 684.344
121	RARA	Retinoic acid receptor alpha	P10276		+	3	DGGGLAPPPGSCSPSLSPSSNR	433	454	5	3	y9(+); y7(+); y6(+); y16(++); y15(++)	699.66	944.48; 760.395; 647.311; 813.881; 765.354	702.996	954.488; 770.403; 657.319; 818.885; 770.358
122	SPP1	Osteopontin	P10451		+	3	YPDAVATWLNPDPSQK	36	51	5	3	y5(+); y14(++); y10(++); y7(++); y6(++)	601.297	574.283; 771.383; 593.299; 393.193; 336.172	603.968	582.297; 775.39; 597.306; 397.2; 340.179
122	SPP1	Osteopontin	P10451		+	3	GDSVVYGLR	160	168	5	2	y7(+); y6(+); y5(+); b3(+); b4(+)	483.256	793.457; 706.425; 607.356; 260.088; 359.156	488.26	803.465; 716.433; 617.364; 260.088; 359.156	+
122	SPP1	Osteopontin	P10451		+	3	AIPVAQDLNAPSDWDSR	204	220	5	2	y11(+); y10(+); y9(+); y8(+); y7(+)	927.953	1275.56; 1160.533; 1047.449; 933.406; 862.369	932.957	1285.568; 1170.541; 1057.457; 943.414; 872.377	+
123	TXN	Thioredoxin	P10599	+	+	3	TAFQEALDAAGDK	9	21	5	2	y9(+); y8(+); y7(+); y6(+); y5(+)	668.823	889.426; 760.384; 689.346; 576.262; 461.235	672.83	897.44; 768.398; 697.361; 584.277; 469.25	+	+	+
123	TXN	Thioredoxin	P10599	+	+	3	LVVVDFSATWCGPCK	22	36	5	3	y5(+); y13(++); y10(++); y8(++); y6(++)	580.281	621.248; 763.842; 607.26; 490.21; 404.167	582.953	629.263; 767.849; 611.267; 494.217; 408.175
123	TXN	Thioredoxin	P10599	+	+	3	VGEFSGANK	86	94	5	2	y8(+); y7(+); y6(+); y5(+); b3(+)	454.727	809.379; 752.357; 623.315; 476.246; 286.14	458.734	817.393; 760.372; 631.329; 484.261; 286.14	+	+	+
124	PARP1	Poly [ADP-ribose] polymerase 1	P09874		+	3	HPDVEVDGFSELR	66	78	5	2	y11(+); y10(+); y8(+); y7(+); y6(+)	750.36	1265.601; 1150.574; 922.463; 823.394; 708.368	755.364	1275.609; 1160.582; 932.471; 833.403; 718.376	+
124	PARP1	Poly [ADP-ribose] polymerase 1	P09874		+	3	TLGDFAAEYAK	109	119	5	2	y9(+); y8(+); y7(+); y6(+); y5(+)	593.293	971.447; 914.425; 799.398; 652.33; 581.293	597.3	979.461; 922.44; 807.413; 660.344; 589.307	+	+	+
124	PARP1	Poly [ADP-ribose] polymerase 1	P09874		+	3	VFSATLGLVDIVK	552	564	5	2	y11(+); y10(+); y9(+); y8(+); y7(+)	681.406	1115.667; 1028.635; 957.598; 856.55; 743.466	685.413	1123.681; 1036.649; 965.612; 864.564; 751.48	+
125	CSF3	Granulocyte colony-stimulating factor	P09919		+	3	IQGDGAALQEK	54	64	5	2	y10(+); y9(+); y8(+); y7(+); y5(+)	565.296	1016.501; 888.442; 831.421; 716.394; 588.335	569.303	1024.515; 896.456; 839.435; 724.408; 596.349	+	+	+
125	CSF3	Granulocyte colony-stimulating factor	P09919		+	3	LVSECATYK	65	73	5	2	y8(+); y7(+); y6(+); y5(+); b7(+)	535.763	957.435; 858.366; 771.334; 642.292; 761.35	539.77	965.449; 866.38; 779.348; 650.306; 761.35
125	CSF3	Granulocyte colony-stimulating factor	P09919		+	3	AGGVLVASHLQSFLEVSYR	181	199	5	3	y8(+); y5(+); y15(++); y14(++); y13(++)	678.365	1000.51; 653.325; 874.97; 818.428; 768.894	681.701	1010.518; 663.334; 879.974; 823.432; 773.898
126	SAA1	Serum amyloid A-1 protein	P0DJI8	+	+	3	LLTGLVFCSLVLGVSSR	3	19	5	3	y8(+); y7(+); y6(+); y15(++); y5(++)	607.682	830.509; 717.425; 618.357; 797.935; 253.14	611.018	840.518; 727.434; 628.365; 802.939; 258.144
126	SAA1	Serum amyloid A-1 protein	P0DJI8	+	+	3	GPGGVWAAEAISDAR	66	80	5	2	y10(+); y9(+); y8(+); y7(+); y6(+)	728.863	1089.532; 903.453; 832.416; 761.379; 632.336	733.867	1099.541; 913.461; 842.424; 771.387; 642.344	+
126	SAA1	Serum amyloid A-1 protein	P0DJI8	+	+	3	FFGHGAEDSLADQAANEWGR	86	105	5	3	y9(+); y8(+); y7(+); y6(+); y5(+)	726.659	1046.465; 931.438; 803.379; 732.342; 661.305	729.995	1056.473; 941.446; 813.388; 742.351; 671.314	+
127	SAA2	Serum amyloid A-2 protein	P0DJI9	+	+	3	LLTGLVFCSLVLSVSSR	3	19	5	3	y9(+); y7(+); y6(+); y5(+); y6(++)	617.685	947.552; 747.436; 648.368; 535.283; 324.687	621.021	957.56; 757.444; 658.376; 545.292; 329.692	+
127	SAA2	Serum amyloid A-2 protein	P0DJI9	+	+	3	GPGGAWAAEVISNAR	66	80	5	2	y10(+); y9(+); y8(+); y7(+); y6(+)	728.371	1116.58; 930.5; 859.463; 788.426; 659.383	733.375	1126.588; 940.509; 869.471; 798.434; 669.392	+
127	SAA2	Serum amyloid A-2 protein	P0DJI9	+	+	3	GAEDSLADQAANK	90	102	5	2	y10(+); y9(+); y8(+); y7(+); y6(+)	645.302	1032.496; 917.469; 830.437; 717.353; 646.315	649.309	1040.51; 925.483; 838.451; 725.367; 654.33	+	+	+
128	ANXA4	Annexin A4	P09525	+	+	3	VLVSLSAGGR	151	160	5	2	y8(+); y7(+); y6(+); y5(+); b3(+)	479.788	746.416; 647.347; 560.315; 447.231; 312.228	484.792	756.424; 657.355; 570.323; 457.239; 312.228	+
128	ANXA4	Annexin A4	P09525	+	+	3	NHLLHVFDEYK	203	213	5	2	y9(+); y8(+); y7(+); y6(+); y5(+)	707.859	1163.61; 1050.525; 937.441; 800.382; 701.314	711.866	1171.624; 1058.54; 945.456; 808.397; 709.328	+
128	ANXA4	Annexin A4	P09525	+	+	3	SETSGSFEDALLAIVK	226	241	5	2	y12(+); y11(+); y10(+); y9(+); y8(+)	833.93	1262.699; 1205.678; 1118.646; 971.577; 842.535	837.937	1270.713; 1213.692; 1126.66; 979.591; 850.549	+
129	PDGFRB	Platelet-derived growth factor receptor beta	P09619		+	3	VTDPQLVVTLHEK	151	163	5	3	y6(+); y5(+); y12(++); y11(++); y10(++)	493.612	726.414; 627.346; 690.38; 639.856; 582.343	496.283	734.429; 635.36; 694.387; 643.863; 586.35
129	PDGFRB	Platelet-derived growth factor receptor beta	P09619		+	3	GGPIYIITEYCR	674	685	5	2	y9(+); y8(+); y7(+); y6(+); y5(+)	721.361	1230.619; 1117.535; 954.471; 841.387; 728.303	726.365	1240.627; 1127.543; 964.48; 851.396; 738.311
129	PDGFRB	Platelet-derived growth factor receptor beta	P09619		+	3	YQQVDEEFLR	970	979	5	2	y8(+); y7(+); y6(+); y5(+); b3(+)	663.82	1035.511; 907.452; 808.384; 693.357; 420.188	668.824	1045.519; 917.46; 818.392; 703.365; 420.188
130	HOXB7	Homeobox protein Hox-B7	P09629		+	3	DSDLAAESNFR	115	125	5	2	y9(+); y8(+); y7(+); y6(+); y5(+)	612.778	1022.49; 907.463; 794.379; 723.342; 652.305	617.782	1032.498; 917.471; 804.387; 733.35; 662.313
130	HOXB7	Homeobox protein Hox-B7	P09629		+	3	IEIAHTLCLTER	168	179	5	3	y7(+); y11(++); y10(++); y9(++); y8(++)	485.926	892.456; 671.843; 607.322; 550.779; 515.261	489.262	902.464; 676.847; 612.326; 555.784; 520.265
130	HOXB7	Homeobox protein Hox-B7	P09629		+	3	TAGPGTTGQDR	198	208	5	2	y9(+); y7(+); y5(+); y10(++); b6(+)	530.755	888.417; 734.343; 576.274; 480.231; 485.235	535.759	898.425; 744.351; 586.282; 485.235; 485.235
131	TACSTD2	Tumor-associated calcium signal transducer 2	P09758		+	3	THHILIDLR	151	159	5	3	y6(++); b3(+); b4(+); b5(++); b7(++)	373.221	371.745; 376.173; 489.257; 301.674; 415.73	376.557	376.749; 376.173; 489.257; 301.674; 415.73	+
131	TACSTD2	Tumor-associated calcium signal transducer 2	P09758		+	3	HRPTAGAFNHSDLDAELR	160	177	5	3	y8(+); y7(+); y6(+); y16(++); y9(++)	669.665	918.453; 831.421; 716.394; 857.413; 528.259	676.337	928.461; 841.429; 726.402; 862.417; 533.264	+
131	TACSTD2	Tumor-associated calcium signal transducer 2	P09758		+	3	AAGDVDIGDAAYYFER	213	228	5	2	y11(+); y10(+); y9(+); y7(+); y5(+)	866.894	1319.59; 1204.563; 1091.479; 919.431; 777.357	871.898	1329.599; 1214.572; 1101.488; 929.439; 787.365	+
132	ANXA5	Annexin A5	P08758	+	+	3	VLTEIIASR	109	117	5	2	y8(+); y7(+); y6(+); y5(+); b4(+)	501.303	902.531; 789.446; 688.399; 559.356; 443.25	506.307	912.539; 799.455; 698.407; 569.364; 443.25	+
132	ANXA5	Annexin A5	P08758	+	+	3	ETSGNLEQLLLAVVK	228	242	5	2	y9(+); y8(+); y7(+); y6(+); y5(+)	807.459	1012.64; 883.598; 755.539; 642.455; 529.371	811.466	1020.654; 891.612; 763.553; 650.469; 537.385	+	+	+
132	ANXA5	Annexin A5	P08758	+	+	3	GAGTDDHTLIR	261	271	5	3	y9(++); y8(++); y7(++); y6(++); y5(++)	385.863	514.262; 485.751; 435.227; 377.714; 320.2	389.199	519.266; 490.755; 440.232; 382.718; 325.205	+
133	GSTP1	Glutathione S-transferase P	P09211	+	+	3	FQDGDLTLYQSNTILR	56	71	5	2	y10(+); y9(+); y8(+); y7(+); y6(+)	942.479	1208.663; 1107.616; 994.532; 831.468; 703.41	947.483	1218.672; 1117.624; 1004.54; 841.477; 713.418
133	GSTP1	Glutathione S-transferase P	P09211	+	+	3	ALPGQLKPFETLLSQNQGGK	122	141	5	3	y8(+); y7(+); y6(+); y18(++); y8(++)	709.392	831.432; 718.348; 631.316; 971.523; 416.22	714.734	839.446; 726.362; 639.33; 979.537; 420.227
133	GSTP1	Glutathione S-transferase P	P09211	+	+	3	AFLASPEYVNLPINGNGK	192	209	5	3	y10(+); y6(+); y10(++); y8(++); y7(++)	635.335	1025.574; 602.326; 513.291; 406.735; 350.193	638.007	1033.588; 610.34; 517.298; 410.742; 354.2
134	MMP7	Matrilysin	P09237		+	3	FYLYDSETK	42	50	4	2	y8(+); y7(+); y6(+); b3(+)	583.274	1018.473; 855.409; 742.325; 424.223	587.281	1026.487; 863.424; 750.34; 424.223
134	MMP7	Matrilysin	P09237		+	3	CGVPDVAEYSLFPNSPK	87	103	5	2	y11(+); y9(+); y8(+); y6(+); y5(+)	940.448	1252.621; 1052.541; 889.478; 689.362; 542.293	944.455	1260.635; 1060.555; 897.492; 697.376; 550.307
134	MMP7	Matrilysin	P09237		+	3	DLPHITVDR	119	127	5	2	y7(+); y6(+); y5(+); b4(+); b5(+)	533.288	837.458; 740.405; 603.346; 463.23; 576.314	538.292	847.466; 750.413; 613.354; 463.23; 576.314
135	LGALS1	Galectin-1	P09382	+	+	3	SFVLNLGK	30	37	5	2	y7(+); y6(+); y5(+); b3(+); b4(+)	439.261	790.482; 643.414; 544.345; 334.176; 447.26	443.268	798.496; 651.428; 552.36; 334.176; 447.26
135	LGALS1	Galectin-1	P09382	+	+	3	DSNNLCLHFNPR	38	49	5	3	y10(++); y9(++); y8(++); y7(++); y6(++)	496.233	642.817; 585.795; 528.774; 472.232; 392.217	499.569	647.821; 590.8; 533.778; 477.236; 397.221	+
135	LGALS1	Galectin-1	P09382	+	+	3	FNAHGDANTIVCNSK	50	64	5	3	y7(+); y6(+); y5(+); y6(++); y5(++)	549.923	821.419; 720.371; 607.287; 360.689; 304.147	552.594	829.433; 728.385; 615.301; 364.696; 308.154	+
136	HMGB1	High mobility group protein B1	P09429		+	2	HPDASVNFSEFSK	31	43	5	3	y7(+); y6(+); y5(+); y7(++); y6(++)	488.897	858.399; 744.356; 597.288; 429.703; 372.682	491.568	866.413; 752.37; 605.302; 433.71; 376.689
136	HMGB1	High mobility group protein B1	P09429		+	2	RPPSAFFLFCSEYRPK	97	112	5	3	y8(+); y7(+); y6(+); y15(++); y8(++)	668.005	1086.504; 939.435; 779.405; 923.453; 543.755	677.349	1104.526; 957.458; 797.427; 932.464; 552.767
137	MET	Hepatocyte growth factor receptor	P08581		+	3	ETLDAQTFHTR	267	277	5	3	y5(+); y9(++); y8(++); y7(++); y6(++)	440.218	661.342; 544.778; 488.236; 430.722; 395.204	443.554	671.35; 549.782; 493.24; 435.726; 400.208
137	MET	Hepatocyte growth factor receptor	P08581		+	3	VFPNSAPLEGGTR	568	580	5	2	y11(+); y10(+); y9(+); y8(+); y7(+)	672.849	1098.554; 1001.501; 887.458; 800.426; 729.389	677.853	1108.562; 1011.509; 897.466; 810.434; 739.397
137	MET	Hepatocyte growth factor receptor	P08581		+	3	DLIGFGLQVAK	1180	1190	5	2	y9(+); y8(+); y7(+); y6(+); y5(+)	580.837	932.556; 819.472; 762.451; 615.382; 558.361	584.844	940.571; 827.487; 770.465; 623.397; 566.375
138	ITGA5	Integrin alpha-5	P08648	+	+	3	LLESSLSSSEGEEPVEYK	120	137	5	2	y12(+); y11(+); y10(+); y8(+); y5(+)	991.976	1340.585; 1253.553; 1166.521; 950.447; 635.34	995.983	1348.599; 1261.567; 1174.535; 958.461; 643.354
138	ITGA5	Integrin alpha-5	P08648	+	+	3	TPDGRPQEVGR	354	364	5	3	y6(+); y10(++); y9(++); y8(++); y6(++)	404.542	685.363; 555.786; 507.26; 449.746; 343.185	411.215	695.371; 565.794; 517.268; 459.755; 348.189
138	ITGA5	Integrin alpha-5	P08648	+	+	3	NLNNSQSDVVSFR	771	783	5	2	y11(+); y10(+); y9(+); y8(+); y7(+)	740.363	1252.592; 1138.549; 1024.506; 937.474; 809.415	745.367	1262.6; 1148.557; 1034.514; 947.482; 819.423
139	VIM	Vimentin	P08670	+	+	3	ILLAELEQLK	130	139	5	2	y9(+); y8(+); y7(+); y6(+); y5(+)	585.361	1056.63; 943.546; 830.462; 759.425; 630.382	589.368	1064.644; 951.56; 838.476; 767.439; 638.396	+	+	+
139	VIM	Vimentin	P08670	+	+	3	EEAENTLQSFR	197	207	5	2	y9(+); y8(+); y7(+); y6(+); y5(+)	662.312	1065.532; 994.495; 865.453; 751.41; 650.362	667.317	1075.541; 1004.504; 875.461; 761.418; 660.37
139	VIM	Vimentin	P08670	+	+	3	FADLSEAANR	295	304	5	2	y8(+); y7(+); y6(+); y5(+); b3(+)	547.267	875.422; 760.395; 647.311; 560.279; 334.14	552.271	885.43; 770.403; 657.319; 570.287; 334.14	+
140	KRT7	Keratin, type II cytoskeletal 7	P08729		+	3	EVTINQSLLAPLR	65	77	5	2	y9(+); y8(+); y7(+); y6(+); y5(+)	727.422	1011.595; 897.552; 769.493; 682.461; 569.377	732.426	1021.603; 907.56; 779.501; 692.469; 579.385
140	KRT7	Keratin, type II cytoskeletal 7	P08729		+	3	FETLQAQAGK	287	296	5	2	y8(+); y7(+); y6(+); y5(+); b3(+)	546.788	816.457; 715.41; 602.326; 474.267; 378.166	550.795	824.472; 723.424; 610.34; 482.281; 378.166
140	KRT7	Keratin, type II cytoskeletal 7	P08729		+	3	LEAAIAEAEER	332	342	5	2	y9(+); y8(+); y7(+); y6(+); y5(+)	601.307	959.479; 888.442; 817.405; 704.321; 633.284	606.311	969.488; 898.45; 827.413; 714.329; 643.292
141	ELANE	Neutrophil elastase	P08246		+	3	VVLGAHNLSR	82	91	5	3	y9(++); y8(++); y7(++); y6(++); y5(++)	355.877	483.778; 434.243; 377.701; 349.191; 313.672	359.213	488.782; 439.248; 382.706; 354.195; 318.676	+
141	ELANE	Neutrophil elastase	P08246		+	3	GIASVLQELNVTVVTSLCR	164	182	5	3	y8(+); y7(+); y6(+); y5(+); y14(++)	687.045	935.498; 834.45; 735.382; 636.313; 816.443	690.381	945.506; 844.458; 745.39; 646.322; 821.447
141	ELANE	Neutrophil elastase	P08246		+	3	SNVCTLVR	184	191	5	2	y6(+); y5(+); b3(+); b4(+); b7(+)	474.75	747.418; 648.35; 301.151; 461.181; 774.381	479.754	757.426; 658.358; 301.151; 461.181; 774.381
142	MMP2	72 kDa type IV collagenase	P08253		+	3	AFQVWSDVTPLR	147	158	5	2	y9(+); y8(+); y7(+); y6(+); y5(+)	709.875	1072.579; 973.51; 787.431; 700.399; 585.372	714.879	1082.587; 983.518; 797.439; 710.407; 595.38	+
142	MMP2	72 kDa type IV collagenase	P08253		+	3	FQGTSYDSCTTEGR	297	310	5	2	y12(+); y10(+); y9(+); y8(+); y7(+)	804.833	1333.532; 1175.463; 1088.431; 925.368; 810.341	809.838	1343.541; 1185.472; 1098.44; 935.376; 820.349
142	MMP2	72 kDa type IV collagenase	P08253		+	3	IDAVYEAPQEEK	520	531	5	2	y9(+); y8(+); y7(+); y6(+); y5(+)	696.338	1092.521; 993.452; 830.389; 701.346; 630.309	700.345	1100.535; 1001.467; 838.403; 709.361; 638.324	+	+	+
143	MMP3	Stromelysin-1	P08254		+	3	CGVPDVGHFR	92	101	5	3	y5(+); y8(++); y7(++); y5(++); b3(+)	381.85	615.336; 463.746; 414.212; 308.172; 317.128	385.186	625.344; 468.75; 419.216; 313.176; 317.128
143	MMP3	Stromelysin-1	P08254		+	3	IVNYTPDLPK	118	127	5	2	y8(+); y7(+); y6(+); y5(+); b3(+)	580.322	947.483; 833.44; 670.377; 569.329; 327.203	584.329	955.497; 841.455; 678.391; 577.344; 327.203
143	MMP3	Stromelysin-1	P08254		+	3	GIHTLGFPPTVR	375	386	5	3	y6(+); y5(+); y10(++); y6(++); y5(++)	432.247	716.409; 569.341; 562.814; 358.708; 285.174	435.583	726.417; 579.349; 567.818; 363.712; 290.178
144	MME	Neprilysin	P08473	+	+	3	ALYGTTSETATWR	397	409	5	2	y10(+); y8(+); y7(+); y6(+); y5(+)	728.857	1109.522; 951.453; 850.405; 763.373; 634.331	733.861	1119.53; 961.461; 860.414; 773.382; 644.339
144	MME	Neprilysin	P08473	+	+	3	LYVEAAFAGESK	426	437	5	2	y10(+); y9(+); y8(+); y7(+); y6(+)	642.827	1008.5; 909.431; 780.389; 709.352; 638.314	646.834	1016.514; 917.445; 788.403; 717.366; 646.329	+
144	MME	Neprilysin	P08473	+	+	3	IIGTLQNSAEFSEAFHCR	719	736	5	3	y7(+); y16(++); y14(++); y13(++); y12(++)	694.002	906.389; 927.415; 848.381; 791.839; 727.81	697.338	916.397; 932.42; 853.385; 796.843; 732.814	+
145	IGF1R	Insulin-like growth factor 1 receptor	P08069		+	3	TTINNEYNYR	195	204	5	2	y8(+); y7(+); y6(+); y5(+); b4(+)	644.302	1085.501; 972.417; 858.374; 744.331; 430.23	649.306	1095.509; 982.425; 868.382; 754.339; 430.23	+
145	IGF1R	Insulin-like growth factor 1 receptor	P08069		+	3	HSHALVSLSFLK	392	403	5	3	y7(+); y6(+); y5(+); y8(++); y7(++)	446.922	793.482; 694.413; 607.381; 453.787; 397.245	449.594	801.496; 702.428; 615.396; 457.794; 401.252
145	IGF1R	Insulin-like growth factor 1 receptor	P08069		+	3	EVSFYYSEENK	1276	1286	5	2	y9(+); y8(+); y7(+); y6(+); y5(+)	697.809	1166.5; 1079.468; 932.4; 769.336; 606.273	701.816	1174.514; 1087.482; 940.414; 777.35; 614.287
146	RHOC	Rho-related GTP-binding protein RhoC	P08134		+	2	DQFPEVYVPTVFENYIADIEVDGK	28	51	5	3	y10(+); y9(+); y8(+); y7(+); y16(++)	929.785	1122.568; 959.504; 846.42; 775.383; 905.449	932.456	1130.582; 967.519; 854.435; 783.397; 909.456	+
146	RHOC	Rho-related GTP-binding protein RhoC	P08134		+	2	ISAFGYLECSAK	151	162	5	2	y10(+); y9(+); y8(+); y7(+); y6(+)	673.326	1145.53; 1074.492; 927.424; 870.403; 707.339	677.334	1153.544; 1082.507; 935.438; 878.417; 715.353	+
147	CD55	Complement decay-accelerating factor	P08174		+	3	TSFPEDTVITYK	53	64	5	2	y10(+); y9(+); y8(+); y7(+); y6(+)	700.851	1212.615; 1065.546; 968.494; 839.451; 724.424	704.858	1220.629; 1073.56; 976.508; 847.465; 732.438	+
147	CD55	Complement decay-accelerating factor	P08174		+	3	SCPNPGEIR	162	170	5	2	y7(+); y6(+); b5(+); b6(+); b8(+)	515.243	782.416; 685.363; 556.218; 613.24; 855.367	520.247	792.424; 695.371; 556.218; 613.24; 855.367	+
147	CD55	Complement decay-accelerating factor	P08174		+	3	HFHETTPNK	339	347	5	2	y6(+); y5(+); b3(+); b4(+); b5(+)	555.77	689.346; 560.304; 422.194; 551.236; 652.284	559.777	697.361; 568.318; 422.194; 551.236; 652.284	+
148	SLC3A2	4F2 cell-surface antigen heavy chain	P08195	+	+	3	IGDLQAFQGHGAGNLAGLK	227	245	5	3	y18(++); y17(++); y15(++); y14(++); y13(++)	622.999	877.453; 848.942; 734.886; 670.857; 635.339	625.67	881.46; 852.949; 738.894; 674.864; 639.346	+	+	+
148	SLC3A2	4F2 cell-surface antigen heavy chain	P08195	+	+	3	VILDLTPNYR	304	313	5	2	y8(+); y7(+); y6(+); y5(+); b4(+)	602.34	991.521; 878.437; 763.41; 650.326; 441.271	607.344	1001.529; 888.445; 773.418; 660.334; 441.271	+
148	SLC3A2	4F2 cell-surface antigen heavy chain	P08195	+	+	3	SLVTQYLNATGNR	417	429	5	2	y10(+); y9(+); y8(+); y7(+); y6(+)	718.878	1137.565; 1036.517; 908.458; 745.395; 632.311	723.882	1147.573; 1046.525; 918.467; 755.403; 642.319
149	ANXA2	Annexin A2	P07355	+	+	3	GVDEVTIVNILTNR	50	63	5	2	y10(+); y9(+); y8(+); y7(+); y6(+)	771.928	1142.689; 1043.621; 942.573; 829.489; 730.421	776.932	1152.697; 1053.629; 952.581; 839.497; 740.429	+	+
149	ANXA2	Annexin A2	P07355	+	+	3	AEDGSVIDYELIDQDAR	180	196	5	2	y11(+); y10(+); y9(+); y7(+); y5(+)	954.945	1350.654; 1237.57; 1122.543; 830.437; 604.269	959.949	1360.662; 1247.578; 1132.551; 840.445; 614.277	+
149	ANXA2	Annexin A2	P07355	+	+	3	GDLENAFLNLVQCIQNKPLYFADR	250	273	5	3	y7(+); y20(++); y18(++); y17(++); y16(++)	946.813	881.452; 1212.628; 1120.088; 1046.554; 990.012	952.82	891.46; 1221.64; 1129.099; 1055.565; 999.023
150	CTSB	Cathepsin B	P07858		+	3	EQWPQCPTIK	88	97	5	2	y8(+); y7(+); y6(+); y5(+); b3(+)	643.814	1029.519; 843.439; 746.387; 618.328; 444.188	647.821	1037.533; 851.453; 754.401; 626.342; 444.188	+
150	CTSB	Cathepsin B	P07858		+	3	ICEPGYSPTYK	210	220	5	2	y9(+); y8(+); y7(+); y6(+); y5(+)	657.805	1041.489; 912.446; 815.393; 758.372; 595.309	661.812	1049.503; 920.46; 823.408; 766.386; 603.323	+
150	CTSB	Cathepsin B	P07858		+	3	HYGYNSYSVSNSEK	224	237	5	3	y8(+); y7(+); y6(+); y5(+); y8(++)	545.574	913.426; 750.363; 663.331; 564.262; 457.217	548.246	921.44; 758.377; 671.345; 572.277; 461.224	+
151	HSP90AA1	Heat shock protein HSP 90-alpha	P07900	+	+	3	ALLFVPR	339	345	5	2	y6(+); y5(+); b3(+); b4(+); b6(+)	408.261	744.477; 631.393; 298.213; 445.281; 641.402	413.265	754.485; 641.401; 298.213; 445.281; 641.402	+
151	HSP90AA1	Heat shock protein HSP 90-alpha	P07900	+	+	3	CLELFTELAEDK	420	431	5	2	y10(+); y9(+); y8(+); y7(+); y5(+)	734.355	1194.589; 1065.546; 952.462; 805.394; 575.304	738.363	1202.603; 1073.56; 960.476; 813.408; 583.318	+
151	HSP90AA1	Heat shock protein HSP 90-alpha	P07900	+	+	3	HLEINPDHSIIETLR	633	647	5	3	y7(+); y5(+); y14(++); y13(++); y8(++)	596.32	831.493; 631.377; 825.446; 768.904; 484.78	599.656	841.502; 641.386; 830.451; 773.909; 489.784	+
152	LYN	Tyrosine-protein kinase Lyn	P07948	+	+	3	DSLSDDGVDLK	10	20	5	2	y10(+); y8(+); y7(+); y6(+); y5(+)	582.275	1048.516; 848.4; 761.368; 646.341; 531.314	586.282	1056.53; 856.414; 769.382; 654.355; 539.328	+	+	+
152	LYN	Tyrosine-protein kinase Lyn	P07948	+	+	3	EGFIPSNYVAK	110	120	5	2	y9(+); y8(+); y7(+); y6(+); y5(+)	612.817	1038.562; 891.493; 778.409; 681.357; 594.325	616.824	1046.576; 899.508; 786.424; 689.371; 602.339
152	LYN	Tyrosine-protein kinase Lyn	P07948	+	+	3	LNTLETEEWFFK	121	132	5	2	y10(+); y9(+); y8(+); y7(+); y5(+)	778.885	1329.636; 1228.588; 1115.504; 986.462; 756.372	782.892	1337.65; 1236.603; 1123.519; 994.476; 764.386	+
153	GPI	Glucose-6-phosphate isomerase	P06744	+	+	3	TFTTQETITNAETAK	212	226	5	2	y10(+); y9(+); y8(+); y7(+); y6(+)	828.41	1077.542; 948.5; 847.452; 734.368; 633.32	832.417	1085.556; 956.514; 855.466; 742.382; 641.334	+	+	+
153	GPI	Glucose-6-phosphate isomerase	P06744	+	+	3	HFVALSTNTTK	242	252	5	2	y10(+); y9(+); y8(+); y7(+); y6(+)	609.827	1081.589; 934.52; 835.452; 764.415; 651.331	613.835	1089.603; 942.535; 843.466; 772.429; 659.345	+
153	GPI	Glucose-6-phosphate isomerase	P06744	+	+	3	VFEGNRPTNSIVFTK	467	481	5	3	y14(++); y13(++); y12(++); y11(++); y10(++)	570.305	805.42; 731.886; 667.365; 638.854; 581.833	576.313	814.432; 740.897; 676.376; 647.865; 590.844	+	+	+
154	NPM1	Nucleophosmin	P06748	+	+	3	VDNDENEHQLSLR	33	45	5	3	y5(+); y12(++); y11(++); y10(++); y9(++)	523.581	616.378; 735.334; 677.821; 620.799; 563.286	526.918	626.386; 740.339; 682.825; 625.804; 568.29	+
154	NPM1	Nucleophosmin	P06748	+	+	3	TVSLGAGAK	46	54	5	2	y8(+); y7(+); y6(+); y5(+); b3(+)	402.235	702.414; 603.346; 516.314; 403.23; 288.155	406.242	710.429; 611.36; 524.328; 411.244; 288.155	+	+	+
154	NPM1	Nucleophosmin	P06748	+	+	3	GPSSVEDIK	240	248	5	2	y7(+); y6(+); y5(+); b3(+); b8(+)	466.24	777.399; 690.367; 603.335; 242.114; 785.368	470.247	785.413; 698.381; 611.349; 242.114; 785.368	+	+	+
155	ITGAV	Integrin alpha-V	P06756		+	3	ILACAPLYHWR	135	145	5	3	y6(+); y10(++); y9(++); y8(++); y6(++)	467.248	871.457; 643.827; 587.285; 551.766; 436.232	470.584	881.466; 648.831; 592.289; 556.77; 441.236
155	ITGAV	Integrin alpha-V	P06756		+	3	NDTVAGQGER	874	883	5	2	y8(+); y7(+); y6(+); y5(+); b5(+)	523.747	817.416; 716.369; 617.3; 546.263; 501.23	528.751	827.425; 726.377; 627.308; 556.271; 501.23
155	ITGAV	Integrin alpha-V	P06756		+	3	ENQNHSYSLK	942	951	5	3	y5(+); y9(++); y8(++); y7(++); y6(++)	407.195	597.324; 545.767; 488.746; 424.717; 367.695	409.866	605.338; 549.775; 492.753; 428.724; 371.702
156	CTSD	Cathepsin D	P07339	+	+	3	GSLSYLNVTR	257	266	5	2	y8(+); y7(+); y6(+); y5(+); b4(+)	555.301	965.541; 852.457; 765.425; 602.362; 345.177	560.305	975.55; 862.466; 775.434; 612.37; 345.177
156	CTSD	Cathepsin D	P07339	+	+	3	YYTVFDR	393	399	5	2	y6(+); y5(+); b3(+); b4(+); b6(+)	482.232	800.394; 637.33; 428.182; 527.25; 789.345	487.236	810.402; 647.339; 428.182; 527.25; 789.345
156	CTSD	Cathepsin D	P07339	+	+	3	VGFAEAAR	404	411	5	2	y7(+); y6(+); y5(+); b3(+); b4(+)	410.719	721.363; 664.341; 517.273; 304.166; 375.203	415.723	731.371; 674.35; 527.281; 304.166; 375.203
157	PTMA	Prothymosin alpha	P06454	+	+	2	EVVEEAENGR	22	31	5	2	y8(+); y7(+); y6(+); y5(+); b4(+)	566.267	903.417; 804.348; 675.306; 546.263; 457.229	571.272	913.425; 814.357; 685.314; 556.271; 457.229
157	PTMA	Prothymosin alpha	P06454	+	+	2	AAEDDEDDDVDTK	91	103	5	2	y11(+); y10(+); y8(+); y7(+); y6(+)	719.279	1295.476; 1166.433; 936.379; 807.337; 692.31	723.286	1303.49; 1174.447; 944.393; 815.351; 700.324
158	S100A9	Protein S100-A9	P06702	+	+	3	NIETIINTFHQYSVK	11	25	5	3	y13(++); y12(++); y11(++); y10(++); y9(++)	602.984	790.409; 725.888; 675.364; 618.822; 562.28	605.656	794.416; 729.895; 679.371; 622.829; 566.287	+	+	+
158	S100A9	Protein S100-A9	P06702	+	+	3	LGHPDTLNQGEFK	26	38	5	3	y6(+); y5(+); y10(++); y6(++); y5(++)	485.912	722.347; 608.304; 574.783; 361.677; 304.656	488.584	730.361; 616.318; 578.79; 365.684; 308.663	+	+	+
158	S100A9	Protein S100-A9	P06702	+	+	3	LTWASHEK	86	93	5	3	y6(+); y5(+); y7(++); y6(++); y5(++)	324.503	757.363; 571.283; 429.709; 379.185; 286.145	327.174	765.377; 579.298; 433.716; 383.192; 290.152	+	+	+
159	EIF4E	Eukaryotic translation initiation factor 4E	P06730		+	3	TESNQEVANPEHYIK	22	36	5	3	y8(+); y7(+); y6(+); y14(++); y10(++)	586.948	971.495; 900.457; 786.414; 829.394; 600.306	589.619	979.509; 908.472; 794.429; 833.402; 604.313
159	EIF4E	Eukaryotic translation initiation factor 4E	P06730		+	3	IAIWTTECENR	163	173	5	2	y9(+); y8(+); y7(+); y6(+); y5(+)	696.832	1208.536; 1095.452; 909.373; 808.325; 707.278	701.837	1218.545; 1105.461; 919.381; 818.334; 717.286	+
159	EIF4E	Eukaryotic translation initiation factor 4E	P06730		+	3	IVIGYQSHADTATK	193	206	5	3	y8(+); y13(++); y12(++); y11(++); y10(++)	501.932	830.4; 695.852; 646.317; 589.775; 561.265	504.603	838.414; 699.859; 650.325; 593.783; 565.272
160	ENO1	Alpha-enolase	P06733	+	+	3	IGAEVYHNLK	184	193	5	3	y6(+); y5(+); y9(++); y8(++); y7(++)	381.877	773.43; 674.362; 515.769; 487.259; 451.74	384.548	781.445; 682.376; 519.777; 491.266; 455.747	+	+
160	ENO1	Alpha-enolase	P06733	+	+	3	DATNVGDEGGFAPNILENK	203	221	5	2	y14(+); y11(+); y10(+); y8(+); y7(+)	980.966	1460.702; 1159.611; 1102.589; 898.499; 827.462	984.973	1468.716; 1167.625; 1110.603; 906.513; 835.476	+	+	+
160	ENO1	Alpha-enolase	P06733	+	+	3	YISPDQLADLYK	270	281	5	2	y10(+); y9(+); y8(+); y6(+); y5(+)	713.367	1149.579; 1062.547; 965.494; 722.408; 609.324	717.374	1157.593; 1070.561; 973.508; 730.423; 617.338	+	+	+
161	STMN1	Stathmin	P16949		+	3	ASGQAFELILSPR	15	27	5	2	y9(+); y8(+); y7(+); y6(+); y5(+)	694.88	1045.604; 974.567; 827.499; 698.456; 585.372	699.884	1055.612; 984.575; 837.507; 708.464; 595.38	+
161	STMN1	Stathmin	P16949		+	3	ESVPEFPLSPPK	30	41	5	2	y9(+); y8(+); y7(+); y6(+); y5(+)	663.851	1011.551; 914.498; 785.456; 638.387; 541.334	667.858	1019.565; 922.512; 793.47; 646.401; 549.349	+
161	STMN1	Stathmin	P16949		+	3	AIEENNNFSK	86	95	5	2	y8(+); y7(+); y6(+); y5(+); b6(+)	583.278	981.427; 852.385; 723.342; 609.299; 671.299	587.285	989.441; 860.399; 731.356; 617.313; 671.299	+
162	YBX3	Y-box-binding protein 3	P16989		+	3	FPPYHVGQTFDR	237	248	5	3	y7(+); y6(+); y11(++); y10(++); y8(++)	488.574	822.41; 723.342; 658.823; 610.296; 480.238	491.91	832.419; 733.35; 663.827; 615.3; 485.242
162	YBX3	Y-box-binding protein 3	P16989		+	3	DGVPEGAQLQGPVHR	269	283	5	2	y12(+); y10(+); y7(+); y6(+); y5(+)	780.4	1288.676; 1062.58; 806.463; 693.379; 565.321	785.404	1298.684; 1072.589; 816.471; 703.387; 575.329
162	YBX3	Y-box-binding protein 3	P16989		+	3	ENQQATSGPNQPSVR	312	326	5	2	y11(+); y10(+); y9(+); y8(+); y7(+)	806.887	1113.565; 1042.528; 941.48; 854.448; 797.426	811.891	1123.573; 1052.536; 951.488; 864.456; 807.435
163	HMGA1	High mobility group protein HMG-I/HMG-Y	P17096	+	+	3	SSQPLASK	8	15	5	2	y7(+); y6(+); y5(+); b3(+); b4(+)	409.224	730.409; 643.377; 515.319; 303.13; 400.183	413.231	738.424; 651.392; 523.333; 303.13; 400.183
163	HMGA1	High mobility group protein HMG-I/HMG-Y	P17096	+	+	3	EPSEVPTPK	47	55	5	2	y7(+); y6(+); y5(+); b4(+); b5(+)	492.256	757.409; 670.377; 541.334; 443.177; 542.246	496.263	765.423; 678.391; 549.349; 443.177; 542.246
163	HMGA1	High mobility group protein HMG-I/HMG-Y	P17096	+	+	3	TTTTPGR	75	81	5	2	y6(+); y5(+); b4(+); b5(+); b6(+)	367.196	632.336; 531.289; 405.198; 502.251; 559.272	372.2	642.344; 541.297; 405.198; 502.251; 559.272
164	ITGA2	Integrin alpha-2	P17301	+	+	3	FVQGLDIGPTK	198	208	5	2	y9(+); y8(+); y7(+); y6(+); y5(+)	587.827	928.51; 800.451; 743.43; 630.346; 515.319	591.834	936.524; 808.465; 751.444; 638.36; 523.333
164	ITGA2	Integrin alpha-2	P17301	+	+	3	IPLLYDAEIHLTR	930	942	5	3	y12(++); y11(++); y10(++); y9(++); y7(++)	518.628	720.896; 672.37; 615.827; 559.285; 420.24	521.964	725.9; 677.374; 620.832; 564.29; 425.244
164	ITGA2	Integrin alpha-2	P17301	+	+	3	GEYFVNVTTR	1069	1078	5	2	y8(+); y7(+); y6(+); y5(+); b3(+)	593.299	999.526; 836.462; 689.394; 590.326; 350.135	598.303	1009.534; 846.471; 699.402; 600.334; 350.135	+
165	MKI67	Antigen KI-67	P46013	+		3	AVGASFPLYEPAK	332	344	5	2	y11(+); y9(+); y8(+); y7(+); y5(+)	675.359	1179.604; 1051.546; 964.514; 817.445; 607.309	679.366	1187.619; 1059.56; 972.528; 825.46; 615.323
165	MKI67	Antigen KI-67	P46013	+		3	VEDAADSATKPENLSSK	405	421	5	3	y16(++); y15(++); y14(++); y13(++); y12(++)	587.955	831.894; 767.373; 709.86; 674.341; 638.823	593.298	839.909; 775.387; 717.874; 682.355; 646.837	+
165	MKI67	Antigen KI-67	P46013	+		3	SGASEANLIVAK	648	659	5	2	y10(+); y9(+); y8(+); y7(+); y6(+)	580.32	1015.578; 944.541; 857.509; 728.467; 657.429	584.327	1023.592; 952.555; 865.523; 736.481; 665.444
166	NOTCH1	Neurogenic locus notch homolog protein 1	P46531	+	+	3	NGGTCDLLTLTEYK	113	126	5	2	y10(+); y9(+); y7(+); y6(+); y5(+)	792.882	1255.624; 1095.593; 867.482; 754.398; 653.35	796.889	1263.638; 1103.607; 875.496; 762.412; 661.365	+
166	NOTCH1	Neurogenic locus notch homolog protein 1	P46531	+	+	3	FEEPVVLPDLDDQTDHR	1825	1841	5	3	y10(+); y15(++); y14(++); y11(++); y10(++)	675.657	1211.529; 874.926; 810.405; 662.81; 606.268	678.993	1221.537; 879.93; 815.409; 667.814; 611.272	+
166	NOTCH1	Neurogenic locus notch homolog protein 1	P46531	+	+	3	VLLDHFANR	2079	2087	5	3	y8(++); y7(++); y6(++); y5(++); b4(+)	362.201	493.264; 436.722; 380.18; 322.667; 441.271	365.538	498.268; 441.726; 385.184; 327.671; 441.271	+
167	NEDD4	E3 ubiquitin-protein ligase NEDD4	P46934		+	3	GFLSTAVNGLR	317	327	5	2	y9(+); y8(+); y7(+); y6(+); y5(+)	567.817	930.537; 817.453; 730.421; 629.373; 558.336	572.821	940.545; 827.461; 740.429; 639.381; 568.344
167	NEDD4	E3 ubiquitin-protein ligase NEDD4	P46934		+	3	WILENDPTELDLR	1106	1118	5	2	y11(+); y10(+); y9(+); y8(+); y7(+)	807.412	1314.654; 1201.57; 1072.527; 958.484; 843.457	812.416	1324.662; 1211.578; 1082.535; 968.492; 853.465
167	NEDD4	E3 ubiquitin-protein ligase NEDD4	P46934		+	3	NGGSEIVVTNK	1136	1146	5	2	y9(+); y8(+); y7(+); y6(+); y5(+)	559.296	946.52; 889.499; 802.467; 673.424; 560.34	563.303	954.535; 897.513; 810.481; 681.439; 568.354
168	IQGAP1	Ras GTPase-activating-like protein IQGAP1	P46940	+	+	3	IPADTFAALK	232	241	5	2	y9(+); y8(+); y7(+); y6(+); y5(+)	523.798	933.504; 836.451; 765.414; 650.387; 549.34	527.805	941.518; 844.465; 773.428; 658.401; 557.354
168	IQGAP1	Ras GTPase-activating-like protein IQGAP1	P46940	+	+	3	GLQQQNSDWYLK	337	348	5	2	y9(+); y8(+); y7(+); y6(+); y5(+)	740.365	1181.559; 1053.5; 925.441; 811.398; 724.366	744.372	1189.573; 1061.514; 933.456; 819.413; 732.381
168	IQGAP1	Ras GTPase-activating-like protein IQGAP1	P46940	+	+	3	ATFYGEQVDYYK	1517	1528	5	2	y9(+); y8(+); y7(+); y6(+); y5(+)	742.341	1164.521; 1001.457; 944.436; 815.393; 687.335	746.348	1172.535; 1009.472; 952.45; 823.408; 695.349
169	FASLG	Tumor necrosis factor ligand superfamily member 6	P48023		+	2	GGLVINETGLYFVYSK	179	194	5	2	y12(+); y11(+); y9(+); y8(+); y5(+)	880.467	1433.731; 1320.647; 1077.562; 976.514; 643.345	884.474	1441.745; 1328.661; 1085.576; 984.528; 651.359
169	FASLG	Tumor necrosis factor ligand superfamily member 6	P48023		+	2	GQSCNNLPLSHK	199	210	5	3	y8(+); y5(+); y10(++); y9(++); y5(++)	452.223	922.51; 581.341; 585.29; 541.774; 291.174	454.894	930.525; 589.355; 589.297; 545.781; 295.181	+	+	+
170	PIK3CB	Phosphatidylinositol 4,5-bisphosphate 3-kinase catalytic subunit beta isoform	P42338		+	3	NSSNLPLPLPPK	307	318	5	2	y10(+); y9(+); y8(+); y7(+); y5(+)	638.867	1075.651; 988.619; 874.576; 761.492; 551.355	642.874	1083.665; 996.633; 882.59; 769.506; 559.369	+
170	PIK3CB	Phosphatidylinositol 4,5-bisphosphate 3-kinase catalytic subunit beta isoform	P42338		+	3	AGLFHGTELLCK	355	366	5	3	y7(+); y11(++); y10(++); y9(++); y8(++)	449.236	820.423; 637.832; 609.321; 552.779; 479.245	451.907	828.438; 641.839; 613.328; 556.786; 483.252	+	+
170	PIK3CB	Phosphatidylinositol 4,5-bisphosphate 3-kinase catalytic subunit beta isoform	P42338		+	3	TIVSSEVSGK	367	376	5	2	y8(+); y7(+); y6(+); y5(+); b3(+)	503.774	792.41; 693.341; 606.309; 519.277; 314.207	507.781	800.424; 701.356; 614.324; 527.292; 314.207	+	+
171	MTOR	Serine/threonine-protein kinase mTOR	P42345		+	3	FDQVCQWVLK	370	379	5	2	y8(+); y7(+); y6(+); y5(+); b3(+)	661.832	1060.561; 932.502; 833.434; 673.403; 391.161	665.839	1068.575; 940.516; 841.448; 681.417; 391.161	+
171	MTOR	Serine/threonine-protein kinase mTOR	P42345		+	3	DASAVSLSESK	911	921	5	2	y9(+); y8(+); y7(+); y6(+); y5(+)	547.272	907.473; 820.441; 749.404; 650.336; 563.304	551.279	915.487; 828.455; 757.418; 658.35; 571.318	+	+
171	MTOR	Serine/threonine-protein kinase mTOR	P42345		+	3	DDNGIVLLGER	1376	1386	5	2	y9(+); y8(+); y7(+); y6(+); y5(+)	600.815	970.568; 856.525; 799.504; 686.42; 587.351	605.819	980.576; 866.533; 809.512; 696.428; 597.359	+
172	LRPPRC	Leucine-rich PPR motif-containing protein, mitochondrial	P42704		+	3	NVQGIIEILK	454	463	5	2	y8(+); y7(+); y6(+); y5(+); b3(+)	563.845	913.572; 785.513; 728.492; 615.408; 342.177	567.852	921.586; 793.527; 736.506; 623.422; 342.177	+
172	LRPPRC	Leucine-rich PPR motif-containing protein, mitochondrial	P42704		+	3	TVLDQQQTPSR	1129	1139	5	2	y9(+); y8(+); y7(+); y6(+); y5(+)	636.831	1072.538; 959.454; 844.427; 716.369; 588.31	641.835	1082.546; 969.462; 854.435; 726.377; 598.318	+
172	LRPPRC	Leucine-rich PPR motif-containing protein, mitochondrial	P42704		+	3	SVLELIPELNEK	1306	1317	5	2	y10(+); y9(+); y8(+); y7(+); y6(+)	692.39	1197.673; 1084.588; 955.546; 842.462; 729.378	696.397	1205.687; 1092.603; 963.56; 850.476; 737.392	+
173	NAMPT	Nicotinamide phosphoribosyltransferase	P43490		+	3	VYSYFECR	33	40	5	2	y7(+); y6(+); y5(+); b3(+); b5(+)	562.247	1024.419; 861.356; 774.324; 350.171; 660.303	567.252	1034.428; 871.364; 784.332; 350.171; 660.303
173	NAMPT	Nicotinamide phosphoribosyltransferase	P43490		+	3	YDGHLPIEIK	108	117	5	3	y5(+); y9(++); y8(++); y5(++); b7(++)	395.549	599.376; 511.287; 453.774; 300.192; 398.703	398.22	607.39; 515.295; 457.781; 304.199; 398.703	+	+
173	NAMPT	Nicotinamide phosphoribosyltransferase	P43490		+	3	GTDTVAGLALIK	217	228	5	2	y10(+); y9(+); y8(+); y7(+); y6(+)	579.84	1000.604; 885.577; 784.529; 685.461; 614.424	583.847	1008.618; 893.591; 792.543; 693.475; 622.438	+	+
174	WNT5A	Protein Wnt-5a	P41221		+	3	TCWLQLADFR	251	260	5	2	y8(+); y7(+); y6(+); y5(+); b3(+)	655.322	1048.557; 862.478; 749.394; 621.335; 448.165	660.326	1058.566; 872.486; 759.402; 631.344; 448.165	+
174	WNT5A	Protein Wnt-5a	P41221		+	3	FNSPTTQDLVYIDPSPDYCVR	291	311	5	3	y8(+); y6(+); y19(++); y8(++); y6(++)	829.721	993.446; 809.361; 1113.523; 497.227; 405.184	833.057	1003.454; 819.369; 1118.527; 502.231; 410.188
174	WNT5A	Protein Wnt-5a	P41221		+	3	CTEIVDQFVCK	370	380	5	2	y9(+); y8(+); y7(+); y6(+); y5(+)	699.823	1137.561; 1008.518; 895.434; 796.366; 681.339	703.83	1145.575; 1016.532; 903.448; 804.38; 689.353	+	+
175	NAA10	N-alpha-acetyltransferase 10	P41227		+	3	AALHLYSNTLNFQISEVEPK	117	136	5	3	y10(+); y9(+); y7(+); y6(+); b11(++)	758.73	1190.605; 1076.562; 801.435; 688.351; 599.814	761.402	1198.619; 1084.576; 809.449; 696.365; 599.814
175	NAA10	N-alpha-acetyltransferase 10	P41227		+	3	HVVLGAIENK	170	179	5	2	y9(+); y8(+); y7(+); y6(+); b6(+)	540.314	942.562; 843.493; 744.425; 631.341; 577.346	544.321	950.576; 851.508; 752.439; 639.355; 577.346
175	NAA10	N-alpha-acetyltransferase 10	P41227		+	3	DLSEVSETTESTDVK	211	225	5	2	y11(+); y10(+); y9(+); y8(+); y7(+)	820.381	1195.569; 1096.5; 1009.468; 880.426; 779.378	824.388	1203.583; 1104.515; 1017.483; 888.44; 787.392
176	STAT1	Signal transducer and activator of transcription 1-alpha/beta	P42224		+	3	SLEDLQDEYDFK	162	173	5	2	y10(+); y9(+); y8(+); y7(+); y6(+)	751.338	1301.553; 1172.511; 1057.484; 944.4; 816.341	755.345	1309.567; 1180.525; 1065.498; 952.414; 824.355	+
176	STAT1	Signal transducer and activator of transcription 1-alpha/beta	P42224		+	3	NLSFFLTPPCAR	483	494	5	2	y9(+); y8(+); y7(+); y6(+); y5(+)	711.864	1108.561; 961.492; 814.424; 701.34; 600.292	716.868	1118.569; 971.501; 824.432; 711.348; 610.301
176	STAT1	Signal transducer and activator of transcription 1-alpha/beta	P42224		+	3	ELSAVTFPDIIR	638	649	5	2	y10(+); y8(+); y7(+); y6(+); y5(+)	680.877	1118.62; 960.551; 861.483; 760.435; 613.367	685.881	1128.629; 970.56; 871.491; 770.443; 623.375	+
177	STAT5A	Signal transducer and activator of transcription 5A	P42229		+	3	AQATQLLEGLVQELQK	55	70	5	3	y9(+); y8(+); y6(+); y5(+); y6(++)	590.332	1043.573; 914.531; 744.425; 645.357; 372.716	593.003	1051.587; 922.545; 752.439; 653.371; 376.723	+	+	+
177	STAT5A	Signal transducer and activator of transcription 5A	P42229		+	3	CPLELVR	101	107	5	2	y6(+); y5(+); b3(+); b4(+); b5(+)	443.744	726.451; 629.398; 371.175; 500.217; 613.301	448.749	736.459; 639.406; 371.175; 500.217; 613.301
177	STAT5A	Signal transducer and activator of transcription 5A	P42229		+	3	LSPPAGLFTSAR	779	790	5	2	y10(+); y9(+); y8(+); y7(+); y5(+)	608.838	1016.552; 919.5; 822.447; 751.41; 581.304	613.842	1026.561; 929.508; 832.455; 761.418; 591.312	+
178	SERPINB5	Serpin B5	P36952		+	3	SLNLSTEFISSTK	97	109	5	2	y11(+); y10(+); y9(+); y8(+); y6(+)	713.875	1226.626; 1112.583; 999.499; 912.467; 682.377	717.882	1234.641; 1120.598; 1007.514; 920.481; 690.391
178	SERPINB5	Serpin B5	P36952		+	3	IIELPFQNK	216	224	5	2	y8(+); y7(+); y6(+); y5(+); b3(+)	551.319	988.546; 875.462; 746.42; 633.335; 356.218	555.326	996.56; 883.476; 754.434; 641.35; 356.218	+
178	SERPINB5	Serpin B5	P36952		+	3	DELNADHPFIYIIR	346	359	5	3	y7(+); y12(++); y11(++); y10(++); y9(++)	572.63	921.556; 736.406; 679.864; 622.843; 587.324	575.966	931.564; 741.411; 684.869; 627.847; 592.329
179	TGFBR2	TGF-beta receptor type-2	P37173	+	+	3	NDENITLETVCHDPK	91	105	5	3	y14(++); y13(++); y12(++); y11(++); y10(++)	595.609	835.888; 778.375; 713.853; 656.832; 600.29	598.28	839.895; 782.382; 717.86; 660.839; 604.297	+
179	TGFBR2	TGF-beta receptor type-2	P37173	+	+	3	IFPYEEYASWK	278	288	5	2	y10(+); y9(+); y8(+); y7(+); y6(+)	716.843	1319.594; 1172.526; 1075.473; 912.41; 783.367	720.85	1327.608; 1180.54; 1083.487; 920.424; 791.381	+
179	TGFBR2	TGF-beta receptor type-2	P37173	+	+	3	IPEDGSLNTTK	557	567	5	2	y10(+); y9(+); y8(+); y7(+); y6(+)	587.801	1061.511; 964.458; 835.416; 720.389; 663.367	591.808	1069.525; 972.472; 843.43; 728.403; 671.381	+
180	HSPA9	Stress-70 protein, mitochondrial	P38646		+	3	DAGQISGLNVLR	207	218	5	2	y10(+); y8(+); y7(+); y6(+); y5(+)	621.844	1056.616; 871.536; 758.452; 671.42; 614.398	626.848	1066.624; 881.544; 768.46; 681.428; 624.407
180	HSPA9	Stress-70 protein, mitochondrial	P38646		+	3	AQFEGIVTDLIR	349	360	5	2	y10(+); y9(+); y8(+); y6(+); y5(+)	681.375	1162.647; 1015.578; 886.536; 716.43; 617.362	686.379	1172.655; 1025.587; 896.544; 726.438; 627.37
180	HSPA9	Stress-70 protein, mitochondrial	P38646		+	3	VQQTVQDLFGR	395	405	5	2	y9(+); y8(+); y7(+); y6(+); y5(+)	645.844	1063.553; 935.495; 834.447; 735.378; 607.32	650.848	1073.561; 945.503; 844.455; 745.387; 617.328
181	STAT3	Signal transducer and activator of transcription 3	P40763		+	3	FLQESNVLYQHNLR	71	84	5	3	y7(+); y6(+); y12(++); y11(++); y10(++)	587.641	943.511; 830.427; 750.881; 686.852; 622.331	590.977	953.519; 840.435; 755.885; 691.856; 627.335	+
181	STAT3	Signal transducer and activator of transcription 3	P40763		+	3	GLSIEQLTTLAEK	519	531	5	2	y9(+); y8(+); y7(+); y6(+); y5(+)	701.893	1032.557; 903.515; 775.456; 662.372; 561.324	705.9	1040.571; 911.529; 783.47; 670.386; 569.338	+	+
181	STAT3	Signal transducer and activator of transcription 3	P40763		+	3	TQIQSVEPYTK	632	642	5	2	y9(+); y8(+); y7(+); y6(+); y5(+)	647.338	1064.562; 951.478; 823.42; 736.388; 637.319	651.345	1072.576; 959.492; 831.434; 744.402; 645.333	+	+	+
182	NOS2	Nitric oxide synthase, inducible	P35228	+		3	IQWSNLQVFDAR	204	215	5	2	y10(+); y9(+); y7(+); y6(+); y5(+)	738.883	1235.617; 1049.537; 848.462; 735.378; 607.32	743.887	1245.625; 1059.546; 858.471; 745.387; 617.328
182	NOS2	Nitric oxide synthase, inducible	P35228	+		3	VTILFATETGK	539	549	5	2	y9(+); y8(+); y7(+); y6(+); y5(+)	590.335	979.546; 866.462; 753.378; 606.309; 535.272	594.342	987.56; 874.476; 761.392; 614.324; 543.286	+
182	NOS2	Nitric oxide synthase, inducible	P35228	+		3	VVDGPTPHQTVR	791	802	5	3	y6(+); y11(++); y10(++); y9(++); y6(++)	435.902	737.405; 603.815; 554.281; 496.767; 369.206	439.238	747.414; 608.819; 559.285; 501.771; 374.21
183	BSG	Basigin	P35613	+	+	3	ILLTCSLNDSATEVTGHR	153	170	5	3	y7(+); y16(++); y15(++); y14(++); y13(++)	663.002	799.406; 880.915; 824.373; 773.849; 693.834	666.338	809.414; 885.919; 829.377; 778.853; 698.838	+
183	BSG	Basigin	P35613	+	+	3	FFVSSSQGR	274	282	5	2	y8(+); y7(+); y6(+); y5(+); b3(+)	507.754	867.432; 720.363; 621.295; 534.263; 394.213	512.758	877.44; 730.372; 631.303; 544.271; 394.213	+	+
183	BSG	Basigin	P35613	+	+	3	KPEDVLDDDDAGSAPLK	350	366	5	3	y8(+); y7(+); y6(+); y5(+); y7(++)	595.623	758.404; 643.377; 572.34; 515.319; 322.192	600.966	766.418; 651.392; 580.354; 523.333; 326.199
184	TIMP3	Metalloproteinase inhibitor 3	P35625		+	3	EGPFGTLVYTIK	54	65	5	2	y9(+); y8(+); y7(+); y6(+); y5(+)	662.861	1041.598; 894.529; 837.508; 736.46; 623.376	666.868	1049.612; 902.544; 845.522; 744.475; 631.39
184	TIMP3	Metalloproteinase inhibitor 3	P35625		+	3	WDQLTLSQR	124	132	5	2	y8(+); y7(+); y6(+); y5(+); b3(+)	573.799	960.511; 845.484; 717.425; 604.341; 430.172	578.803	970.519; 855.492; 727.434; 614.35; 430.172	+
184	TIMP3	Metalloproteinase inhibitor 3	P35625		+	3	YHLGCNCK	139	146	5	2	y7(+); y6(+); y5(+); b3(+); b6(+)	526.226	888.381; 751.323; 638.238; 414.214; 745.309	530.233	896.396; 759.337; 646.253; 414.214; 745.309	+	+
185	KRT20	Keratin, type I cytoskeletal 20	P35900		+	3	DAQLQNAR	133	140	5	2	y6(+); y5(+); y6(++); b3(+); b4(+)	458.236	729.4; 601.342; 365.204; 315.13; 428.214	463.24	739.408; 611.35; 370.208; 315.13; 428.214	+
185	KRT20	Keratin, type I cytoskeletal 20	P35900		+	3	CVLQIDNAK	141	149	5	2	y7(+); y6(+); y5(+); b3(+); b4(+)	530.776	801.446; 688.362; 560.304; 373.19; 501.249	534.784	809.461; 696.377; 568.318; 373.19; 501.249	+
185	KRT20	Keratin, type I cytoskeletal 20	P35900		+	3	TDLEIQIEELNK	188	199	5	2	y9(+); y8(+); y7(+); y6(+); y5(+)	722.88	1115.594; 986.552; 873.468; 745.409; 632.325	726.887	1123.608; 994.566; 881.482; 753.423; 640.339
186	PRDX2	Peroxiredoxin-2	P32119	+	+	3	ATAVVDGAFK	17	26	5	2	y8(+); y7(+); y6(+); y5(+); b4(+)	489.766	806.441; 735.404; 636.335; 537.267; 343.198	493.773	814.455; 743.418; 644.349; 545.281; 343.198	+	+	+
186	PRDX2	Peroxiredoxin-2	P32119	+	+	3	EGGLGPLNIPLLADVTR	93	109	5	2	y12(+); y10(+); y9(+); y8(+); y5(+)	867.991	1321.784; 1111.647; 997.604; 884.52; 561.299	872.995	1331.792; 1121.655; 1007.612; 894.528; 571.307	+	+	+
186	PRDX2	Peroxiredoxin-2	P32119	+	+	3	LSEDYGVLK	111	119	5	2	y8(+); y7(+); y6(+); y5(+); b4(+)	512.271	910.452; 823.42; 694.377; 579.35; 445.193	516.279	918.466; 831.434; 702.391; 587.364; 445.193	+	+	+
187	MCM7	DNA replication licensing factor MCM7	P33993		+	3	FLQEFYQDDELGK	16	28	5	2	y10(+); y9(+); y8(+); y7(+); y6(+)	816.383	1243.548; 1114.505; 967.437; 804.373; 676.315	820.39	1251.562; 1122.519; 975.451; 812.388; 684.329	+
187	MCM7	DNA replication licensing factor MCM7	P33993		+	3	LFADAVQELLPQYK	76	89	5	2	y9(+); y8(+); y7(+); y6(+); y5(+)	817.943	1117.625; 1018.557; 890.498; 761.456; 648.372	821.95	1125.639; 1026.571; 898.512; 769.47; 656.386
187	MCM7	DNA replication licensing factor MCM7	P33993		+	3	TQRPADVIFATVR	654	666	5	3	y6(+); y5(+); y11(++); y6(++); y5(++)	491.944	706.425; 593.341; 622.859; 353.716; 297.174	498.616	716.433; 603.349; 632.867; 358.72; 302.178
188	CTNNB1	Catenin beta-1	P35222		+	3	LLNDEDQVVVNK	159	170	5	2	y10(+); y9(+); y8(+); y7(+); y5(+)	693.367	1159.559; 1045.516; 930.489; 801.446; 558.361	697.374	1167.573; 1053.53; 938.503; 809.461; 566.375	+	+
188	CTNNB1	Catenin beta-1	P35222		+	3	LHYGLPVVVK	487	496	5	3	y5(+); y5(++); b4(+); b5(+); b6(++)	375.566	541.371; 271.189; 471.235; 584.319; 341.19	378.237	549.385; 275.196; 471.235; 584.319; 341.19	+	+
188	CTNNB1	Catenin beta-1	P35222		+	3	LSVELTSSLFR	674	684	5	2	y9(+); y8(+); y7(+); y6(+); y5(+)	626.351	1051.578; 952.51; 823.467; 710.383; 609.335	631.355	1061.587; 962.518; 833.475; 720.391; 619.344
189	IL13	Interleukin-13	P35225		+	3	ELIEELVNITQNQK	45	58	5	3	y7(+); y6(+); y5(+); y7(++); y5(++)	557.637	845.448; 731.405; 618.321; 423.227; 309.664	560.308	853.462; 739.419; 626.335; 427.235; 313.671
189	IL13	Interleukin-13	P35225		+	3	VSAGQFSSLHVR	108	119	5	3	y7(+); y6(+); y11(++); y10(++); y9(++)	429.898	845.463; 698.394; 594.81; 551.294; 515.775	433.234	855.471; 708.403; 599.814; 556.298; 520.779
189	IL13	Interleukin-13	P35225		+	3	IEVAQFVK	123	130	5	2	y7(+); y6(+); y5(+); b3(+); b6(+)	467.274	820.456; 691.414; 592.345; 342.202; 688.366	471.281	828.471; 699.428; 600.36; 342.202; 688.366
190	AKT1	RAC-alpha serine/threonine-protein kinase	P31749		+	3	TFHVETPEER	87	96	5	3	b5(+); b6(+); b5(++); b6(++); b7(++)	415.535	614.293; 715.341; 307.65; 358.174; 406.701	418.871	614.293; 715.341; 307.65; 358.174; 406.701	+
190	AKT1	RAC-alpha serine/threonine-protein kinase	P31749		+	3	EEWTTAIQTVADGLK	97	111	5	2	y11(+); y10(+); y9(+); y8(+); y7(+)	831.423	1116.626; 1015.578; 944.541; 831.457; 703.398	835.43	1124.64; 1023.592; 952.555; 839.471; 711.413	+
190	AKT1	RAC-alpha serine/threonine-protein kinase	P31749		+	3	DEVAHTLTENR	190	200	5	3	y6(+); y5(+); y9(++); y8(++); y7(++)	428.877	733.384; 632.336; 520.778; 471.244; 435.725	432.214	743.392; 642.344; 525.782; 476.248; 440.729
191	AKT2	RAC-beta serine/threonine-protein kinase	P31751		+	3	DEVAHTVTESR	192	202	5	3	y6(+); y5(+); y9(++); y8(++); y7(++)	415.202	692.357; 591.31; 500.265; 450.73; 415.212	418.538	702.366; 601.318; 505.269; 455.734; 420.216
191	AKT2	RAC-beta serine/threonine-protein kinase	P31751		+	3	YDSLGLLELDQR	456	467	5	2	y10(+); y8(+); y7(+); y6(+); y5(+)	711.367	1143.637; 943.521; 886.499; 773.415; 660.331	716.371	1153.645; 953.529; 896.508; 783.423; 670.339
191	AKT2	RAC-beta serine/threonine-protein kinase	P31751		+	3	THFPQFSYSASIR	468	480	5	3	y8(+); y7(+); y6(+); y5(+); y6(++)	514.256	930.468; 783.4; 696.368; 533.304; 348.687	517.592	940.476; 793.408; 706.376; 543.312; 353.692
192	SFN	14-3-3 protein sigma	P31947	+	+	3	GEELSCEER	33	41	5	2	y7(+); y6(+); y5(+); b3(+); b4(+)	554.732	922.393; 793.351; 680.267; 316.114; 429.198	559.737	932.402; 803.359; 690.275; 316.114; 429.198	+	+	+
192	SFN	14-3-3 protein sigma	P31947	+	+	3	VLSSIEQK	61	68	5	2	y7(+); y6(+); y5(+); b3(+); b5(+)	452.261	804.446; 691.362; 604.33; 300.192; 500.308	456.268	812.46; 699.376; 612.344; 300.192; 500.308	+
192	SFN	14-3-3 protein sigma	P31947	+	+	3	YLAEVATGDDK	130	140	5	2	y9(+); y8(+); y7(+); y6(+); y5(+)	591.288	905.421; 834.384; 705.341; 606.273; 535.236	595.295	913.435; 842.398; 713.356; 614.287; 543.25	+	+
193	S100A11	Protein S100-A11	P31949		+	3	ISSPTETER	4	12	5	2	y8(+); y7(+); y6(+); y5(+); b5(+)	510.254	906.416; 819.384; 732.352; 635.299; 486.256	515.258	916.425; 829.393; 742.361; 645.308; 486.256	+
193	S100A11	Protein S100-A11	P31949		+	3	CIESLIAVFQK	13	23	5	2	y10(+); y9(+); y8(+); y7(+); y5(+)	654.355	1147.672; 1034.588; 905.545; 818.513; 592.345	658.362	1155.686; 1042.602; 913.56; 826.528; 600.36
193	S100A11	Protein S100-A11	P31949		+	3	DGYNYTLSK	28	36	5	2	y7(+); y6(+); y5(+); b4(+); b5(+)	530.751	888.446; 725.383; 611.34; 450.162; 613.225	534.758	896.46; 733.397; 619.354; 450.162; 613.225
194	AXL	Tyrosine-protein kinase receptor UFO	P30530		+	3	APLQGTLLGYR	358	368	5	2	y9(+); y8(+); y7(+); y6(+); y5(+)	594.84	1020.584; 907.5; 779.441; 722.42; 621.372	599.845	1030.592; 917.508; 789.449; 732.428; 631.38
194	AXL	Tyrosine-protein kinase receptor UFO	P30530		+	3	YGEVFEPTVER	481	491	5	2	y10(+); y8(+); y7(+); y6(+); y5(+)	663.322	1162.574; 976.51; 877.441; 730.373; 601.33	668.326	1172.582; 986.518; 887.45; 740.381; 611.339
194	AXL	Tyrosine-protein kinase receptor UFO	P30530		+	3	LIGVCFQGSER	600	610	5	2	y9(+); y8(+); y7(+); y6(+); y5(+)	633.319	1039.463; 982.441; 883.373; 723.342; 576.274	638.323	1049.471; 992.449; 893.381; 733.35; 586.282
195	TSPO	Translocator protein	P30536		+	3	FVHGEGLR	25	32	5	3	y5(+); y7(++); y6(++); y5(++); b5(++)	305.5	531.289; 384.212; 334.677; 266.148; 285.637	308.836	541.297; 389.216; 339.681; 271.152; 285.637
195	TSPO	Translocator protein	P30536		+	3	ELGGFTEK	70	77	5	2	y7(+); y6(+); y5(+); b3(+); b6(+)	440.724	751.398; 638.314; 581.293; 300.155; 605.293	444.731	759.413; 646.329; 589.307; 300.155; 605.293
195	TSPO	Translocator protein	P30536		+	3	LLYPYLAWLAFTTTLNYCVWR	136	156	5	3	y19(++); y15(++); y9(++); y6(++); y5(++)	888.794	1219.604; 951.472; 606.795; 449.205; 392.184	892.13	1224.608; 956.476; 611.799; 454.21; 397.188
196	PKLR	Pyruvate kinase PKLR	P30613		+	3	TGILQGGPESEVELVK	164	179	5	2	y12(+); y11(+); y10(+); y9(+); y7(+)	828.446	1271.648; 1143.589; 1086.568; 1029.546; 803.451	832.453	1279.662; 1151.603; 1094.582; 1037.56; 811.465	+	+
196	PKLR	Pyruvate kinase PKLR	P30613		+	3	IYIDDGLISLVVQK	217	230	5	2	y12(+); y11(+); y9(+); y7(+); y6(+)	788.453	1299.752; 1186.668; 956.614; 786.508; 673.424	792.46	1307.766; 1194.682; 964.628; 794.523; 681.439	+
196	PKLR	Pyruvate kinase PKLR	P30613		+	3	AALGPEGHGIK	299	309	5	3	y5(+); y10(++); y9(++); y8(++); y7(++)	350.529	511.299; 489.772; 454.253; 397.711; 369.201	353.201	519.313; 493.779; 458.261; 401.719; 373.208	+
197	RRM2	Ribonucleoside-diphosphate reductase subunit M2	P31350		+	3	AAAPGVEDEPLLR	62	74	5	2	y10(+); y9(+); y7(+); y6(+); y5(+)	669.357	1124.595; 1027.542; 871.452; 742.409; 627.382	674.361	1134.603; 1037.55; 881.46; 752.418; 637.391
197	RRM2	Ribonucleoside-diphosphate reductase subunit M2	P31350		+	3	DIQHWESLKPEER	112	124	5	3	y5(+); y11(++); y10(++); y9(++); y7(++)	556.278	658.352; 719.857; 655.828; 587.299; 429.738	562.285	676.374; 728.869; 664.839; 596.31; 438.749
197	RRM2	Ribonucleoside-diphosphate reductase subunit M2	P31350		+	3	IEQEFLTEALPVK	299	311	5	2	y10(+); y9(+); y8(+); y7(+); y6(+)	758.917	1146.641; 1017.598; 870.529; 757.445; 656.398	762.924	1154.655; 1025.612; 878.544; 765.46; 664.412
198	EPHA2	Ephrin type-A receptor 2	P29317		+	3	YSEPPHGLTR	385	394	5	2	y9(+); y8(+); y7(+); y6(+); y5(+)	578.791	993.511; 906.479; 777.437; 680.384; 583.331	583.795	1003.519; 916.487; 787.445; 690.392; 593.339	+
198	EPHA2	Ephrin type-A receptor 2	P29317		+	3	NGVSGLVTSR	416	425	5	2	y8(+); y7(+); y6(+); y5(+); b3(+)	495.272	818.473; 719.405; 632.373; 575.351; 271.14	500.276	828.481; 729.413; 642.381; 585.359; 271.14	+
198	EPHA2	Ephrin type-A receptor 2	P29317		+	3	FADIVSILDK	864	873	5	2	y9(+); y8(+); y7(+); y6(+); y5(+)	560.816	973.556; 902.519; 787.492; 674.408; 575.34	564.823	981.571; 910.534; 795.507; 682.423; 583.354	+	+
199	EPHA3	Ephrin type-A receptor 3	P29320		+	3	ELDATNISIDK	615	625	5	2	y9(+); y8(+); y7(+); y6(+); y5(+)	609.814	976.495; 861.468; 790.431; 689.383; 575.34	613.821	984.509; 869.482; 798.445; 697.397; 583.354	+	+
199	EPHA3	Ephrin type-A receptor 3	P29320		+	3	FEQIVSILDK	871	880	5	2	y8(+); y7(+); y6(+); y5(+); b3(+)	596.335	915.551; 787.492; 674.408; 575.34; 405.177	600.342	923.565; 795.507; 682.423; 583.354; 405.177	+	+
199	EPHA3	Ephrin type-A receptor 3	P29320		+	3	VGVTVVGPQK	954	963	5	2	y9(+); y8(+); y7(+); y6(+); y5(+)	492.298	884.52; 827.499; 728.43; 627.382; 528.314	496.305	892.534; 835.513; 736.444; 635.397; 536.328	+
200	EPHB2	Ephrin type-B receptor 2	P29323		+	3	CGDNVQYAPR	375	384	5	2	y9(+); y8(+); y6(+); y5(+); b5(+)	590.264	1019.49; 962.469; 733.399; 634.331; 546.198	595.268	1029.499; 972.477; 743.407; 644.339; 546.198	+
200	EPHB2	Ephrin type-B receptor 2	P29323		+	3	AGAIYVFQVR	500	509	5	2	y7(+); y6(+); y5(+); b3(+); b4(+)	562.317	924.53; 811.446; 648.383; 200.103; 313.187	567.321	934.538; 821.454; 658.391; 200.103; 313.187
200	EPHB2	Ephrin type-B receptor 2	P29323		+	3	FGQIVNTLDK	873	882	5	2	y9(+); y7(+); y6(+); y5(+); b3(+)	567.811	987.547; 802.467; 689.383; 590.314; 333.156	571.818	995.561; 810.481; 697.397; 598.329; 333.156	+	+
201	NMT1	Glycylpeptide N-tetradecanoyltransferase 1	P30419		+	3	AIELFSVGQGPAK	95	107	5	2	y10(+); y9(+); y8(+); y7(+); y6(+)	658.864	1003.557; 890.473; 743.405; 656.373; 557.304	662.871	1011.571; 898.487; 751.419; 664.387; 565.318	+	+
201	NMT1	Glycylpeptide N-tetradecanoyltransferase 1	P30419		+	3	SYQFWDTQPVPK	116	127	5	2	y10(+); y9(+); y8(+); y7(+); y5(+)	748.364	1245.626; 1117.568; 970.499; 784.42; 568.345	752.372	1253.64; 1125.582; 978.513; 792.434; 576.36	+
201	NMT1	Glycylpeptide N-tetradecanoyltransferase 1	P30419		+	3	DIPVVHQLLTR	345	355	5	2	y9(+); y8(+); y7(+); y6(+); y5(+)	645.88	1062.642; 965.589; 866.521; 767.452; 630.393	650.884	1072.65; 975.597; 876.529; 777.461; 640.402	+
202	PIK3R1	Phosphatidylinositol 3-kinase regulatory subunit alpha	P27986		+	3	FSAASSDNTENLIK	275	288	5	2	y11(+); y10(+); y9(+); y8(+); y7(+)	748.865	1191.585; 1120.548; 1033.516; 946.484; 831.457	752.872	1199.599; 1128.562; 1041.53; 954.498; 839.471
202	PIK3R1	Phosphatidylinositol 3-kinase regulatory subunit alpha	P27986		+	3	NESLAQYNPK	410	419	5	2	y8(+); y7(+); y6(+); y5(+); b3(+)	582.288	920.484; 833.452; 720.368; 649.33; 331.125	586.295	928.498; 841.466; 728.382; 657.345; 331.125	+	+	+
202	PIK3R1	Phosphatidylinositol 3-kinase regulatory subunit alpha	P27986		+	3	LHEYNTQFQEK	449	459	5	3	y6(+); y5(+); y7(++); y6(++); y5(++)	479.565	780.389; 679.341; 447.719; 390.698; 340.174	482.236	788.403; 687.355; 451.727; 394.705; 344.181	+
203	PSMA5	Proteasome subunit alpha type-5	P28066	+	+	3	GVNTFSPEGR	11	20	5	2	y8(+); y7(+); y6(+); y5(+); b4(+)	532.262	907.427; 793.384; 692.336; 545.268; 372.188	537.266	917.435; 803.392; 702.344; 555.276; 372.188	+	+	+
203	PSMA5	Proteasome subunit alpha type-5	P28066	+	+	3	LFQVEYAIEAIK	21	32	5	2	y10(+); y9(+); y8(+); y7(+); y6(+)	712.395	1163.631; 1035.572; 936.504; 807.461; 644.398	716.402	1171.645; 1043.586; 944.518; 815.475; 652.412	+
203	PSMA5	Proteasome subunit alpha type-5	P28066	+	+	3	AIGSASEGAQSSLQEVYHK	169	187	5	3	y17(++); y16(++); y15(++); y14(++); y12(++)	654.657	889.421; 860.91; 817.394; 781.876; 673.839	657.328	893.428; 864.918; 821.402; 785.883; 677.846	+	+	+
204	GRN	Granulins	P28799	+	+	3	VHCCPHGAFCDLVHTR	162	177	5	3	y10(+); y7(+); y5(+); y14(++); y12(++)	655.959	1175.563; 900.436; 625.378; 865.371; 705.341	659.295	1185.571; 910.444; 635.386; 870.376; 710.345	+
204	GRN	Granulins	P28799	+	+	3	CITPTGTHPLAK	178	189	5	3	y8(+); y7(+); y10(++); y9(++); y8(++)	432.564	824.462; 723.415; 511.785; 461.261; 412.735	435.235	832.477; 731.429; 515.792; 465.268; 416.742
204	GRN	Granulins	P28799	+	+	3	ENATTDLLTK	264	273	5	2	y8(+); y7(+); y6(+); y5(+); b3(+)	553.29	862.488; 791.451; 690.403; 589.356; 315.13	557.298	870.502; 799.465; 698.417; 597.37; 315.13	+	+	+
205	CD34	Hematopoietic progenitor cell antigen CD34	P28906	+		3	TSSCAEFK	196	203	4	2	y7(+); y6(+); b4(+); b5(+);	465.205	828.356; 741.324; 436.15; 507.187;	469.212	836.37; 749.338; 436.15; 507.187;
205	CD34	Hematopoietic progenitor cell antigen CD34	P28906	+		3	LGILDFTEQDVASHQSYSQK	270	289	5	3	y19(++); y17(++); y16(++); y15(++); y14(++)	756.038	1077.011; 991.958; 935.416; 877.903; 804.368	758.709	1081.018; 995.965; 939.423; 881.91; 808.376	+	+	+
205	CD34	Hematopoietic progenitor cell antigen CD34	P28906	+		3	SWSPTGER	316	323	5	2	y6(+); y5(+); b3(+); b4(+); b7(+)	460.217	646.315; 559.283; 361.151; 458.203; 745.315	465.221	656.324; 569.292; 361.151; 458.203; 745.315	+
206	PTBP1	Polypyrimidine tract-binding protein 1	P26599		+	3	LPIDVTEGEVISLGLPFGK	66	84	5	2	y12(+); y10(+); y9(+); y8(+); y6(+)	992.554	1216.694; 1030.63; 931.561; 818.477; 618.361	996.561	1224.708; 1038.644; 939.575; 826.491; 626.375
206	PTBP1	Polypyrimidine tract-binding protein 1	P26599		+	3	GQPIYIQFSNHK	123	134	5	3	y8(+); y5(+); y10(++); y9(++); y8(++)	477.917	1036.521; 632.315; 623.833; 575.306; 518.764	480.589	1044.535; 640.329; 627.84; 579.313; 522.771	+
206	PTBP1	Polypyrimidine tract-binding protein 1	P26599		+	3	LSLDGQNIYNACCTLR	239	254	5	3	y6(+); y15(++); y8(++); y6(++); y5(++)	633.301	780.349; 892.906; 529.231; 390.678; 355.16	636.637	790.357; 897.91; 534.235; 395.682; 360.164
207	DPP4	Dipeptidyl peptidase 4	P27487	+	+	3	WISDHEYLYK	62	71	5	3	y5(+); y9(++); y8(++); y6(++); b8(++)	451.887	715.366; 584.288; 527.746; 426.716; 522.743	454.559	723.38; 588.295; 531.753; 430.723; 522.743
207	DPP4	Dipeptidyl peptidase 4	P27487	+	+	3	LAYVWNNDIYVK	164	175	5	2	y10(+); y9(+); y8(+); y7(+); y6(+)	749.39	1313.652; 1150.589; 1051.521; 865.441; 751.398	753.398	1321.667; 1158.603; 1059.535; 873.456; 759.413	+
207	DPP4	Dipeptidyl peptidase 4	P27487	+	+	3	LGTFEVEDQIEAAR	598	611	5	2	y10(+); y9(+); y8(+); y7(+); y6(+)	789.394	1159.559; 1030.516; 931.448; 802.405; 687.378	794.398	1169.567; 1040.525; 941.456; 812.414; 697.387	+
208	APEX1	DNA-(apurinic or apyrimidinic site) lyase	P27695		+	3	ICSWNVDGLR	64	73	5	2	y9(+); y8(+); y7(+); y6(+); y5(+)	610.298	1106.505; 946.474; 859.442; 673.363; 559.32	615.302	1116.513; 956.482; 869.45; 683.371; 569.328	+
208	APEX1	DNA-(apurinic or apyrimidinic site) lyase	P27695		+	3	EGYSGVGLLSR	126	136	5	2	y9(+); y8(+); y7(+); y6(+); y5(+)	569.299	951.526; 788.462; 701.43; 644.409; 545.341	574.303	961.534; 798.471; 711.439; 654.417; 555.349	+
208	APEX1	DNA-(apurinic or apyrimidinic site) lyase	P27695		+	3	VSYGIGDEEHDQEGR	142	156	5	3	y14(++); y13(++); y12(++); y11(++); y10(++)	564.248	796.335; 752.819; 671.287; 642.776; 586.234	567.584	801.339; 757.823; 676.291; 647.78; 591.238	+
209	CD82	CD82 antigen	P27701	+	+	3	SSFISVLQTSSSSLR	39	53	5	2	y11(+); y9(+); y8(+); y7(+); y6(+)	799.923	1164.622; 978.521; 865.437; 737.379; 636.331	804.927	1174.63; 988.53; 875.446; 747.387; 646.339	+
209	CD82	CD82 antigen	P27701	+	+	3	GEEDNSLSVR	180	189	5	2	y8(+); y7(+); y6(+); y5(+); b4(+)	553.26	919.448; 790.405; 675.378; 561.335; 431.141	558.264	929.456; 800.414; 685.387; 571.344; 431.141	+
209	CD82	CD82 antigen	P27701	+	+	3	GFCEAPGNR	191	199	5	2	y7(+); y6(+); y5(+); b3(+); b5(+)	504.222	803.346; 643.316; 514.273; 365.128; 565.208	509.226	813.355; 653.324; 524.281; 365.128; 565.208	+
210	PSMA4	Proteasome subunit alpha type-4	P25789	+	+	3	TTIFSPEGR	9	17	5	2	y7(+); y6(+); y5(+); b3(+); b5(+)	504.261	805.42; 692.336; 545.268; 316.187; 550.287	509.266	815.429; 702.344; 555.276; 316.187; 550.287	+	+
210	PSMA4	Proteasome subunit alpha type-4	P25789	+	+	3	LLDEVFFSEK	55	64	5	2	y9(+); y8(+); y7(+); y6(+); y5(+)	613.819	1113.546; 1000.462; 885.435; 756.393; 657.324	617.826	1121.56; 1008.476; 893.449; 764.407; 665.338	+	+	+
210	PSMA4	Proteasome subunit alpha type-4	P25789	+	+	3	VEIATLTR	211	218	5	2	y7(+); y6(+); y5(+); b3(+); b4(+)	451.769	803.462; 674.42; 561.335; 342.202; 413.239	456.773	813.47; 684.428; 571.344; 342.202; 413.239	+
211	S100P	Protein S100-P	P25815	+	+	3	YSGSEGSTQTLTK	18	30	5	2	y12(+); y11(+); y9(+); y8(+); y7(+)	679.825	1195.58; 1108.548; 964.495; 835.452; 778.431	683.832	1203.594; 1116.562; 972.509; 843.466; 786.445
211	S100P	Protein S100-P	P25815	+	+	3	ELPGFLQSGK	40	49	5	2	y8(+); y7(+); y6(+); y5(+); b5(+)	538.293	833.452; 736.399; 679.377; 532.309; 544.277	542.3	841.466; 744.413; 687.392; 540.323; 544.277
211	S100P	Protein S100-P	P25815	+	+	3	DLDANGDAQVDFSEFIVFVAAITSACHK	60	87	5	3	y7(+); y6(+); y14(++); y12(++); y7(++)	1014.15	816.403; 703.319; 782.421; 652.345; 408.705	1016.82	824.417; 711.333; 786.428; 656.352; 412.712
212	DDX6	Probable ATP-dependent RNA helicase DDX6	P26196		+	3	SGAYLIPLLER	147	157	5	2	y9(+); y8(+); y7(+); y6(+); y5(+)	616.356	1087.651; 1016.614; 853.551; 740.467; 627.382	621.36	1097.659; 1026.622; 863.559; 750.475; 637.391
212	DDX6	Probable ATP-dependent RNA helicase DDX6	P26196		+	3	LDDTVHVVIATPGR	212	225	5	3	y7(+); y6(+); y5(+); y13(++); y12(++)	498.275	713.43; 614.362; 501.278; 690.368; 632.854	501.612	723.439; 624.37; 511.286; 695.372; 637.858
212	DDX6	Probable ATP-dependent RNA helicase DDX6	P26196		+	3	NLVCTDLFTR	387	396	5	2	y8(+); y7(+); y6(+); y5(+); b3(+)	619.814	1011.493; 912.424; 752.394; 651.346; 327.203	624.818	1021.501; 922.433; 762.402; 661.354; 327.203
213	S100A4	Protein S100-A4	P26447	+	+	2	ELPSFLGK	41	48	5	2	y7(+); y6(+); y5(+); b3(+); b4(+)	445.753	761.456; 648.372; 551.319; 340.187; 427.219	449.76	769.47; 656.386; 559.333; 340.187; 427.219	+
213	S100A4	Protein S100-A4	P26447	+	+	2	TDEAAFQK	50	57	5	2	y7(+); y6(+); y5(+); b3(+); b4(+)	455.219	808.384; 693.357; 564.314; 346.124; 417.162	459.226	816.398; 701.371; 572.328; 346.124; 417.162	+	+
214	TBXAS1	Thromboxane-A synthase	P24557		+	3	WYSTSAFSR	30	38	5	2	y8(+); y7(+); y6(+); y5(+); b6(+)	552.759	918.432; 755.368; 668.336; 567.289; 696.299	557.763	928.44; 765.377; 678.344; 577.297; 696.299
214	TBXAS1	Thromboxane-A synthase	P24557		+	3	SVADSVLFLR	119	128	5	3	y6(++); y5(++); b3(+); b4(+); b5(+)	369.545	367.732; 324.216; 258.145; 373.172; 460.204	372.881	372.736; 329.22; 258.145; 373.172; 460.204
214	TBXAS1	Thromboxane-A synthase	P24557		+	3	YAESGDAFDIQR	169	180	5	2	y10(+); y9(+); y8(+); y6(+); y5(+)	686.312	1137.517; 1008.474; 921.442; 749.394; 678.357	691.317	1147.525; 1018.483; 931.451; 759.402; 688.365
215	CXCR2	C-X-C chemokine receptor type 2	P25025	+		3	FICLSIWGLSLLLALPVLLFR	164	184	5	3	y6(+); y15(++); y9(++); y7(++); y6(++)	815.488	744.477; 856.037; 521.345; 429.284; 372.742	818.824	754.485; 861.041; 526.349; 434.288; 377.746
215	CXCR2	C-X-C chemokine receptor type 2	P25025	+		3	TQVIQETCER	279	288	5	2	y8(+); y7(+); y6(+); y5(+); b3(+)	632.304	1034.494; 935.425; 822.341; 694.282; 329.182	637.308	1044.502; 945.433; 832.349; 704.291; 329.182	+
215	CXCR2	C-X-C chemokine receptor type 2	P25025	+		3	ILAIHGLISK	328	337	5	3	y6(+); y9(++); y8(++); y7(++); y6(++)	355.566	654.393; 476.303; 419.761; 384.242; 327.7	358.237	662.408; 480.31; 423.768; 388.249; 331.707	+	+
216	FAS	Tumor necrosis factor receptor superfamily member 6	P25445	+	+	3	LCDEGHGLEVEINCTR	106	121	5	3	y7(+); y6(+); y5(+); y15(++); y14(++)	634.621	891.435; 792.367; 663.324; 894.886; 814.87	637.957	901.444; 802.375; 673.333; 899.89; 819.874	+
216	FAS	Tumor necrosis factor receptor superfamily member 6	P25445	+	+	3	ANLCTLAEK	301	309	5	2	y8(+); y7(+); y6(+); y5(+); b3(+)	510.263	948.482; 834.439; 721.355; 561.324; 299.171	514.27	956.496; 842.453; 729.369; 569.338; 299.171	+	+
216	FAS	Tumor necrosis factor receptor superfamily member 6	P25445	+	+	3	IQTIILK	310	316	5	2	y6(+); y5(+); b3(+); b4(+); b5(+)	414.781	715.471; 587.413; 343.198; 456.282; 569.366	418.788	723.485; 595.427; 343.198; 456.282; 569.366	+	+	+
217	ATP5A1	ATP synthase subunit alpha, mitochondrial	P25705		+	3	VLSIGDGIAR	74	83	5	2	y9(+); y8(+); y7(+); y6(+); y5(+)	500.793	901.51; 788.426; 701.394; 588.31; 531.289	505.797	911.518; 798.434; 711.402; 598.318; 541.297	+
217	ATP5A1	ATP synthase subunit alpha, mitochondrial	P25705		+	3	AVDSLVPIGR	195	204	5	2	y8(+); y7(+); y6(+); y5(+); b5(+)	513.801	856.489; 741.462; 654.43; 541.346; 486.256	518.805	866.497; 751.47; 664.438; 551.354; 486.256	+
217	ATP5A1	ATP synthase subunit alpha, mitochondrial	P25705		+	3	GIRPAINVGLSVSR	403	416	5	3	y7(+); y6(+); y5(+); y11(++); y9(++)	480.288	717.425; 618.357; 561.335; 556.825; 472.78	486.96	727.434; 628.365; 571.344; 561.829; 477.784
218	BGN	Biglycan	P21810	+	+	3	VVQCSDLGLK	73	82	5	2	y9(+); y8(+); y7(+); y6(+); b3(+)	559.797	1019.519; 920.451; 792.392; 632.361; 327.203	563.804	1027.533; 928.465; 800.406; 640.376; 327.203	+	+	+
218	BGN	Biglycan	P21810	+	+	3	NHLVEIPPNLPSSLVELR	148	165	5	3	y8(+); y7(+); y12(++); y9(++); y8(++)	676.381	900.515; 803.462; 661.377; 507.303; 450.761	679.717	910.523; 813.47; 666.381; 512.307; 455.765	+
218	BGN	Biglycan	P21810	+	+	3	IQAIELEDLLR	241	251	5	2	y9(+); y8(+); y7(+); y6(+); y5(+)	656.877	1071.604; 1000.567; 887.483; 758.441; 645.357	661.881	1081.613; 1010.576; 897.492; 768.449; 655.365	+
219	ERBB3	Receptor tyrosine-protein kinase erbB-3	P21860		+	3	LTFQLEPNPHTK	268	279	5	3	y6(+); y11(++); y10(++); y8(++); y6(++)	475.589	693.368; 656.338; 605.814; 468.251; 347.188	478.261	701.382; 660.345; 609.821; 472.258; 351.195	+
219	ERBB3	Receptor tyrosine-protein kinase erbB-3	P21860		+	3	GVWIPEGESIK	726	736	5	3	y6(+); y5(+); y8(++); y7(++); y5(++)	405.552	662.336; 533.293; 436.74; 380.198; 267.15	408.223	670.35; 541.307; 440.747; 384.205; 271.157
219	ERBB3	Receptor tyrosine-protein kinase erbB-3	P21860		+	3	LAEVPDLLEK	917	926	5	2	y9(+); y8(+); y7(+); y6(+); b3(+)	563.821	1013.551; 942.514; 813.472; 714.403; 314.171	567.828	1021.566; 950.528; 821.486; 722.417; 314.171	+	+
220	CDH3	Cadherin-3	P22223		+	3	DWVVAPISVPENGK	108	121	5	2	y11(+); y10(+); y9(+); y7(+); y5(+)	755.899	1110.615; 1011.547; 940.51; 730.373; 544.273	759.906	1118.63; 1019.561; 948.524; 738.387; 552.287
220	CDH3	Cadherin-3	P22223		+	3	ETGWLLLNKPLDR	163	175	5	3	y6(+); y10(++); y9(++); y8(++); y7(++)	518.959	742.421; 634.38; 541.34; 484.798; 428.256	524.967	760.443; 643.391; 550.351; 493.809; 437.267
220	CDH3	Cadherin-3	P22223		+	3	GLEARPEVVLR	721	731	5	3	y6(+); y9(++); y8(++); y7(++); y6(++)	413.579	712.435; 534.812; 470.29; 434.772; 356.721	420.251	722.443; 544.82; 480.299; 444.78; 361.725
221	FGFR4	Fibroblast growth factor receptor 4	P22455		+	3	CPAAGNPTPTIR	172	183	5	2	y10(+); y9(+); y8(+); y7(+); y6(+)	627.817	997.543; 926.505; 855.468; 798.447; 684.404	632.821	1007.551; 936.514; 865.477; 808.455; 694.412
221	FGFR4	Fibroblast growth factor receptor 4	P22455		+	3	DGQAFHGENR	187	196	5	2	y7(+); y6(+); y5(+); b3(+); b4(+)	565.752	830.39; 759.353; 612.285; 301.114; 372.151	570.756	840.399; 769.362; 622.293; 301.114; 372.151
221	FGFR4	Fibroblast growth factor receptor 4	P22455		+	3	HPRPPATVQK	399	408	5	3	y9(++); b4(+); b7(++); b8(++); b9(++)	377.552	497.296; 488.273; 379.209; 428.743; 492.772	383.56	506.307; 498.281; 384.213; 433.747; 497.776
222	FUT3	Galactoside 3(4)-L-fucosyltransferase	P21217		+	3	LPPSPRPQGQR	121	131	5	3	y5(+); y10(++); y8(++); y6(++); y5(++)	411.567	585.31; 560.305; 463.252; 371.209; 293.159	418.239	595.319; 570.313; 473.26; 381.218; 298.163
222	FUT3	Galactoside 3(4)-L-fucosyltransferase	P21217		+	3	WIWFNLEPPPNCQHLEALDR	132	151	5	3	y7(+); y14(++); y13(++); y12(++); y10(++)	845.746	853.453; 838.396; 773.875; 725.349; 628.296	849.082	863.461; 843.401; 778.879; 730.353; 633.3
222	FUT3	Galactoside 3(4)-L-fucosyltransferase	P21217		+	3	SFSWALDFCK	330	339	5	2	y8(+); y7(+); y6(+); y5(+); b3(+)	630.79	1026.471; 939.439; 753.36; 682.323; 322.14	634.797	1034.486; 947.453; 761.374; 690.337; 322.14
223	EPHA1	Ephrin type-A receptor 1	P21709		+	3	SFPGGAGPLGCK	108	119	5	3	y6(+); y5(+); y8(++); y7(++); y6(++)	383.19	631.323; 574.302; 380.195; 351.684; 316.165	385.862	639.337; 582.316; 384.202; 355.691; 320.172
223	EPHA1	Ephrin type-A receptor 1	P21709		+	3	VTTVAADQSFTIR	145	157	5	2	y10(+); y9(+); y8(+); y7(+); y6(+)	704.875	1107.579; 1008.511; 937.474; 866.437; 751.41	709.879	1117.588; 1018.519; 947.482; 876.445; 761.418
223	EPHA1	Ephrin type-A receptor 1	P21709		+	3	DTSPGGQWWNFLR	660	672	5	3	y8(+); y12(++); y11(++); y8(++); y6(++)	521.916	1106.553; 724.857; 674.333; 553.78; 461.24	525.252	1116.561; 729.861; 679.337; 558.784; 466.244
224	MDK	Midkine	P21741	+	+	3	FENWGACDGGTGTK	88	101	5	2	y11(+); y10(+); y9(+); y8(+); y6(+)	750.315	1109.468; 923.389; 866.367; 795.33; 520.273	754.322	1117.482; 931.403; 874.381; 803.344; 528.287	+
224	MDK	Midkine	P21741	+	+	3	YNAQCQETIR	112	121	5	2	y8(+); y7(+); y6(+); y5(+); b3(+)	641.796	1005.478; 934.441; 806.383; 646.352; 349.151	646.8	1015.486; 944.449; 816.391; 656.36; 349.151	+
224	MDK	Midkine	P21741	+	+	3	VTKPCTPK	122	129	5	2	y6(+); b3(+); b4(+); b5(+); b7(+)	465.757	730.392; 329.218; 426.271; 586.302; 784.402	473.772	746.42; 337.233; 434.285; 594.316; 792.416
225	FGFR2	Fibroblast growth factor receptor 2	P21802		+	3	TVLIGEYLQIK	85	95	5	2	y9(+); y8(+); y7(+); y6(+); y5(+)	638.879	1076.635; 963.551; 850.467; 793.445; 664.403	642.886	1084.649; 971.565; 858.481; 801.46; 672.417
225	FGFR2	Fibroblast growth factor receptor 2	P21802		+	3	DSGLYACTASR	101	111	5	2	y9(+); y8(+); y7(+); y6(+); y5(+)	600.769	998.472; 941.451; 828.367; 665.304; 594.266	605.773	1008.481; 951.459; 838.375; 675.312; 604.275
225	FGFR2	Fibroblast growth factor receptor 2	P21802		+	3	YGPDGLPYLK	301	310	5	2	y9(+); y8(+); y7(+); y6(+); b6(+)	561.795	959.52; 902.498; 805.445; 690.418; 603.277	565.802	967.534; 910.512; 813.46; 698.433; 603.277	+
226	TYMP	Thymidine phosphorylase	P19971		+	3	VSLVLAPALAACGCK	125	139	5	2	y11(+); y10(+); y9(+); y6(+); y5(+)	765.413	1131.565; 1018.481; 947.444; 666.27; 595.233	769.42	1139.579; 1026.495; 955.458; 674.284; 603.247
226	TYMP	Thymidine phosphorylase	P19971		+	3	FGGAAVFPNQEQAR	236	249	5	2	y10(+); y9(+); y8(+); y7(+); y6(+)	746.371	1159.585; 1088.548; 989.48; 842.412; 745.359	751.375	1169.594; 1098.557; 999.488; 852.42; 755.367
226	TYMP	Thymidine phosphorylase	P19971		+	3	ALPLALVLHELGAGR	394	408	5	3	y7(+); y12(++); y11(++); y10(++); b14(++)	510.644	739.385; 624.875; 568.333; 532.814; 678.406	513.98	749.393; 629.879; 573.337; 537.818; 678.406	+
227	RAB5A	Ras-related protein Rab-5A	P20339	+	+	3	GATRPNGPNTGNK	5	17	5	3	y6(+); y8(++); y7(++); y6(++); y5(++)	428.553	630.321; 401.196; 344.175; 315.664; 267.138	434.561	638.335; 405.203; 348.182; 319.671; 271.145
227	RAB5A	Ras-related protein Rab-5A	P20339	+	+	3	NEPQNPGANSAR	184	195	5	3	y7(+); y5(+); y11(++); y8(++); y7(++)	418.866	672.342; 518.268; 570.773; 393.696; 336.675	422.202	682.351; 528.276; 575.777; 398.7; 341.679
227	RAB5A	Ras-related protein Rab-5A	P20339	+	+	3	GVDLTEPTQPTR	198	209	5	2	y10(+); y9(+); y8(+); y7(+); y6(+)	657.338	1157.58; 1042.553; 929.469; 828.421; 699.378	662.343	1167.588; 1052.561; 939.477; 838.429; 709.387
228	MX1	Interferon-induced GTP-binding protein Mx1	P20591		+	3	LTSELITHICK	327	337	5	2	y9(+); y8(+); y7(+); y6(+); y5(+)	657.858	1100.577; 1013.545; 884.502; 771.418; 658.334	661.865	1108.591; 1021.559; 892.516; 779.432; 666.348
228	MX1	Interferon-induced GTP-binding protein Mx1	P20591		+	3	SLPLLENQIK	338	347	5	3	y9(++); y6(++); y5(++); b6(++); b7(++)	385.564	534.327; 372.716; 316.174; 327.197; 384.219	388.236	538.334; 376.723; 320.181; 327.197; 384.219
228	MX1	Interferon-induced GTP-binding protein Mx1	P20591		+	3	NFEEFFNLHR	491	500	5	3	y9(++); y8(++); y7(++); y6(++); y5(++)	451.551	619.801; 546.267; 481.746; 417.224; 343.69	454.887	624.805; 551.271; 486.75; 422.229; 348.694
229	IL11	Interleukin-11	P20809		+	3	AELDSTVLLTR	37	47	5	2	y9(+); y8(+); y7(+); y6(+); y5(+)	609.34	1017.594; 904.51; 789.483; 702.451; 601.403	614.345	1027.602; 914.518; 799.491; 712.459; 611.411
229	IL11	Interleukin-11	P20809		+	3	ADLLSYLR	99	106	5	2	y7(+); y6(+); y5(+); b3(+); b4(+)	475.769	879.493; 764.467; 651.382; 300.155; 413.239	480.773	889.502; 774.475; 661.391; 300.155; 413.239
229	IL11	Interleukin-11	P20809		+	3	TLEPELGTLQAR	121	132	5	2	y10(+); y9(+); y8(+); y7(+); y6(+)	664.364	1113.59; 984.547; 887.495; 758.452; 645.368	669.369	1123.598; 994.556; 897.503; 768.46; 655.376
230	SDC1	Syndecan-1	P18827	+	+	3	EGEAVVLPEVEPGLTAR	101	117	5	2	y12(+); y11(+); y10(+); y8(+); y6(+)	883.47	1280.721; 1181.652; 1068.568; 842.473; 614.362	888.474	1290.729; 1191.661; 1078.577; 852.481; 624.37	+
230	SDC1	Syndecan-1	P18827	+	+	3	EQEATPRPR	118	126	5	3	y6(++); y5(++); b3(+); b5(++); b6(++)	361.856	349.209; 313.69; 387.151; 280.122; 328.648	368.528	359.217; 323.699; 387.151; 280.122; 328.648
230	SDC1	Syndecan-1	P18827	+	+	3	DEGSYSLEEPK	282	292	5	2	y9(+); y8(+); y7(+); y6(+); y5(+)	627.28	1009.484; 952.462; 865.43; 702.367; 615.335	631.287	1017.498; 960.476; 873.444; 710.381; 623.349	+	+
231	CDH2	Cadherin-2	P19022		+	3	VQYESSEPADFK	69	80	5	2	y10(+); y9(+); y8(+); y7(+); y5(+)	700.322	1172.511; 1009.447; 880.405; 793.373; 577.298	704.33	1180.525; 1017.461; 888.419; 801.387; 585.312
231	CDH2	Cadherin-2	P19022		+	3	ESAEVEEIVFPR	134	145	5	2	y9(+); y8(+); y7(+); y6(+); y5(+)	702.854	1117.589; 988.546; 889.478; 760.435; 631.393	707.858	1127.597; 998.554; 899.486; 770.443; 641.401
231	CDH2	Cadherin-2	P19022		+	3	LNGDFAQLNLK	657	667	5	2	y9(+); y8(+); y7(+); y6(+); y5(+)	616.835	1005.536; 948.515; 833.488; 686.42; 615.382	620.842	1013.551; 956.529; 841.502; 694.434; 623.397
232	TSPAN8	Tetraspanin-8	P19075		+	3	IVNETLYENTK	116	126	5	2	y9(+); y8(+); y7(+); y6(+); y5(+)	662.343	1111.527; 997.484; 868.441; 767.393; 654.309	666.35	1119.541; 1005.498; 876.455; 775.408; 662.324	+	+
232	TSPAN8	Tetraspanin-8	P19075		+	3	LLSATGESEK	127	136	5	2	y9(+); y8(+); y7(+); y6(+); y5(+)	517.772	921.452; 808.368; 721.336; 650.299; 549.251	521.779	929.467; 816.383; 729.35; 658.313; 557.266	+	+
232	TSPAN8	Tetraspanin-8	P19075		+	3	ETCISFIK	192	199	5	2	y7(+); y6(+); y5(+); b5(+); b6(+)	499.255	868.46; 767.412; 607.381; 591.244; 738.313	503.262	876.474; 775.426; 615.396; 591.244; 738.313
233	CSNK2A2	Casein kinase II subunit alpha'	P19784		+	3	VLGTEELYGYLK	249	260	5	2	y10(+); y8(+); y7(+); y6(+); y5(+)	692.872	1172.583; 1014.514; 885.472; 756.429; 643.345	696.879	1180.598; 1022.528; 893.486; 764.443; 651.359
233	CSNK2A2	Casein kinase II subunit alpha'	P19784		+	3	WENFIHSENR	282	291	5	3	y5(+); y9(++); y8(++); y7(++); y5(++)	444.542	642.295; 573.27; 508.749; 451.728; 321.651	447.879	652.304; 578.274; 513.753; 456.732; 326.655	+
233	CSNK2A2	Casein kinase II subunit alpha'	P19784		+	3	HLVSPEALDLLDK	292	304	5	2	y12(+); y11(+); y10(+); y9(+); y5(+)	725.401	1312.736; 1199.652; 1100.583; 1013.551; 603.335	729.408	1320.75; 1207.666; 1108.598; 1021.566; 611.349
234	CXCL2	C-X-C motif chemokine 2	P19875		+	1	AAGAPLATELR	32	42	5	2	y9(+); y8(+); y7(+); y6(+); y5(+)	535.304	927.526; 870.504; 799.467; 702.414; 589.33	540.308	937.534; 880.513; 809.475; 712.423; 599.339
235	LGALS3	Galectin-3	P17931	+	+	3	GNDVAFHFNPR	152	162	5	3	y9(++); y8(++); y7(++); y6(++); y5(++)	425.207	551.775; 494.262; 444.727; 409.209; 335.675	428.543	556.779; 499.266; 449.732; 414.213; 340.679	+	+	+
235	LGALS3	Galectin-3	P17931	+	+	3	IQVLVEPDHFK	200	210	5	3	y7(+); y5(+); y9(++); y8(++); y5(++)	442.247	871.431; 643.32; 542.295; 492.761; 322.164	444.918	879.445; 651.334; 546.302; 496.768; 326.171	+	+
235	LGALS3	Galectin-3	P17931	+	+	3	VAVNDAHLLQYNHR	211	224	5	3	y6(+); y13(++); y12(++); y11(++); y9(++)	550.622	830.427; 775.895; 740.376; 690.842; 576.307	553.958	840.435; 780.899; 745.38; 695.846; 581.311
236	FLT1	Vascular endothelial growth factor receptor 1	P17948		+	3	GFIISNATYK	191	200	5	2	y8(+); y7(+); y6(+); b3(+); b8(+)	557.301	909.504; 796.42; 683.336; 318.181; 804.425	561.308	917.518; 804.434; 691.35; 318.181; 804.425	+
236	FLT1	Vascular endothelial growth factor receptor 1	P17948		+	3	AFPSPEVVWLK	361	371	5	2	y9(+); y8(+); y7(+); y6(+); y5(+)	636.853	1054.593; 957.54; 870.508; 773.456; 644.413	640.86	1062.607; 965.555; 878.523; 781.47; 652.427
236	FLT1	Vascular endothelial growth factor receptor 1	P17948		+	3	VVQASAFGIK	841	850	5	2	y8(+); y7(+); y6(+); y5(+); b3(+)	510.298	821.452; 693.393; 622.356; 535.324; 327.203	514.305	829.466; 701.407; 630.37; 543.338; 327.203	+
237	PTPN1	Tyrosine-protein phosphatase non-receptor type 1	P18031		+	3	SGSWAAIYQDIR	13	24	5	2	y9(+); y8(+); y7(+); y6(+); y5(+)	683.841	1135.589; 949.51; 878.473; 807.436; 694.352	688.845	1145.598; 959.518; 888.481; 817.444; 704.36	+
237	PTPN1	Tyrosine-protein phosphatase non-receptor type 1	P18031		+	3	LTLISEDIK	142	150	5	2	y8(+); y7(+); y6(+); y5(+); b4(+)	516.303	918.514; 817.467; 704.382; 591.298; 441.307	520.31	926.528; 825.481; 712.397; 599.313; 441.307	+	+
237	PTPN1	Tyrosine-protein phosphatase non-receptor type 1	P18031		+	3	FSYLAVIEGAK	269	279	5	2	y9(+); y8(+); y7(+); y6(+); y5(+)	599.329	963.551; 800.488; 687.404; 616.366; 517.298	603.336	971.565; 808.502; 695.418; 624.381; 525.312	+	+
238	BMP7	Bone morphogenetic protein 7	P18075		+	3	IPEGEAVTAAEFR	163	175	5	2	y11(+); y10(+); y8(+); y7(+); y6(+)	695.354	1179.564; 1050.521; 864.457; 793.42; 694.352	700.358	1189.572; 1060.53; 874.466; 803.429; 704.36
238	BMP7	Bone morphogenetic protein 7	P18075		+	3	FDNETFR	185	191	5	2	y6(+); y5(+); b3(+); b4(+); b5(+)	464.712	781.348; 666.321; 377.146; 506.188; 607.236	469.716	791.356; 676.329; 377.146; 506.188; 607.236	+
238	BMP7	Bone morphogenetic protein 7	P18075		+	3	ISVYQVLQEHLGR	192	204	5	3	y7(+); y12(++); y11(++); y10(++); y9(++)	514.619	852.469; 714.883; 671.367; 621.833; 540.301	517.955	862.477; 719.887; 676.371; 626.837; 545.306	+
239	CAPN2	Calpain-2 catalytic subunit	P17655		+	3	NPWGEVEWTGR	286	296	5	2	y9(+); y8(+); y7(+); y6(+); y5(+)	665.812	1119.522; 933.442; 876.421; 747.378; 648.31	670.817	1129.53; 943.451; 886.429; 757.387; 658.318	+
239	CAPN2	Calpain-2 catalytic subunit	P17655		+	3	SDTFINLR	462	469	5	2	y7(+); y6(+); y5(+); b3(+); b4(+)	483.256	878.473; 763.446; 662.398; 304.114; 451.182	488.26	888.481; 773.454; 672.407; 304.114; 451.182	+
239	CAPN2	Calpain-2 catalytic subunit	P17655		+	3	SDGFSIETCK	569	578	5	2	y8(+); y7(+); y6(+); y5(+); b3(+)	572.253	941.44; 884.418; 737.35; 650.318; 260.088	576.26	949.454; 892.432; 745.364; 658.332; 260.088	+	+
240	HLA-G	HLA class I histocompatibility antigen, alpha chain G	P17693	+	+	3	APWVEQEGPEYWEEETR	73	89	5	2	y10(+); y9(+); y7(+); y6(+); y5(+)	1067.97	1295.554; 1238.532; 1012.437; 849.374; 663.294	1072.97	1305.562; 1248.541; 1022.445; 859.382; 673.303
240	HLA-G	HLA class I histocompatibility antigen, alpha chain G	P17693	+	+	3	DYLALNEDLR	146	155	5	2	y8(+); y7(+); y6(+); y5(+); b3(+)	611.309	943.521; 830.437; 759.4; 646.315; 392.182	616.313	953.529; 840.445; 769.408; 656.324; 392.182
240	HLA-G	HLA class I histocompatibility antigen, alpha chain G	P17693	+	+	3	AYLEGTCVEWLHR	182	194	5	3	y5(+); y12(++); y11(++); y10(++); y9(++)	545.265	740.384; 781.875; 700.343; 643.801; 579.28	548.601	750.392; 786.879; 705.347; 648.805; 584.284
241	ENG	Endoglin	P17813	+	+	3	GEVTYTTSQVSK	40	51	5	2	y9(+); y8(+); y7(+); y6(+); y5(+)	650.325	1014.51; 913.463; 750.399; 649.352; 548.304	654.332	1022.524; 921.477; 758.413; 657.366; 556.318	+	+	+
241	ENG	Endoglin	P17813	+	+	3	GCHLEGVAGHK	206	216	5	3	y6(+); y9(++); y8(++); y7(++); y6(++)	388.857	568.32; 474.257; 405.727; 349.185; 284.664	391.529	576.334; 478.264; 409.734; 353.192; 288.671
241	ENG	Endoglin	P17813	+	+	3	LNIISPDLSGCTSK	572	585	5	2	y12(+); y11(+); y10(+); y9(+); y7(+)	752.887	1277.641; 1164.557; 1051.472; 964.44; 752.361	756.895	1285.655; 1172.571; 1059.487; 972.455; 760.375	+
242	SLC6A8	Sodium- and chloride-dependent creatine transporter 1	P48029		+	3	SAENGIYSVSGDEK	5	18	5	2	y11(+); y10(+); y8(+); y7(+); y5(+)	728.334	1168.548; 1054.505; 884.4; 721.336; 535.236	732.341	1176.562; 1062.519; 892.414; 729.35; 543.25
242	SLC6A8	Sodium- and chloride-dependent creatine transporter 1	P48029		+	3	SPVIEFWENK	208	217	5	2	y8(+); y7(+); y6(+); y5(+); b3(+)	624.817	1064.541; 965.473; 852.389; 723.346; 284.16	628.824	1072.555; 973.487; 860.403; 731.36; 284.16
242	SLC6A8	Sodium- and chloride-dependent creatine transporter 1	P48029		+	3	GLTTLTPVSESSK	615	627	5	2	y10(+); y9(+); y8(+); y7(+); y5(+)	660.356	1048.552; 947.504; 834.42; 733.373; 537.251	664.363	1056.566; 955.519; 842.435; 741.387; 545.266
243	LEPR	Leptin receptor	P48357		+	3	YSENSTTVIR	273	282	5	2	y9(+); y8(+); y7(+); y6(+); y5(+)	585.293	1006.516; 919.484; 790.442; 676.399; 589.367	590.298	1016.525; 929.493; 800.45; 686.407; 599.375
243	LEPR	Leptin receptor	P48357		+	3	VTFFNLNETKPR	391	402	5	3	y8(+); y6(+); y11(++); y10(++); y9(++)	489.265	971.527; 744.4; 683.859; 633.335; 559.801	495.272	989.549; 762.422; 692.871; 642.347; 568.813
243	LEPR	Leptin receptor	P48357		+	3	AEITINIGLLK	545	555	5	2	y9(+); y8(+); y7(+); y6(+); y5(+)	592.866	984.645; 871.561; 770.513; 657.429; 543.386	596.873	992.659; 879.575; 778.528; 665.444; 551.401
244	CCT5	T-complex protein 1 subunit epsilon	P48643	+	+	3	IADGYEQAAR	133	142	5	2	y9(+); y8(+); y7(+); y5(+); b9(+)	547.267	980.443; 909.406; 794.379; 574.294; 919.416	552.271	990.451; 919.414; 804.387; 584.303; 919.416
244	CCT5	T-complex protein 1 subunit epsilon	P48643	+	+	3	IAILTCPFEPPKPK	248	261	5	2	y10(+); y8(+); y7(+); y6(+); y5(+)	805.952	1200.608; 939.53; 842.477; 695.409; 566.366	813.967	1216.637; 955.558; 858.505; 711.437; 582.394
244	CCT5	T-complex protein 1 subunit epsilon	P48643	+	+	3	LGFAGLVQEISFGTTK	353	368	5	2	y12(+); y10(+); y9(+); y8(+); y6(+)	834.454	1279.689; 1109.584; 1010.515; 882.457; 640.33	838.461	1287.703; 1117.598; 1018.53; 890.471; 648.344
245	CSNK1D	Casein kinase I isoform delta	P48730		+	3	GYPSEFATYLNFCR	243	256	5	2	y9(+); y8(+); y7(+); y6(+); y5(+)	862.89	1191.562; 1044.493; 973.456; 872.408; 709.345	867.895	1201.57; 1054.501; 983.464; 882.417; 719.353
245	CSNK1D	Casein kinase I isoform delta	P48730		+	3	GAPVNISSSDLTGR	376	389	5	2	y11(+); y10(+); y9(+); y8(+); y7(+)	687.355	1148.591; 1049.522; 935.479; 822.395; 735.363	692.359	1158.599; 1059.53; 945.488; 832.403; 745.371
245	CSNK1D	Casein kinase I isoform delta	P48730		+	3	VASSGLQSVVHR	404	415	5	3	y5(+); y11(++); y10(++); y9(++); y8(++)	413.898	597.347; 570.81; 535.291; 491.775; 448.259	417.234	607.355; 575.814; 540.295; 496.779; 453.263
246	PTP4A2	Protein tyrosine phosphatase type IVA 2	Q12974		+	3	YGVTTLVR	37	44	5	2	y7(+); y6(+); y5(+); b3(+); b4(+)	454.764	745.457; 688.435; 589.367; 320.16; 421.208	459.768	755.465; 698.443; 599.375; 320.16; 421.208	+
246	PTP4A2	Protein tyrosine phosphatase type IVA 2	Q12974		+	3	VCDATYDK	45	52	5	2	y7(+); y6(+); y5(+); b3(+); b6(+)	486.211	872.345; 712.315; 597.288; 375.133; 710.281	490.218	880.36; 720.329; 605.302; 375.133; 710.281	+
246	PTP4A2	Protein tyrosine phosphatase type IVA 2	Q12974		+	3	EEPGCCVAVHCVAGLGR	91	107	5	3	y15(++); y14(++); y12(++); y10(++); y8(++)	624.283	806.879; 758.353; 649.826; 520.277; 435.224	627.62	811.883; 763.357; 654.831; 525.281; 440.228
247	USP4	Ubiquitin carboxyl-terminal hydrolase 4	Q13107		+	3	GAQWYLIDSR	31	40	5	2	y7(+); y6(+); y5(+); b4(+); b5(+)	604.807	952.489; 766.409; 603.346; 443.204; 606.267	609.811	962.497; 776.418; 613.354; 443.204; 606.267
247	USP4	Ubiquitin carboxyl-terminal hydrolase 4	Q13107		+	3	GEIAEAYAELIK	349	360	5	2	y9(+); y8(+); y7(+); y6(+); y5(+)	653.848	1007.541; 936.504; 807.461; 736.424; 573.361	657.855	1015.555; 944.518; 815.475; 744.438; 581.375
247	USP4	Ubiquitin carboxyl-terminal hydrolase 4	Q13107		+	3	LDTVVEFPIR	838	847	5	2	y8(+); y7(+); y6(+); y5(+); b3(+)	594.835	960.551; 859.504; 760.435; 661.367; 330.166	599.839	970.56; 869.512; 770.443; 671.375; 330.166
248	TRIM28	Transcription intermediary factor 1-beta	Q13263		+	3	DHQYQFLEDAVR	239	250	5	2	y10(+); y9(+); y8(+); y7(+); y6(+)	760.86	1268.627; 1140.568; 977.505; 849.446; 702.378	765.864	1278.635; 1150.577; 987.513; 859.455; 712.386
248	TRIM28	Transcription intermediary factor 1-beta	Q13263		+	3	FQWDLNAWTK	391	400	5	2	y8(+); y6(+); y5(+); b4(+); b6(+)	654.822	1033.51; 732.404; 619.32; 577.241; 804.368	658.829	1041.524; 740.418; 627.334; 577.241; 804.368
248	TRIM28	Transcription intermediary factor 1-beta	Q13263		+	3	ADVQSIIGLQR	780	790	5	2	y9(+); y8(+); y7(+); y6(+); y5(+)	600.341	1013.61; 914.542; 786.483; 699.451; 586.367	605.345	1023.618; 924.55; 796.491; 709.459; 596.375
249	PTK7	Inactive tyrosine-protein kinase 7	Q13308		+	3	WIEAGPVVLK	123	132	5	2	y9(+); y8(+); y7(+); y6(+); y5(+)	556.329	925.572; 812.488; 683.445; 612.408; 555.386	560.336	933.586; 820.502; 691.459; 620.422; 563.401	+
249	PTK7	Inactive tyrosine-protein kinase 7	Q13308		+	3	EATVPCSATGR	519	529	5	2	y9(+); y8(+); y7(+); y6(+); y5(+)	574.772	948.457; 847.409; 748.341; 651.288; 491.257	579.776	958.465; 857.417; 758.349; 661.296; 501.266	+
249	PTK7	Inactive tyrosine-protein kinase 7	Q13308		+	3	SEFGEVFLAK	805	814	5	3	y5(++); b5(+); b5(++); b6(++); b8(++)	376.197	289.189; 550.214; 275.611; 325.145; 455.221	378.869	293.196; 550.214; 275.611; 325.145; 455.221	+
250	ILK	Integrin-linked protein kinase	Q13418	+	+	3	GDDTPLHLAASHGHR	66	80	5	3	y7(+); y5(+); y13(++); y11(++); y9(++)	528.594	735.364; 593.29; 706.363; 598.326; 493.257	531.93	745.373; 603.299; 711.367; 603.33; 498.262
250	ILK	Integrin-linked protein kinase	Q13418	+	+	3	HSGIDFK	185	191	5	2	y6(+); y5(+); b4(+); b5(+); b6(+)	402.206	666.346; 579.314; 395.204; 510.231; 657.299	406.213	674.36; 587.328; 395.204; 510.231; 657.299	+	+
250	ILK	Integrin-linked protein kinase	Q13418	+	+	3	FSFQCPGR	342	349	5	2	y7(+); y6(+); y5(+); b4(+); b5(+)	499.729	851.383; 764.351; 617.282; 510.235; 670.265	504.733	861.391; 774.359; 627.291; 510.235; 670.265	+	+
251	BST2	Bone marrow stromal antigen 2	Q10589	+	+	3	NVTHLLQQELTEAQK	65	79	5	3	y8(+); y7(+); y6(+); y5(+); y13(++)	584.648	946.484; 818.425; 689.383; 576.299; 769.912	587.319	954.498; 826.44; 697.397; 584.313; 773.919	+
251	BST2	Bone marrow stromal antigen 2	Q10589	+	+	3	VEELEGEITTLNHK	113	126	5	3	y6(+); y13(++); y12(++); y11(++); y10(++)	537.946	713.394; 756.881; 692.359; 627.838; 571.296	540.617	721.408; 760.888; 696.366; 631.845; 575.303	+	+
251	BST2	Bone marrow stromal antigen 2	Q10589	+	+	3	LQDASAEVER	127	136	5	2	y8(+); y7(+); y6(+); y5(+); b3(+)	559.278	876.406; 761.379; 690.342; 603.31; 357.177	564.282	886.414; 771.387; 700.35; 613.318; 357.177	+	+	+
252	CDH17	Cadherin-17	Q12864		+	3	DINDNRPTFLQSK	118	130	5	3	y6(+); y11(++); y10(++); y9(++); y7(++)	516.599	723.404; 660.339; 603.317; 545.804; 410.732	522.606	731.418; 669.35; 612.329; 554.815; 414.739	+	+	+
252	CDH17	Cadherin-17	Q12864		+	3	AENPEPLVFGVK	533	544	5	2	y10(+); y9(+); y8(+); y7(+); y5(+)	650.351	1099.615; 985.572; 888.519; 759.476; 549.34	654.358	1107.629; 993.586; 896.533; 767.491; 557.354	+	+	+
252	CDH17	Cadherin-17	Q12864		+	3	VSEDVAIGTK	575	584	5	2	y9(+); y8(+); y7(+); y6(+); y5(+)	509.774	919.473; 832.441; 703.398; 588.372; 489.303	513.781	927.487; 840.455; 711.413; 596.386; 497.317
253	FAP	Prolyl endopeptidase FAP	Q12884		+	3	DILNGTFSYK	46	55	5	2	y5(+); b3(+); b4(+); b5(+); b6(+)	579.295	645.324; 342.202; 456.245; 513.267; 614.314	583.303	653.338; 342.202; 456.245; 513.267; 614.314
253	FAP	Prolyl endopeptidase FAP	Q12884		+	3	SVNASNYGLSPDR	97	109	5	2	y10(+); y9(+); y8(+); y7(+); y6(+)	690.331	1079.512; 1008.474; 921.442; 807.4; 644.336	695.335	1089.52; 1018.483; 931.451; 817.408; 654.344
253	FAP	Prolyl endopeptidase FAP	Q12884		+	3	YALWWSPNGK	210	219	5	2	y8(+); y6(+); b3(+); b4(+); b5(+)	611.306	987.505; 688.341; 348.192; 534.271; 720.35	615.313	995.519; 696.355; 348.192; 534.271; 720.35
254	TRAP1	Heat shock protein 75 kDa, mitochondrial	Q12931		+	3	NPAWSLQAGR	48	57	5	2	y8(+); y7(+); y6(+); y5(+); b3(+)	550.286	888.469; 817.432; 631.352; 544.32; 283.14	555.29	898.477; 827.44; 641.36; 554.328; 283.14	+	+	+
254	TRAP1	Heat shock protein 75 kDa, mitochondrial	Q12931		+	3	ELISNASDALEK	115	126	5	2	y10(+); y9(+); y8(+); y7(+); y6(+)	645.333	1047.532; 934.448; 847.416; 733.373; 662.336	649.34	1055.546; 942.462; 855.43; 741.387; 670.35	+
254	TRAP1	Heat shock protein 75 kDa, mitochondrial	Q12931		+	3	AQLLQPTLEINPR	635	647	5	2	y11(+); y10(+); y9(+); y8(+); y5(+)	746.928	1293.753; 1180.668; 1067.584; 939.526; 628.341	751.932	1303.761; 1190.677; 1077.593; 949.534; 638.35	+
255	BAX	Apoptosis regulator BAX	Q07812		+	3	TGALLLQGFIQDR	22	34	5	2	y9(+); y8(+); y7(+); y6(+); y5(+)	716.401	1089.605; 976.521; 863.437; 735.378; 678.357	721.405	1099.613; 986.529; 873.445; 745.387; 688.365
255	BAX	Apoptosis regulator BAX	Q07812		+	3	LSECLK	59	64	5	2	y5(+); y4(+); b3(+); b4(+); b5(+)	375.197	636.302; 549.27; 330.166; 490.197; 603.281	379.204	644.316; 557.284; 330.166; 490.197; 603.281
255	BAX	Apoptosis regulator BAX	Q07812		+	3	VVALFYFASK	110	119	5	2	y8(+); y7(+); y6(+); y5(+); b3(+)	572.824	946.503; 875.466; 762.382; 615.314; 270.181	576.831	954.517; 883.48; 770.396; 623.328; 270.181	+
256	PPP3CA	Serine/threonine-protein phosphatase 2B catalytic subunit alpha isoform	Q08209		+	3	AVPFPPSHR	20	28	5	3	y5(+); y7(++); y6(++); y5(++); b8(++)	336.519	593.315; 419.222; 370.696; 297.161; 417.219	339.855	603.324; 424.226; 375.7; 302.165; 417.219
256	PPP3CA	Serine/threonine-protein phosphatase 2B catalytic subunit alpha isoform	Q08209		+	3	IITEGASILR	64	73	5	2	y9(+); y8(+); y7(+); y6(+); y5(+)	536.822	959.552; 846.468; 745.42; 616.378; 559.356	541.826	969.56; 856.476; 755.429; 626.386; 569.364
256	PPP3CA	Serine/threonine-protein phosphatase 2B catalytic subunit alpha isoform	Q08209		+	3	GYFSIECVLYLWALK	123	137	5	2	y10(+); y9(+); y8(+); y7(+); y5(+)	931.481	1294.686; 1165.644; 1005.613; 906.545; 630.397	935.489	1302.701; 1173.658; 1013.627; 914.559; 638.412
257	SPOCK1	Testican-1	Q08629		+	3	NWNPNKPFDQALDPSK	68	83	5	3	y10(+); y6(+); y14(++); y13(++); y5(++)	624.308	1117.552; 630.346; 785.897; 728.875; 280.158	629.65	1125.567; 638.36; 793.911; 736.889; 284.165
257	SPOCK1	Testican-1	Q08629		+	3	DWFGALHEDANR	212	223	5	3	y6(+); y10(++); y9(++); y7(++); y6(++)	477.553	741.327; 565.273; 491.739; 427.709; 371.167	480.889	751.336; 570.277; 496.743; 432.714; 376.171
257	SPOCK1	Testican-1	Q08629		+	3	VIKPTSSNTAQGR	224	236	5	2	y10(+); y8(+); y7(+); y6(+); y5(+)	679.873	1018.491; 820.391; 733.359; 646.327; 532.284	688.884	1028.499; 830.399; 743.367; 656.335; 542.292
258	EP300	Histone acetyltransferase p300	Q09472	+		3	AEYYHLLAEK	627	636	5	3	y6(+); y9(++); y8(++); y7(++); y6(++)	412.88	710.42; 583.298; 518.777; 437.245; 355.713	415.552	718.434; 587.305; 522.784; 441.252; 359.721	+	+
258	EP300	Histone acetyltransferase p300	Q09472	+		3	DATYYSYQNR	1188	1197	5	2	y8(+); y7(+); y6(+); y5(+); b3(+)	640.781	1094.49; 993.442; 830.379; 667.316; 288.119	645.785	1104.498; 1003.451; 840.387; 677.324; 288.119	+
258	EP300	Histone acetyltransferase p300	Q09472	+		3	NDTLDPELFVECTECGR	1236	1252	5	2	y10(+); y9(+); y8(+); y7(+); y6(+)	1027.94	1270.555; 1157.471; 1010.403; 911.335; 782.292	1032.95	1280.564; 1167.48; 1020.411; 921.343; 792.3
259	PLAUR	Urokinase plasminogen activator surface receptor	Q03405		+	3	CNEGPILELENLPQNGR	198	214	5	2	y11(+); y10(+); y9(+); y8(+); y5(+)	976.978	1282.675; 1169.591; 1040.548; 927.464; 571.295	981.982	1292.683; 1179.599; 1050.557; 937.473; 581.303
259	PLAUR	Urokinase plasminogen activator surface receptor	Q03405		+	3	GNSTHGCSSEETFLIDCR	221	238	5	3	y7(+); y6(+); y5(+); y11(++); y6(++)	690.627	924.461; 823.413; 676.345; 678.809; 412.21	693.963	934.469; 833.421; 686.353; 683.813; 417.214	+
259	PLAUR	Urokinase plasminogen activator surface receptor	Q03405		+	3	SGCNHPDLDVQYR	291	303	5	3	y5(+); y12(++); y11(++); y10(++); y8(++)	520.9	680.336; 737.331; 708.82; 628.805; 503.254	524.236	690.344; 742.335; 713.824; 633.809; 508.258
260	MST1R	Macrophage-stimulating protein receptor	Q04912		+	3	LSATEPELGDYR	283	294	5	2	y10(+); y9(+); y8(+); y7(+); y5(+)	675.83	1150.537; 1079.5; 978.453; 849.41; 623.315	680.835	1160.546; 1089.509; 988.461; 859.418; 633.323	+
260	MST1R	Macrophage-stimulating protein receptor	Q04912		+	3	DLDSALLAEVK	1061	1071	5	2	y9(+); y8(+); y7(+); y6(+); y5(+)	587.322	945.525; 830.498; 743.466; 672.429; 559.345	591.329	953.539; 838.512; 751.48; 680.443; 567.359	+	+
260	MST1R	Macrophage-stimulating protein receptor	Q04912		+	3	DLISFGLQVAR	1184	1194	5	2	y9(+); y8(+); y7(+); y6(+); y5(+)	609.846	990.573; 877.489; 790.457; 643.389; 586.367	614.85	1000.581; 887.497; 800.465; 653.397; 596.375	+
261	PTK2	Focal adhesion kinase 1	Q05397		+	3	FFEILSPVYR	243	252	5	2	y8(+); y7(+); y6(+); y5(+); b3(+)	635.845	976.546; 847.504; 734.42; 621.335; 424.187	640.849	986.554; 857.512; 744.428; 631.344; 424.187
261	PTK2	Focal adhesion kinase 1	Q05397		+	3	VYENVTGLVK	924	933	5	2	y9(+); y8(+); y7(+); y6(+); y5(+)	561.314	1022.552; 859.488; 730.446; 616.403; 517.334	565.321	1030.566; 867.503; 738.46; 624.417; 525.349	+	+
261	PTK2	Focal adhesion kinase 1	Q05397		+	3	NLLDVIDQAR	1033	1042	5	2	y8(+); y7(+); y6(+); y5(+); b3(+)	578.82	929.505; 816.421; 701.394; 602.326; 341.218	583.824	939.513; 826.429; 711.402; 612.334; 341.218	+
262	KHDRBS1	KH domain-containing, RNA-binding, signal transduction-associated protein 1	Q07666		+	3	DDEENYLDLFSHK	140	152	5	3	y7(+); y6(+); y11(++); y10(++); y9(++)	542.242	859.467; 746.383; 697.833; 633.312; 568.79	544.914	867.481; 754.397; 701.84; 637.319; 572.797
262	KHDRBS1	KH domain-containing, RNA-binding, signal transduction-associated protein 1	Q07666		+	3	ILGPQGNTIK	176	185	5	2	y9(+); y8(+); y7(+); y6(+); y5(+)	520.809	927.526; 814.442; 757.42; 660.368; 532.309	524.816	935.54; 822.456; 765.434; 668.382; 540.323
262	KHDRBS1	KH domain-containing, RNA-binding, signal transduction-associated protein 1	Q07666		+	3	GAAPPPPPVPR	292	302	5	2	y9(+); y8(+); y7(+); y6(+); y5(+)	528.303	927.541; 856.504; 759.451; 662.398; 565.346	533.308	937.549; 866.512; 769.459; 672.407; 575.354
263	SATB1	DNA-binding protein SATB1	Q01826		+	3	LEDLPPEQWSHTTVR	176	190	5	3	y14(++); y13(++); y12(++); y11(++); y10(++)	603.304	847.91; 783.389; 725.876; 669.333; 620.807	606.64	852.914; 788.393; 730.88; 674.338; 625.811	+
263	SATB1	DNA-binding protein SATB1	Q01826		+	3	FLSLPQPER	555	563	5	2	y8(+); y7(+); y6(+); y5(+); b3(+)	543.801	939.526; 826.442; 739.41; 626.326; 348.192	548.805	949.534; 836.45; 749.418; 636.334; 348.192	+
263	SATB1	DNA-binding protein SATB1	Q01826		+	3	DNSGLEVDVAEYK	708	720	5	2	y11(+); y10(+); y8(+); y7(+); y6(+)	719.838	1209.6; 1122.568; 952.462; 823.42; 724.351	723.846	1217.614; 1130.582; 960.476; 831.434; 732.365	+
264	TAGLN	Transgelin	Q01995		+	3	LVNSLYPDGSKPVK	65	78	5	3	y8(+); y12(++); y11(++); y9(++); y8(++)	506.284	827.462; 652.846; 595.824; 495.766; 414.235	511.627	843.491; 660.86; 603.839; 503.781; 422.249	+
264	TAGLN	Transgelin	Q01995		+	3	AAEDYGVIK	100	108	5	2	y8(+); y7(+); y6(+); y5(+); b4(+)	483.251	894.457; 823.42; 694.377; 579.35; 387.151	487.258	902.471; 831.434; 702.391; 587.364; 387.151	+	+
264	TAGLN	Transgelin	Q01995		+	3	EFTESQLQEGK	162	172	5	2	y9(+); y8(+); y7(+); y6(+); y5(+)	648.309	1019.5; 918.453; 789.41; 702.378; 574.32	652.316	1027.515; 926.467; 797.424; 710.392; 582.334
265	MUC2	Mucin-2	Q02817	+		3	GLYLEAGDVVVR	724	735	5	2	y10(+); y9(+); y8(+); y7(+); y6(+)	645.856	1120.6; 957.536; 844.452; 715.41; 644.373	650.86	1130.608; 967.545; 854.461; 725.418; 654.381	+
265	MUC2	Mucin-2	Q02817	+		3	EFGEHFEFDCK	4826	4836	5	3	y6(+); y10(++); y9(++); y8(++); y7(++)	482.199	845.35; 658.274; 584.74; 556.229; 491.708	484.871	853.364; 662.281; 588.747; 560.236; 495.715
265	MUC2	Mucin-2	Q02817	+		3	NNCTFFSCVK	5018	5027	5	2	y8(+); y7(+); y6(+); y5(+); b3(+)	638.776	1048.459; 888.428; 787.381; 640.312; 389.124	642.783	1056.473; 896.443; 795.395; 648.327; 389.124	+
266	ACY1	Aminoacylase-1	Q03154		+	3	GPEEEHPSVTLFR	5	17	5	3	y7(+); y11(++); y10(++); y8(++); y7(++)	499.916	819.472; 672.333; 607.812; 478.769; 410.24	503.252	829.481; 677.337; 612.816; 483.773; 415.244
266	ACY1	Aminoacylase-1	Q03154		+	3	EGSVTSVNLTK	245	255	5	2	y9(+); y8(+); y7(+); y6(+); y5(+)	567.804	948.536; 861.504; 762.436; 661.388; 574.356	571.811	956.55; 869.518; 770.45; 669.402; 582.37	+	+	+
266	ACY1	Aminoacylase-1	Q03154		+	3	TPVLLHDHDER	368	378	5	3	y10(++); y9(++); y8(++); y7(++); y6(++)	444.562	615.815; 567.289; 517.754; 461.212; 404.67	447.898	620.819; 572.293; 522.758; 466.216; 409.674	+
267	CDK5	Cyclin-dependent-like kinase 5	Q00535		+	3	IGEGTYGTVFK	10	20	5	2	y10(+); y9(+); y8(+); y6(+); y5(+)	586.303	1058.515; 1001.494; 872.451; 714.382; 551.319	590.31	1066.53; 1009.508; 880.465; 722.396; 559.333	+	+
267	CDK5	Cyclin-dependent-like kinase 5	Q00535		+	3	LTLVFEFCDQDLK	76	88	5	2	y10(+); y9(+); y8(+); y7(+); y6(+)	814.405	1300.588; 1201.519; 1054.451; 925.408; 778.34	818.413	1308.602; 1209.534; 1062.465; 933.423; 786.354	+
267	CDK5	Cyclin-dependent-like kinase 5	Q00535		+	3	DLKPQNLLINR	126	136	5	3	y6(+); y5(+); y9(++); y8(++); y5(++)	441.93	742.457; 628.414; 548.335; 484.288; 314.711	447.937	752.465; 638.422; 557.347; 489.292; 319.715	+
268	SET	Protein SET	Q01105		+	2	KPRPPPALGPEETSASAGLPK	15	35	5	3	y6(+); y14(++); y12(++); y8(++); y7(++)	700.72	572.34; 678.854; 593.801; 365.708; 322.192	709.399	580.354; 682.861; 597.808; 369.715; 326.199
268	SET	Protein SET	Q01105		+	2	LNEQASEEILK	58	68	5	2	y9(+); y8(+); y7(+); y6(+); y5(+)	637.335	1046.536; 917.494; 789.435; 718.398; 631.366	641.342	1054.551; 925.508; 797.449; 726.412; 639.38	+	+
269	FABP5	Fatty acid-binding protein, epidermal	Q01469	+	+	3	ELGVGIALR	25	33	5	2	y7(+); y6(+); y5(+); b3(+); b4(+)	464.285	685.436; 628.414; 529.346; 300.155; 399.224	469.289	695.444; 638.422; 539.354; 300.155; 399.224	+	+	+
269	FABP5	Fatty acid-binding protein, epidermal	Q01469	+	+	3	TTQFSCTLGEK	62	72	5	2	y9(+); y8(+); y7(+); y6(+); y5(+)	636.3	1069.498; 941.44; 794.371; 707.339; 547.309	640.308	1077.512; 949.454; 802.385; 715.353; 555.323
269	FABP5	Fatty acid-binding protein, epidermal	Q01469	+	+	3	FEETTADGR	73	81	5	2	y8(+); y7(+); y6(+); y5(+); b3(+)	513.23	878.385; 749.342; 620.3; 519.252; 406.161	518.234	888.393; 759.351; 630.308; 529.26; 406.161	+	+	+
270	SLC7A5	Large neutral amino acids transporter small subunit 1	Q01650	+	+	3	ALAAPAAEEK	10	19	5	2	y8(+); y7(+); y6(+); b3(+); b4(+)	485.764	786.399; 715.362; 644.325; 256.166; 327.203	489.771	794.413; 723.376; 652.339; 256.166; 327.203	+	+	+
270	SLC7A5	Large neutral amino acids transporter small subunit 1	Q01650	+	+	3	SADGSAPAGEGEGVTLQR	31	48	5	2	y12(+); y11(+); y10(+); y8(+); y6(+)	851.406	1213.617; 1116.564; 1045.527; 859.463; 673.399	856.41	1223.625; 1126.573; 1055.536; 869.471; 683.407	+	+	+
270	SLC7A5	Large neutral amino acids transporter small subunit 1	Q01650	+	+	3	GDVSNLDPNFSFEGTK	222	237	5	2	y11(+); y10(+); y9(+); y7(+); y6(+)	863.9	1254.6; 1141.516; 1026.489; 815.393; 668.325	867.907	1262.614; 1149.53; 1034.503; 823.408; 676.339	+
271	MUC5AC	Mucin-5AC	P98088	+	+	3	TSIFINLSPEFK	1018	1029	5	2	y9(+); y8(+); y7(+); y6(+); y5(+)	698.38	1094.588; 947.52; 834.436; 720.393; 607.309	702.387	1102.602; 955.534; 842.45; 728.407; 615.323	+
271	MUC5AC	Mucin-5AC	P98088	+	+	3	SIILEYHQDR	4978	4987	5	2	y8(+); y7(+); y6(+); y5(+); b3(+)	637.33	1073.537; 960.453; 847.369; 718.327; 314.207	642.335	1083.546; 970.462; 857.378; 728.335; 314.207	+
271	MUC5AC	Mucin-5AC	P98088	+	+	3	CPAPVGCPEGAR	5351	5362	5	2	y10(+); y9(+); y8(+); y7(+); y5(+)	635.787	1013.483; 942.446; 845.393; 746.325; 529.273	640.791	1023.492; 952.454; 855.402; 756.333; 539.281	+
272	PKD1	Polycystin-1	P98161		+	3	SEAWLNVTVK	1536	1545	5	2	y8(+); y7(+); y6(+); y5(+); b3(+)	573.811	930.541; 859.504; 673.424; 560.34; 288.119	577.818	938.555; 867.518; 681.439; 568.354; 288.119
272	PKD1	Polycystin-1	P98161		+	3	AFNALGSENR	2042	2051	5	2	y8(+); y7(+); y6(+); y5(+); b4(+)	539.767	860.422; 746.379; 675.342; 562.258; 404.193	544.772	870.43; 756.387; 685.35; 572.266; 404.193
272	PKD1	Polycystin-1	P98161		+	3	NYLEAHVDLR	2167	2176	5	2	y8(+); y7(+); y6(+); y5(+); b8(+)	615.317	952.521; 839.437; 710.394; 639.357; 942.432	620.321	962.529; 849.445; 720.403; 649.366; 942.432
273	RBM3	RNA-binding protein 3	P98179		+	3	GGGDQGYGSGR	106	116	5	2	y9(+); y8(+); y7(+); y6(+); y5(+)	505.718	896.386; 839.364; 724.337; 596.279; 539.257	510.722	906.394; 849.372; 734.346; 606.287; 549.266
273	RBM3	RNA-binding protein 3	P98179		+	3	YYDSRPGGYGYGYGR	117	131	5	3	y10(+); y14(++); y13(++); y12(++); y10(++)	577.59	1046.469; 784.35; 702.818; 645.305; 523.738	584.262	1056.477; 794.358; 712.826; 655.313; 528.742
273	RBM3	RNA-binding protein 3	P98179		+	3	YSGGNYR	146	152	5	2	y6(+); y5(+); b4(+); b5(+); b6(+)	408.685	653.3; 566.268; 365.146; 479.188; 642.252	413.69	663.308; 576.276; 365.146; 479.188; 642.252
274	CDK3	Cyclin-dependent kinase 3	Q00526		+	3	LLDVVHNER	66	74	5	3	y5(+); y8(++); y7(++); y6(++); y5(++)	365.537	654.332; 491.259; 434.717; 377.204; 327.67	368.873	664.34; 496.263; 439.721; 382.208; 332.674
274	CDK3	Cyclin-dependent kinase 3	Q00526		+	3	APEILLGSK	170	178	5	2	y8(+); y7(+); y6(+); y5(+); b3(+)	464.279	856.514; 759.461; 630.418; 517.334; 298.14	468.286	864.528; 767.475; 638.433; 525.349; 298.14
274	CDK3	Cyclin-dependent kinase 3	Q00526		+	3	GLEEIVPNLEPEGR	247	260	5	2	y10(+); y9(+); y8(+); y7(+); y5(+)	776.404	1123.611; 1010.527; 911.458; 814.405; 587.278	781.408	1133.619; 1020.535; 921.466; 824.414; 597.287
275	JAG1	Protein jagged-1	P78504		+	3	IVLPFSFAWPR	120	130	5	2	y9(+); y8(+); y7(+); y6(+); y5(+)	666.877	1120.594; 1007.51; 910.457; 763.389; 676.357	671.881	1130.602; 1017.518; 920.465; 773.397; 686.365
275	JAG1	Protein jagged-1	P78504		+	3	CVCPPGHSGAK	844	854	5	2	y9(+); y8(+); y7(+); y6(+); y5(+)	585.263	910.42; 750.389; 653.337; 556.284; 499.262	589.27	918.434; 758.404; 661.351; 564.298; 507.277	+
275	JAG1	Protein jagged-1	P78504		+	3	DLESAQSLNR	1204	1213	5	2	y8(+); y7(+); y6(+); y5(+); b3(+)	566.783	904.448; 775.406; 688.374; 617.337; 358.161	571.787	914.457; 785.414; 698.382; 627.345; 358.161	+
276	PRKDC	DNA-dependent protein kinase catalytic subunit	P78527		+	3	AALSALESFLK	311	321	5	2	y9(+); y8(+); y7(+); y6(+); y5(+)	575.329	1007.577; 894.493; 807.461; 736.424; 623.34	579.336	1015.591; 902.507; 815.475; 744.438; 631.354	+
276	PRKDC	DNA-dependent protein kinase catalytic subunit	P78527		+	3	LGLPGDEVDNK	2705	2715	5	2	y10(+); y8(+); y7(+); y6(+); y5(+)	578.796	1043.5; 873.395; 776.342; 719.321; 604.294	582.803	1051.515; 881.409; 784.356; 727.335; 612.308	+	+	+
276	PRKDC	DNA-dependent protein kinase catalytic subunit	P78527		+	3	HGDLPDIQIK	2777	2786	5	2	y9(+); y6(+); b4(+); b6(+); b8(+)	568.309	998.552; 713.419; 423.199; 635.278; 876.421	572.316	1006.566; 721.433; 423.199; 635.278; 876.421	+	+
277	CCL20	C-C motif chemokine 20	P78556		+	1	LSVCANPK	71	78	5	2	y7(+); y6(+); y5(+); b4(+); b6(+)	444.734	775.377; 688.345; 589.276; 460.222; 645.302	448.741	783.391; 696.359; 597.29; 460.222; 645.302	+
278	LCN2	Neutrophil gelatinase-associated lipocalin	P80188	+	+	3	VPLQQNFQDNQFQGK	36	50	5	3	y8(+); y7(+); y6(+); y8(++); y7(++)	597.632	964.448; 836.39; 721.363; 482.728; 418.698	600.304	972.462; 844.404; 729.377; 486.735; 422.706
278	LCN2	Neutrophil gelatinase-associated lipocalin	P80188	+	+	3	SYNVTSVLFR	83	92	5	2	y8(+); y7(+); y6(+); y5(+); b3(+)	593.317	935.531; 821.488; 722.42; 621.372; 365.146	598.321	945.539; 831.496; 732.428; 631.38; 365.146
278	LCN2	Neutrophil gelatinase-associated lipocalin	P80188	+	+	3	TFVPGCQPGEFTLGNIK	102	118	5	2	y10(+); y9(+); y7(+); y6(+); y5(+)	932.967	1075.578; 978.525; 792.461; 645.393; 544.345	936.974	1083.592; 986.54; 800.476; 653.407; 552.36
279	NUCB2	Nucleobindin-2	P80303		+	3	VQNIHPVESAK	34	44	5	3	y6(+); y10(++); y9(++); y7(++); y6(++)	407.891	630.346; 561.799; 497.769; 384.206; 315.676	410.562	638.36; 565.806; 501.777; 388.213; 319.684	+
279	NUCB2	Nucleobindin-2	P80303		+	3	AATSDLEHYDK	161	171	5	3	y10(++); y9(++); y8(++); y7(++); y6(++)	417.195	589.77; 554.251; 503.727; 460.211; 402.698	419.866	593.777; 558.258; 507.735; 464.219; 406.705	+
279	NUCB2	Nucleobindin-2	P80303		+	3	LVTLEEFLK	312	320	5	2	y8(+); y7(+); y6(+); y5(+); b3(+)	546.321	978.551; 879.482; 778.435; 665.35; 314.207	550.328	986.565; 887.496; 786.449; 673.365; 314.207	+	+
280	SEC11A	Signal peptidase complex catalytic subunit SEC11A	P67812		+	3	GDLLFLTNR	64	72	5	2	y6(+); y5(+); b3(+); b4(+); b5(+)	524.793	763.446; 650.362; 286.14; 399.224; 546.292	529.797	773.454; 660.37; 286.14; 399.224; 546.292
280	SEC11A	Signal peptidase complex catalytic subunit SEC11A	P67812		+	3	VGEIVVFR	79	86	5	2	y7(+); y6(+); y5(+); b3(+); b4(+)	459.774	819.472; 762.451; 633.408; 286.14; 399.224	464.778	829.481; 772.459; 643.417; 286.14; 399.224	+
280	SEC11A	Signal peptidase complex catalytic subunit SEC11A	P67812		+	3	YAVLFLLGLFVLVHR	164	178	5	2	y10(+); y9(+); y8(+); y7(+); y6(+)	880.535	1166.741; 1053.657; 940.573; 883.551; 770.467	885.539	1176.749; 1063.665; 950.581; 893.56; 780.475
281	CSNK2A1	Casein kinase II subunit alpha	P68400		+	2	EPFFHGHDNYDQLVR	230	244	5	3	y6(+); y5(+); y13(++); y11(++); y10(++)	625.292	793.42; 630.357; 824.387; 677.318; 608.789	628.628	803.429; 640.365; 829.391; 682.322; 613.793
281	CSNK2A1	Casein kinase II subunit alpha	P68400		+	2	VLGTEDLYDYIDK	248	260	5	2	y11(+); y8(+); y7(+); y6(+); y5(+)	772.38	1331.6; 1044.488; 929.461; 816.377; 653.314	776.387	1339.614; 1052.503; 937.476; 824.392; 661.328	+	+
282	SRPK2	SRSF protein kinase 2	P78362		+	3	SAQHYTETALDEIK	114	127	5	3	y7(+); y6(+); y5(+); y7(++); y5(++)	535.93	789.435; 688.388; 617.35; 395.221; 309.179	538.601	797.449; 696.402; 625.365; 399.228; 313.186
282	SRPK2	SRSF protein kinase 2	P78362		+	3	TVSASSTGDLPK	492	503	5	2	y9(+); y8(+); y7(+); y6(+); y5(+)	581.801	875.447; 804.41; 717.378; 630.346; 529.298	585.808	883.461; 812.424; 725.392; 638.36; 537.312
282	SRPK2	SRSF protein kinase 2	P78362		+	3	AADLLVNPLDPR	508	519	5	2	y9(+); y8(+); y7(+); y6(+); y5(+)	647.362	1036.615; 923.531; 810.447; 711.378; 597.335	652.366	1046.623; 933.539; 820.455; 721.387; 607.344
283	CCT2	T-complex protein 1 subunit beta	P78371	+	+	3	EALLSSAVDHGSDEVK	139	154	5	3	y14(++); y13(++); y12(++); y11(++); y10(++)	552.941	728.868; 672.326; 615.783; 572.267; 528.751	555.612	732.875; 676.333; 619.791; 576.275; 532.759
283	CCT2	T-complex protein 1 subunit beta	P78371	+	+	3	GSGNLEAIHIIK	192	203	5	3	y6(+); y10(++); y9(++); y8(++); y7(++)	417.907	694.461; 554.33; 525.819; 468.797; 412.255	420.578	702.475; 558.337; 529.826; 472.805; 416.263
283	CCT2	T-complex protein 1 subunit beta	P78371	+	+	3	LGGSLADSYLDEGFLLDK	205	222	5	2	y12(+); y10(+); y9(+); y8(+); y6(+)	956.981	1414.674; 1212.615; 1049.551; 936.467; 692.398	960.988	1422.688; 1220.629; 1057.566; 944.481; 700.412
284	PSMC6	26S protease regulatory subunit 10B	P62333	+	+	3	ALQSVGQIVGEVLK	49	62	5	2	y11(+); y9(+); y7(+); y6(+); y5(+)	720.925	1128.662; 942.562; 757.482; 644.398; 545.329	724.932	1136.676; 950.576; 765.496; 652.412; 553.344	+
284	PSMC6	26S protease regulatory subunit 10B	P62333	+	+	3	EVIELPLTNPELFQR	147	161	5	2	y11(+); y10(+); y8(+); y7(+); y6(+)	899.491	1327.737; 1214.653; 1004.516; 903.468; 789.425	904.495	1337.745; 1224.661; 1014.524; 913.477; 799.434
284	PSMC6	26S protease regulatory subunit 10B	P62333	+	+	3	HGEIDYEAIVK	323	333	5	2	y10(+); y9(+); y8(+); y7(+); y6(+)	637.325	1136.583; 1079.562; 950.519; 837.435; 722.408	641.332	1144.598; 1087.576; 958.534; 845.449; 730.423
285	RAB11A	Ras-related protein Rab-11A	P62491	+	+	1	NGLSFIETSALDSTNVEAAFQTILTEIYR	146	174	5	3	y9(+); y20(++); y13(++); y9(++); y5(++)	1068.54	1136.631; 1128.081; 777.912; 568.819; 341.182	1071.88	1146.639; 1133.085; 782.916; 573.823; 346.186
286	GRB2	Growth factor receptor-bound protein 2	P62993	+	+	3	VLNEECDQNWYK	27	38	5	2	y10(+); y9(+); y8(+); y7(+); y6(+)	799.351	1385.543; 1271.5; 1142.457; 1013.415; 853.384	803.358	1393.557; 1279.514; 1150.471; 1021.429; 861.398	+
286	GRB2	Growth factor receptor-bound protein 2	P62993	+	+	3	ESESAPGDFSLSVK	87	100	5	2	y11(+); y10(+); y9(+); y8(+); y6(+)	726.846	1107.568; 1020.536; 949.499; 852.446; 680.398	730.853	1115.582; 1028.55; 957.513; 860.46; 688.412	+	+
286	GRB2	Growth factor receptor-bound protein 2	P62993	+	+	3	FNSLNELVDYHR	125	136	5	3	y5(+); y11(++); y10(++); y9(++); y8(++)	502.916	689.337; 680.336; 623.315; 579.799; 523.257	506.252	699.345; 685.34; 628.319; 584.803; 528.261	+
287	RAC1	Ras-related C3 botulinum toxin substrate 1	P63000	+	+	2	HHCPNTPIILVGTK	103	116	5	3	y8(+); y7(+); y6(+); y5(+); y13(++)	529.621	840.555; 743.503; 630.418; 517.334; 725.398	532.292	848.57; 751.517; 638.433; 525.349; 729.405	+
287	RAC1	Ras-related C3 botulinum toxin substrate 1	P63000	+	+	2	EIGAVK	148	153	5	2	y5(+); y4(+); y3(+); b4(+); b5(+)	308.687	487.324; 374.24; 317.218; 371.193; 470.261	312.694	495.338; 382.254; 325.233; 371.193; 470.261	+
288	YBX1	Nuclease-sensitive element-binding protein 1	P67809	+	+	3	GAEAANVTGPGGVPVQGSK	119	137	5	2	y13(+); y12(+); y11(+); y10(+); y6(+)	848.437	1182.648; 1083.579; 982.532; 925.51; 615.346	852.444	1190.662; 1091.593; 990.546; 933.524; 623.36
288	YBX1	Nuclease-sensitive element-binding protein 1	P67809	+	+	3	NYQQNYQNSESGEK	157	170	5	2	y10(+); y9(+); y8(+); y7(+); y6(+)	844.861	1155.491; 1041.448; 878.385; 750.326; 636.284	848.868	1163.505; 1049.463; 886.399; 758.341; 644.298
288	YBX1	Nuclease-sensitive element-binding protein 1	P67809	+	+	3	NEGSESAPEGQAQQR	171	185	5	3	y5(+); y14(++); y8(++); y6(++); y5(++)	529.905	630.332; 737.332; 457.228; 344.18; 315.67	533.241	640.34; 742.336; 462.232; 349.184; 320.674
289	RHOA	Transforming protein RhoA	P61586	+	+	2	DQFPEVYVPTVFENYVADIEVDGK	28	51	5	3	y9(+); y8(+); y7(+); y17(++); y16(++)	925.113	945.489; 846.42; 775.383; 947.975; 898.441	927.784	953.503; 854.435; 783.397; 951.982; 902.448
289	RHOA	Transforming protein RhoA	P61586	+	+	2	NDEHTR	123	128	4	2	y5(+); b3(+); b4(+); b5(+);	386.173	657.295; 359.12; 496.179; 597.226;	391.177	667.303; 359.12; 496.179; 597.226;
290	HSPE1	10 kDa heat shock protein, mitochondrial	P61604		+	3	VLQATVVAVGSGSK	41	54	5	2	y11(+); y10(+); y8(+); y7(+); y5(+)	658.383	975.547; 904.51; 704.394; 605.325; 435.22	662.39	983.561; 912.524; 712.408; 613.34; 443.234	+
290	HSPE1	10 kDa heat shock protein, mitochondrial	P61604		+	3	GGEIQPVSVK	57	66	5	2	y7(+); y6(+); y5(+); b3(+); b4(+)	507.285	770.477; 657.393; 529.334; 244.093; 357.177	511.292	778.491; 665.407; 537.349; 244.093; 357.177
290	HSPE1	10 kDa heat shock protein, mitochondrial	P61604		+	3	VLLPEYGGTK	71	80	5	2	y8(+); y7(+); y6(+); y5(+); b3(+)	538.803	864.446; 751.362; 654.309; 525.267; 326.244	542.81	872.46; 759.376; 662.324; 533.281; 326.244	+
291	TGFB2	Transforming growth factor beta-2	P61812		+	3	NASNLVK	140	146	5	2	y6(+); y5(+); b3(+); b5(+); b6(+)	373.214	631.377; 560.34; 273.119; 500.246; 599.315	377.221	639.392; 568.354; 273.119; 500.246; 599.315
291	TGFB2	Transforming growth factor beta-2	P61812		+	3	FAGIDGTSTYTSGDQK	250	265	5	2	y12(+); y11(+); y9(+); y6(+); y5(+)	824.378	1259.539; 1144.512; 986.443; 635.299; 534.252	828.386	1267.553; 1152.526; 994.457; 643.314; 542.266
291	TGFB2	Transforming growth factor beta-2	P61812		+	3	ALDAAYCFR	303	311	5	2	y7(+); y6(+); y5(+); b3(+); b8(+)	543.755	902.383; 787.356; 716.318; 300.155; 912.392	548.76	912.391; 797.364; 726.327; 300.155; 912.392
292	HNRNPK	Heterogeneous nuclear ribonucleoprotein K	P61978		+	3	LFQECCPHSTDR	180	191	5	3	y6(+); y11(++); y10(++); y9(++); y8(++)	517.222	712.337; 718.788; 645.254; 581.224; 516.703	520.558	722.346; 723.792; 650.258; 586.228; 521.707
292	HNRNPK	Heterogeneous nuclear ribonucleoprotein K	P61978		+	3	IILDLISESPIK	208	219	5	2	y10(+); y9(+); y8(+); y7(+); y6(+)	670.905	1114.635; 1001.551; 886.524; 773.44; 660.356	674.913	1122.65; 1009.566; 894.539; 781.455; 668.37
292	HNRNPK	Heterogeneous nuclear ribonucleoprotein K	P61978		+	3	NLPLPPPPPPR	306	316	5	2	y9(+); y8(+); y7(+); y6(+); y5(+)	597.853	967.572; 870.52; 757.436; 660.383; 563.33	602.857	977.581; 880.528; 767.444; 670.391; 573.338
293	CXCR4	C-X-C chemokine receptor type 4	P61073		+	3	EENANFNK	31	38	5	2	y7(+); y6(+); y5(+); b3(+); b4(+)	483.22	836.39; 707.347; 593.304; 373.135; 444.173	487.227	844.404; 715.361; 601.318; 373.135; 444.173	+
293	CXCR4	C-X-C chemokine receptor type 4	P61073		+	3	YLAIVHATNSQRPR	135	148	5	3	y13(++); y12(++); y11(++); y10(++); y9(++)	542.634	731.915; 675.373; 639.855; 583.313; 533.779	549.306	741.924; 685.382; 649.863; 593.321; 543.787	+
293	CXCR4	C-X-C chemokine receptor type 4	P61073		+	3	TSAQHALTSVSR	311	322	5	3	y7(+); y5(+); y11(++); y10(++); y8(++)	419.89	733.42; 549.299; 578.807; 535.291; 435.743	423.226	743.429; 559.307; 583.811; 540.295; 440.747	+
294	ACTR3	Actin-related protein 3	P61158	+	+	3	LPACVVDCGTGYTK	5	18	5	2	y11(+); y10(+); y9(+); y8(+); y7(+)	770.86	1259.539; 1099.509; 1000.44; 901.372; 786.345	774.867	1267.554; 1107.523; 1008.455; 909.386; 794.359	+
294	ACTR3	Actin-related protein 3	P61158	+	+	3	AEPEDHYFLLTEPPLNTPENR	103	123	5	3	y9(+); y8(+); y6(+); y9(++); y8(++)	828.068	1037.537; 940.485; 730.348; 519.272; 470.746	831.404	1047.546; 950.493; 740.356; 524.276; 475.75
294	ACTR3	Actin-related protein 3	P61158	+	+	3	YSYVCPDLVK	231	240	5	2	y9(+); y8(+); y7(+); y6(+); y5(+)	622.305	1080.539; 993.507; 830.444; 731.376; 571.345	626.312	1088.554; 1001.522; 838.458; 739.39; 579.359	+	+
295	ACTR2	Actin-related protein 2	P61160		+	3	VVVCDNGTGFVK	8	19	5	2	y10(+); y9(+); y8(+); y7(+); y6(+)	647.827	1096.509; 997.441; 837.41; 722.383; 608.34	651.834	1104.523; 1005.455; 845.424; 730.397; 616.354	+	+	+
295	ACTR2	Actin-related protein 2	P61160		+	3	GYAFNHSADFETVR	201	214	5	3	y5(+); y12(++); y11(++); y10(++); y9(++)	538.583	651.346; 697.328; 661.81; 588.276; 531.254	541.919	661.354; 702.333; 666.814; 593.28; 536.258	+
295	ACTR2	Actin-related protein 2	P61160		+	3	LCYVGYNIEQEQK	220	232	5	2	y11(+); y10(+); y9(+); y7(+); y5(+)	822.39	1370.659; 1207.595; 1108.527; 888.442; 661.315	826.397	1378.673; 1215.61; 1116.541; 896.456; 669.329	+
296	PSME3	Proteasome activator complex subunit 3	P61289		+	3	ITSEAEDLVANFFPK	22	36	5	2	y10(+); y9(+); y8(+); y7(+); y6(+)	840.928	1179.604; 1050.562; 935.535; 822.451; 723.382	844.935	1187.619; 1058.576; 943.549; 830.465; 731.397
296	PSME3	Proteasome activator complex subunit 3	P61289		+	3	SNQQLVDIIEK	111	121	5	2	y9(+); y8(+); y7(+); y6(+); y5(+)	643.851	1085.62; 957.562; 829.503; 716.419; 617.35	647.858	1093.634; 965.576; 837.517; 724.433; 625.365
296	PSME3	Proteasome activator complex subunit 3	P61289		+	3	TVESEAASYLDQISR	167	181	5	2	y10(+); y9(+); y8(+); y7(+); y6(+)	834.907	1123.574; 1052.537; 981.5; 894.468; 731.405	839.912	1133.582; 1062.545; 991.508; 904.476; 741.413
297	ITGA1	Integrin alpha-1	P56199	+	+	3	YSSTEEVLVAAK	227	238	5	2	y11(+); y10(+); y8(+); y7(+); y5(+)	648.838	1133.605; 1046.573; 858.493; 729.451; 501.34	652.845	1141.619; 1054.587; 866.507; 737.465; 509.354	+
297	ITGA1	Integrin alpha-1	P56199	+	+	3	VIQDCEDENIQR	293	304	5	2	y9(+); y8(+); y7(+); y6(+); y5(+)	759.846	1178.474; 1063.447; 903.417; 774.374; 659.347	764.85	1188.483; 1073.456; 913.425; 784.382; 669.355	+
297	ITGA1	Integrin alpha-1	P56199	+	+	3	SFFSGTQER	735	743	5	2	y7(+); y6(+); y5(+); b3(+); b4(+)	529.749	824.39; 677.321; 590.289; 382.176; 469.208	534.753	834.398; 687.33; 600.298; 382.176; 469.208	+
298	CLDN2	Claudin-2	P57739		+	3	CTVFCQESR	104	112	5	2	y8(+); y7(+); y6(+); y5(+); b3(+)	593.753	1026.467; 925.42; 826.351; 679.283; 361.154	598.757	1036.476; 935.428; 836.359; 689.291; 361.154	+
298	CLDN2	Claudin-2	P57739		+	3	SNYYDAYQAQPLATR	192	206	5	2	y11(+); y9(+); y8(+); y7(+); y5(+)	880.916	1233.622; 1047.558; 884.495; 756.436; 557.341	885.92	1243.63; 1057.566; 894.503; 766.445; 567.349
298	CLDN2	Claudin-2	P57739		+	3	SSPRPGQPPK	207	216	5	2	y8(+); y5(+); b4(+); b6(+); b7(+)	525.788	876.505; 526.298; 428.225; 582.299; 710.358	534.799	894.527; 534.313; 438.233; 592.308; 720.366
299	PPP4C	Serine/threonine-protein phosphatase 4 catalytic subunit	P60510		+	3	EILVEESNVQR	34	44	5	2	y9(+); y8(+); y7(+); y6(+); y5(+)	658.346	1073.559; 960.474; 861.406; 732.363; 603.321	663.35	1083.567; 970.483; 871.414; 742.372; 613.329
299	PPP4C	Serine/threonine-protein phosphatase 4 catalytic subunit	P60510		+	3	YGSVTVWR	134	141	5	2	y7(+); y6(+); y5(+); b3(+); b4(+)	484.253	804.436; 747.415; 660.383; 308.124; 407.193	489.258	814.445; 757.423; 670.391; 308.124; 407.193
299	PPP4C	Serine/threonine-protein phosphatase 4 catalytic subunit	P60510		+	3	CGNVAAILELDEHLQK	266	281	5	3	y7(+); y6(+); y15(++); y12(++); y9(++)	603.977	882.468; 769.384; 825.446; 690.38; 562.801	606.648	890.482; 777.398; 829.454; 694.387; 566.808
300	CDC42	Cell division control protein 42 homolog	P60953	+	+	3	TCLLISYTTNK	17	27	5	2	y9(+); y8(+); y7(+); y6(+); y5(+)	657.342	1052.599; 939.515; 826.431; 713.346; 626.314	661.349	1060.613; 947.529; 834.445; 721.361; 634.329	+
300	CDC42	Cell division control protein 42 homolog	P60953	+	+	3	WVPEITHHCPK	97	107	5	3	y6(+); y10(++); y9(++); y8(++); y7(++)	468.568	779.362; 609.308; 559.774; 511.248; 446.727	471.239	787.376; 613.316; 563.781; 515.255; 450.734	+
300	CDC42	Cell division control protein 42 homolog	P60953	+	+	3	TPFLLVGTQIDLR	108	120	5	2	y10(+); y9(+); y8(+); y7(+); y6(+)	736.927	1127.678; 1014.594; 901.51; 802.442; 745.42	741.931	1137.687; 1024.602; 911.518; 812.45; 755.429
301	EPHB4	Ephrin type-B receptor 4	P54760		+	3	VDTVAAEHLTR	138	148	5	3	y7(+); y10(++); y9(++); y8(++); y7(++)	404.551	797.426; 556.788; 499.275; 448.751; 399.217	407.887	807.435; 561.793; 504.279; 453.755; 404.221
301	EPHB4	Ephrin type-B receptor 4	P54760		+	3	CAQLTVNLTR	197	206	5	2	y8(+); y7(+); y6(+); y5(+); y9(++)	588.314	944.552; 816.494; 703.41; 602.362; 508.298	593.318	954.561; 826.502; 713.418; 612.37; 513.303
301	EPHB4	Ephrin type-B receptor 4	P54760		+	3	EVPPAVSDIR	432	441	5	2	y8(+); y7(+); y6(+); y5(+); b7(+)	541.796	854.473; 757.42; 660.368; 589.33; 680.361	546.8	864.481; 767.429; 670.376; 599.339; 680.361
302	CSE1L	Exportin-2	P55060		+	3	FQSGDFHVINGVLR	138	151	5	3	y7(+); y6(+); y12(++); y11(++); y9(++)	530.279	770.488; 671.42; 657.352; 613.836; 527.811	533.615	780.497; 681.428; 662.356; 618.84; 532.816
302	CSE1L	Exportin-2	P55060		+	3	NLFEDQNTLTSICEK	332	346	5	2	y11(+); y9(+); y8(+); y6(+); y5(+)	906.428	1308.61; 1065.524; 951.482; 737.35; 636.302	910.435	1316.624; 1073.539; 959.496; 745.364; 644.316
302	CSE1L	Exportin-2	P55060		+	3	SANVNEFPVLK	471	481	5	2	y9(+); y8(+); y7(+); y6(+); y5(+)	609.33	1059.583; 945.54; 846.472; 732.429; 603.386	613.337	1067.598; 953.555; 854.486; 740.443; 611.401
303	AQP5	Aquaporin-5	P55064		+	3	EVCSVAFLK	4	12	5	2	y7(+); y6(+); y5(+); b3(+); b6(+)	526.776	824.433; 664.403; 577.371; 389.149; 646.286	530.783	832.448; 672.417; 585.385; 389.149; 646.286
303	AQP5	Aquaporin-5	P55064		+	3	AVFAEFLATLIFVFFGLGSALK	13	34	5	3	y5(+); y11(++); y9(++); y8(++); y7(++)	787.78	475.287; 593.337; 470.269; 396.734; 323.2	790.451	483.302; 597.344; 474.276; 400.741; 327.207
303	AQP5	Aquaporin-5	P55064		+	3	GTYEPDEDWEEQR	241	253	5	2	y9(+); y8(+); y7(+); y6(+); y5(+)	827.337	1203.491; 1106.439; 991.412; 862.369; 747.342	832.341	1213.5; 1116.447; 1001.42; 872.377; 757.35
304	VCP	Transitional endoplasmic reticulum ATPase	P55072	+	+	3	LGDVISIQPCPDVK	96	109	5	2	y10(+); y9(+); y8(+); y7(+); y6(+)	770.906	1156.603; 1043.519; 956.487; 843.403; 715.344	774.913	1164.617; 1051.533; 964.501; 851.417; 723.359	+	+	+
304	VCP	Transitional endoplasmic reticulum ATPase	P55072	+	+	3	WALSQSNPSALR	454	465	5	2	y10(+); y9(+); y8(+); y7(+); y5(+)	665.349	1072.575; 959.49; 872.458; 744.4; 543.325	670.353	1082.583; 969.499; 882.467; 754.408; 553.333	+	+	+
304	VCP	Transitional endoplasmic reticulum ATPase	P55072	+	+	3	GVLFYGPPGCGK	513	524	5	2	y9(+); y8(+); y7(+); y6(+); y5(+)	626.313	982.445; 835.377; 672.313; 615.292; 518.239	630.32	990.459; 843.391; 680.328; 623.306; 526.253	+	+	+
305	PTTG1IP	Pituitary tumor-transforming gene 1 protein-interacting protein	P53801	+	+	3	TCEECLK	47	53	5	2	y6(+); y5(+); b3(+); b4(+); b6(+)	470.199	838.343; 678.313; 391.128; 520.171; 793.286	474.206	846.358; 686.327; 391.128; 520.171; 793.286	+
305	PTTG1IP	Pituitary tumor-transforming gene 1 protein-interacting protein	P53801	+	+	3	NVSCLWCNTNK	54	64	5	2	y9(+); y8(+); y7(+); y6(+); y5(+)	698.311	1182.503; 1095.471; 935.44; 822.356; 636.277	702.318	1190.517; 1103.485; 943.455; 830.37; 644.291	+
305	PTTG1IP	Pituitary tumor-transforming gene 1 protein-interacting protein	P53801	+	+	3	ACLDYPVTSVLPPASLCK	65	82	5	2	y13(+); y11(+); y10(+); y8(+); y7(+)	996.002	1368.756; 1172.634; 1071.587; 885.486; 772.402	1000.01	1376.77; 1180.649; 1079.601; 893.5; 780.416
306	SLC16A1	Monocarboxylate transporter 1	P53985		+	3	DLHDANTDLIGR	225	236	5	2	y10(+); y9(+); y8(+); y7(+); y6(+)	670.334	1111.549; 974.49; 859.463; 788.426; 674.383	675.338	1121.557; 984.498; 869.471; 798.434; 684.391
306	SLC16A1	Monocarboxylate transporter 1	P53985		+	3	SVFQTINQFLDLTLFTHR	244	261	5	3	y6(+); y16(++); y15(++); y13(++); y12(++)	727.388	774.426; 997.528; 923.994; 809.441; 752.899	730.724	784.434; 1002.532; 928.998; 814.445; 757.903
306	SLC16A1	Monocarboxylate transporter 1	P53985		+	3	EEETSIDVAGKPNEVTK	463	479	5	3	y15(++); y14(++); y13(++); y12(++); y11(++)	615.974	794.415; 729.894; 679.37; 635.854; 579.312	621.317	802.429; 737.908; 687.384; 643.868; 587.326	+
307	TERF1	Telomeric repeat-binding factor 1	P54274		+	3	TIYICQFLTR	122	131	5	3	y5(++); b3(+); b4(++); b5(++); b8(++)	438.901	332.692; 378.202; 246.147; 326.162; 520.268	442.237	337.697; 378.202; 246.147; 326.162; 520.268
307	TERF1	Telomeric repeat-binding factor 1	P54274		+	3	TLDAQFENDER	137	147	5	2	y9(+); y8(+); y7(+); y6(+); y5(+)	669.302	1123.465; 1008.438; 937.401; 809.342; 662.274	674.306	1133.473; 1018.446; 947.409; 819.351; 672.282
307	TERF1	Telomeric repeat-binding factor 1	P54274		+	3	LHEEIQNLIK	168	177	5	2	y8(+); y7(+); y5(+); b5(+); b7(+)	618.851	986.552; 857.509; 615.382; 622.32; 864.421	622.858	994.566; 865.523; 623.397; 622.32; 864.421
308	HSPA2	Heat shock-related 70 kDa protein 2	P54652		+	3	EIAEAYLGGK	130	139	5	2	y8(+); y7(+); y6(+); y5(+); b3(+)	525.777	808.42; 737.383; 608.34; 537.303; 314.171	529.784	816.434; 745.397; 616.354; 545.317; 314.171	+	+	+
308	HSPA2	Heat shock-related 70 kDa protein 2	P54652		+	3	DAGTITGLNVLR	161	172	5	2	y10(+); y8(+); y7(+); y6(+); y5(+)	615.346	1043.621; 885.552; 772.468; 671.42; 614.398	620.35	1053.629; 895.56; 782.476; 681.428; 624.407
308	HSPA2	Heat shock-related 70 kDa protein 2	P54652		+	3	CQEVINWLDR	577	586	5	2	y8(+); y7(+); y6(+); y5(+); b3(+)	666.822	1044.547; 915.505; 816.436; 703.352; 418.139	671.826	1054.556; 925.513; 826.445; 713.36; 418.139
309	HNRNPM	Heterogeneous nuclear ribonucleoprotein M	P52272		+	3	AFITNIPFDVK	73	83	5	2	y9(+); y8(+); y7(+); y6(+); y5(+)	632.85	1046.588; 933.504; 832.456; 718.413; 605.329	636.858	1054.602; 941.518; 840.471; 726.428; 613.344
309	HNRNPM	Heterogeneous nuclear ribonucleoprotein M	P52272		+	3	LGSTVFVANLDYK	202	214	5	2	y9(+); y8(+); y7(+); y6(+); y5(+)	713.882	1068.572; 969.504; 822.436; 723.367; 652.33	717.89	1076.587; 977.518; 830.45; 731.381; 660.344	+
309	HNRNPM	Heterogeneous nuclear ribonucleoprotein M	P52272		+	3	INEILSNALK	372	381	5	2	y9(+); y8(+); y7(+); y6(+); b3(+)	557.827	1001.563; 887.52; 758.477; 645.393; 357.177	561.834	1009.577; 895.534; 766.491; 653.407; 357.177	+
310	KPNA2	Importin subunit alpha-1	P52292		+	3	IEVNVELR	32	39	5	2	y7(+); y6(+); y5(+); b3(+); b4(+)	486.28	858.468; 729.425; 630.357; 342.202; 456.245	491.284	868.476; 739.434; 640.365; 342.202; 456.245
310	KPNA2	Importin subunit alpha-1	P52292		+	3	LLGASELPIVTPALR	301	315	5	2	y11(+); y9(+); y8(+); y6(+); y5(+)	775.469	1195.704; 979.63; 866.546; 656.409; 557.341	780.473	1205.713; 989.638; 876.554; 666.417; 567.349
310	KPNA2	Importin subunit alpha-1	P52292		+	3	IEALQNHENESVYK	473	486	5	3	y13(++); y12(++); y11(++); y10(++); y9(++)	558.609	780.868; 716.347; 680.828; 624.286; 560.257	561.281	784.875; 720.354; 684.835; 628.293; 564.264
311	ARHGDIA	Rho GDP-dissociation inhibitor 1	P52565	+	+	3	SIQEIQELDK	34	43	5	2	y8(+); y7(+); y6(+); y5(+); b4(+)	601.817	1002.51; 874.452; 745.409; 632.325; 458.225	605.824	1010.524; 882.466; 753.423; 640.339; 458.225	+
311	ARHGDIA	Rho GDP-dissociation inhibitor 1	P52565	+	+	3	YIQHTYR	128	134	5	3	y6(++); y5(++); b3(+); b4(++); b5(++)	327.503	409.219; 352.677; 405.213; 271.64; 322.164	330.839	414.224; 357.681; 405.213; 271.64; 322.164
311	ARHGDIA	Rho GDP-dissociation inhibitor 1	P52565	+	+	3	AEEYEFLTPVEEAPK	153	167	5	2	y11(+); y10(+); y9(+); y8(+); y7(+)	876.422	1259.652; 1130.609; 983.541; 870.457; 769.409	880.429	1267.666; 1138.623; 991.555; 878.471; 777.423	+	+
312	HMGA2	High mobility group protein HMGI-C	P52926		+	3	GEGAGQPSTSAQGQPAAPAPQK	5	26	5	3	y8(+); y6(+); y5(+); y16(++); y8(++)	678.999	779.441; 611.351; 540.314; 768.394; 390.224	681.671	787.455; 619.365; 548.328; 772.401; 394.231
312	HMGA2	High mobility group protein HMGI-C	P52926		+	3	AEATGEK	68	74	1	2	y5(+); ; ; ;	353.174	505.262; ; ; ;	357.181	513.276; ; ; ;
312	HMGA2	High mobility group protein HMGI-C	P52926		+	3	WPQQVVQK	83	90	5	2	y7(+); y6(+); y5(+); b5(+); b6(+)	506.782	826.478; 729.425; 601.367; 639.325; 738.393	510.789	834.492; 737.44; 609.381; 639.325; 738.393
313	BCAM	Basal cell adhesion molecule	P50895	+	+	3	SPPYQLDSQGR	99	109	5	2	y9(+); y8(+); y7(+); y6(+); y5(+)	624.304	1063.517; 966.464; 803.401; 675.342; 562.258	629.309	1073.525; 976.472; 813.409; 685.35; 572.266	+
313	BCAM	Basal cell adhesion molecule	P50895	+	+	3	LVLAEAQVGDER	110	121	5	2	y10(+); y9(+); y8(+); y7(+); y6(+)	650.349	1087.538; 974.454; 903.417; 774.374; 703.337	655.353	1097.546; 984.462; 913.425; 784.382; 713.345	+
313	BCAM	Basal cell adhesion molecule	P50895	+	+	3	VAYLDPLELSEGK	358	370	5	2	y11(+); y10(+); y9(+); y8(+); y5(+)	717.38	1263.647; 1100.583; 987.499; 872.472; 533.293	721.387	1271.661; 1108.598; 995.514; 880.487; 541.307	+	+	+
314	ANXA11	Annexin A11	P50995	+	+	3	GTITDAPGFDPLR	192	204	5	2	y10(+); y9(+); y8(+); y7(+); y6(+)	680.349	1088.537; 987.489; 872.462; 801.425; 704.373	685.353	1098.545; 997.498; 882.471; 811.434; 714.381
314	ANXA11	Annexin A11	P50995	+	+	3	TPVLFDIYEIK	272	282	5	2	y10(+); y9(+); y8(+); y7(+); y6(+)	669.371	1236.687; 1139.635; 1040.566; 927.482; 780.414	673.378	1244.702; 1147.649; 1048.58; 935.496; 788.428	+
314	ANXA11	Annexin A11	P50995	+	+	3	AHLVAVFNEYQR	389	400	5	3	y6(+); y5(+); y9(++); y6(++); y5(++)	482.921	856.395; 709.326; 563.288; 428.701; 355.167	486.257	866.403; 719.335; 568.292; 433.705; 360.171
315	SMARCA4	Transcription activator BRG1	P51532		+	3	DTALETALNAK	427	437	5	2	y9(+); y8(+); y7(+); y6(+); y5(+)	573.804	930.525; 859.488; 746.404; 617.362; 516.314	577.811	938.54; 867.503; 754.418; 625.376; 524.328	+	+
315	SMARCA4	Transcription activator BRG1	P51532		+	3	AVATYHANTER	503	513	5	3	y10(++); y9(++); y8(++); y7(++); y6(++)	411.539	581.286; 531.752; 496.233; 445.709; 364.178	414.875	586.29; 536.756; 501.237; 450.714; 369.182
315	SMARCA4	Transcription activator BRG1	P51532		+	3	GLQSYYAVAHAVTER	727	741	5	3	y13(++); y12(++); y11(++); y10(++); y9(++)	555.618	747.87; 683.841; 640.325; 558.793; 477.262	558.954	752.875; 688.845; 645.329; 563.798; 482.266
316	HDGF	Hepatoma-derived growth factor	P51858		+	3	GFSEGLWEIENNPTVK	81	96	5	2	y10(+); y9(+); y8(+); y7(+); y6(+)	910.447	1229.616; 1043.537; 914.494; 801.41; 672.368	914.454	1237.63; 1051.551; 922.508; 809.424; 680.382	+
316	HDGF	Hepatoma-derived growth factor	P51858		+	3	NSTPSEPGSGR	198	208	5	3	y7(+); y5(+); y9(++); y6(++); y5(++)	363.504	689.321; 473.247; 444.215; 301.648; 237.127	366.84	699.33; 483.255; 449.219; 306.652; 242.131
316	HDGF	Hepatoma-derived growth factor	P51858		+	3	GPPQEEEEEEDEEEEATK	209	226	5	2	y9(+); y8(+); y7(+); y6(+); y5(+)	1052.42	1079.438; 950.395; 835.368; 706.325; 577.283	1056.43	1087.452; 958.409; 843.382; 714.34; 585.297
317	VEGFC	Vascular endothelial growth factor C	P49767		+	3	FAAAHYNTEILK	109	120	5	3	y7(+); y11(++); y10(++); y9(++); y8(++)	459.91	880.477; 615.827; 580.309; 544.79; 509.272	462.582	888.492; 619.835; 584.316; 548.797; 513.279
317	VEGFC	Vascular endothelial growth factor C	P49767		+	3	LFPSQCGANR	323	332	5	3	y8(++); y6(++); b3(+); b8(+); b6(++)	383.854	445.201; 353.158; 358.213; 861.392; 367.171	387.19	450.205; 358.163; 358.213; 861.392; 367.171
317	VEGFC	Vascular endothelial growth factor C	P49767		+	3	EFDENTCQCVCK	333	344	5	2	y10(+); y8(+); y7(+); y6(+); y5(+)	795.305	1313.492; 1069.422; 955.379; 854.332; 694.301	799.312	1321.506; 1077.437; 963.394; 862.346; 702.315
318	GSK3B	Glycogen synthase kinase-3 beta	P49841		+	3	LCDSGELVAIK	75	85	5	2	y10(+); y9(+); y8(+); y7(+); y5(+)	602.816	1091.54; 931.509; 816.483; 729.451; 543.386	606.823	1099.554; 939.524; 824.497; 737.465; 551.401
318	GSK3B	Glycogen synthase kinase-3 beta	P49841		+	3	SLAYIHSFGICHR	168	180	5	3	y7(+); y11(++); y10(++); y9(++); y8(++)	520.93	876.414; 680.833; 645.314; 563.782; 507.24	524.266	886.423; 685.837; 650.318; 568.787; 512.244
318	GSK3B	Glycogen synthase kinase-3 beta	P49841		+	3	TPPEAIALCSR	309	319	5	2	y9(+); y8(+); y7(+); y6(+); y5(+)	607.814	1016.519; 919.467; 790.424; 719.387; 606.303	612.818	1026.528; 929.475; 800.432; 729.395; 616.311
319	MMP14	Matrix metalloproteinase-14	P50281		+	3	FYGLQVTGK	71	79	5	2	y8(+); y7(+); y6(+); y5(+); b3(+)	506.777	865.478; 702.414; 645.393; 532.309; 368.16	510.784	873.492; 710.429; 653.407; 540.323; 368.16	+	+	+
319	MMP14	Matrix metalloproteinase-14	P50281		+	3	VWESATPLR	150	158	5	2	y8(+); y7(+); y6(+); y5(+); b3(+)	529.785	959.495; 773.415; 644.373; 557.341; 415.198	534.789	969.503; 783.423; 654.381; 567.349; 415.198
319	MMP14	Matrix metalloproteinase-14	P50281		+	3	GLPASINTAYER	363	374	5	2	y10(+); y9(+); y8(+); y7(+); y6(+)	646.336	1121.559; 1024.506; 953.469; 866.437; 753.353	651.34	1131.567; 1034.514; 963.477; 876.445; 763.361
320	METAP2	Methionine aminopeptidase 2	P50579		+	3	EEGAASTAEEAAK	24	36	5	2	y11(+); y9(+); y8(+); y7(+); y6(+)	632.289	1005.485; 877.426; 806.389; 719.357; 618.309	636.296	1013.499; 885.44; 814.403; 727.371; 626.324
320	METAP2	Methionine aminopeptidase 2	P50579		+	3	ALDQASEEIWNDFR	157	170	5	2	y10(+); y9(+); y7(+); y6(+); y5(+)	847.394	1266.575; 1195.538; 979.463; 850.421; 737.337	852.399	1276.583; 1205.546; 989.471; 860.429; 747.345
320	METAP2	Methionine aminopeptidase 2	P50579		+	3	IDFGTHISGR	250	259	5	3	y9(++); y8(++); y7(++); y6(++); y5(++)	368.193	495.244; 437.73; 364.196; 335.685; 285.161	371.529	500.248; 442.734; 369.2; 340.689; 290.165
321	CD97	CD97 antigen	P48960		+	3	WCPQNSSCVNATACR	29	43	5	2	y13(+); y11(+); y10(+); y9(+); y6(+)	905.875	1464.632; 1239.52; 1125.478; 1038.446; 692.314	910.879	1474.64; 1249.529; 1135.486; 1048.454; 702.323
321	CD97	CD97 antigen	P48960		+	3	TSSAEVTIQNVIK	291	303	5	2	y9(+); y8(+); y7(+); y6(+); y5(+)	695.383	1043.61; 914.567; 815.499; 714.451; 601.367	699.39	1051.624; 922.581; 823.513; 722.465; 609.381
321	CD97	CD97 antigen	P48960		+	3	VFQGQGLSTR	644	653	5	2	y8(+); y7(+); y6(+); y5(+); b3(+)	546.793	846.443; 718.384; 661.363; 533.304; 375.203	551.798	856.451; 728.392; 671.371; 543.312; 375.203
322	PXN	Paxillin	P49023		+	3	TSSVSNPQDSVGSPCSR	94	110	5	2	y13(+); y11(+); y9(+); y8(+); y6(+)	882.894	1390.602; 1189.527; 964.415; 849.388; 663.288	887.899	1400.61; 1199.535; 974.424; 859.397; 673.296
322	PXN	Paxillin	P49023		+	3	VGEEEHVYSFPNK	111	123	5	3	y6(+); y5(+); y12(++); y11(++); y10(++)	512.244	755.372; 592.309; 718.328; 689.817; 625.296	514.915	763.386; 600.323; 722.335; 693.824; 629.303	+	+
322	PXN	Paxillin	P49023		+	3	GSLCSGCQKPITGR	532	545	4	3	y7(+); y6(+); y7(++); y5(++);	507.582	799.478; 671.42; 400.243; 272.166;	513.589	817.501; 689.442; 409.254; 277.17;
323	SLC11A2	Natural resistance-associated macrophage protein 2	P49281	+		3	ISIPEEEYSCFSFR	55	68	5	2	y11(+); y9(+); y8(+); y7(+); y6(+)	882.401	1450.594; 1224.499; 1095.456; 966.414; 803.35	887.405	1460.603; 1234.507; 1105.465; 976.422; 813.359
323	SLC11A2	Natural resistance-associated macrophage protein 2	P49281	+		3	LGVVTGLHLAEVCHR	125	139	5	3	y14(++); y13(++); y12(++); y11(++); y10(++)	554.303	774.409; 745.898; 696.364; 646.83; 596.306	557.639	779.413; 750.903; 701.368; 651.834; 601.31	+
323	SLC11A2	Natural resistance-associated macrophage protein 2	P49281	+		3	DNSTLAVDIYK	348	358	5	2	y9(+); y8(+); y7(+); y6(+); y5(+)	619.817	1009.556; 922.524; 821.477; 708.393; 637.356	623.824	1017.571; 930.539; 829.491; 716.407; 645.37	+	+	+
324	FASN	Fatty acid synthase	P49327	+	+	3	LQVVDQPLPVR	374	384	5	2	y9(+); y8(+); y7(+); y6(+); y5(+)	632.375	1022.599; 923.531; 824.462; 709.436; 581.377	637.379	1032.608; 933.539; 834.471; 719.444; 591.385
324	FASN	Fatty acid synthase	P49327	+	+	3	LPEDPLLSGLLDSPALK	1209	1225	5	2	y13(+); y11(+); y10(+); y9(+); y5(+)	889.501	1323.788; 1113.651; 1000.567; 913.535; 515.319	893.508	1331.802; 1121.666; 1008.582; 921.55; 523.333
324	FASN	Fatty acid synthase	P49327	+	+	3	RPTPQDSPIFLPVDDTSFR	1405	1423	5	3	y9(+); y8(+); y6(+); y9(++); y8(++)	730.039	1049.526; 936.442; 740.321; 525.267; 468.725	736.711	1059.534; 946.45; 750.329; 530.271; 473.729
325	PIN1	Peptidyl-prolyl cis-trans isomerase NIMA-interacting 1	Q13526		+	3	CSHLLVK	57	63	5	2	y5(+); b3(+); b4(+); b5(+); b6(+)	428.739	609.408; 385.129; 498.213; 611.297; 710.365	432.746	617.422; 385.129; 498.213; 611.297; 710.365
325	PIN1	Peptidyl-prolyl cis-trans isomerase NIMA-interacting 1	Q13526		+	3	EEALELINGYIQK	83	95	5	2	y9(+); y8(+); y7(+); y6(+); y5(+)	760.404	1077.594; 948.551; 835.467; 722.383; 608.34	764.411	1085.608; 956.565; 843.481; 730.397; 616.354
325	PIN1	Peptidyl-prolyl cis-trans isomerase NIMA-interacting 1	Q13526		+	3	GDLGAFSR	120	127	5	2	y6(+); y5(+); b3(+); b4(+); b5(+)	411.709	650.362; 537.278; 286.14; 343.161; 414.198	416.713	660.37; 547.286; 286.14; 343.161; 414.198
326	HDAC1	Histone deacetylase 1	Q13547		+	3	YHSDDYIK	67	74	5	2	y6(+); y5(+); b5(+); b6(+); b7(+)	520.738	740.346; 653.314; 618.215; 781.279; 894.363	524.745	748.36; 661.328; 618.215; 781.279; 894.363
326	HDAC1	Histone deacetylase 1	Q13547		+	3	YYAVNYPLR	221	229	5	2	y8(+); y7(+); y6(+); y5(+); b3(+)	579.801	995.531; 832.468; 761.43; 662.362; 398.171	584.805	1005.539; 842.476; 771.439; 672.37; 398.171
326	HDAC1	Histone deacetylase 1	Q13547		+	3	IACEEEFSDSEEEGEGGR	414	431	5	3	y6(+); y5(+); y12(++); y11(++); y7(++)	677.269	604.269; 475.226; 649.76; 576.226; 367.159	680.605	614.277; 485.234; 654.764; 581.23; 372.163
327	PKD2	Polycystin-2	Q13563		+	3	NGSCSIPQDLR	328	338	5	2	y9(+); y8(+); y7(+); y6(+); y5(+)	623.796	1075.52; 988.488; 828.457; 741.425; 628.341	628.8	1085.528; 998.496; 838.466; 751.434; 638.35
327	PKD2	Polycystin-2	Q13563		+	3	NGTAWIYTSEK	362	372	5	2	y9(+); y8(+); y7(+); y6(+); y5(+)	635.309	1098.547; 997.499; 926.462; 740.382; 627.298	639.316	1106.561; 1005.513; 934.476; 748.397; 635.313
327	PKD2	Polycystin-2	Q13563		+	3	EETAAQVASLK	400	410	5	2	y9(+); y8(+); y7(+); y6(+); y5(+)	573.804	888.515; 787.467; 716.43; 645.393; 517.334	577.811	896.529; 795.481; 724.444; 653.407; 525.349
328	CUL1	Cullin-1	Q13616		+	3	FYTQQWEDYR	118	127	5	2	y9(+); y8(+); y7(+); y6(+); y5(+)	718.317	1288.559; 1125.496; 1024.448; 896.39; 768.331	723.322	1298.568; 1135.504; 1034.457; 906.398; 778.339
328	CUL1	Cullin-1	Q13616		+	3	ESFESQFLADTER	230	242	5	2	y9(+); y8(+); y7(+); y6(+); y5(+)	779.855	1066.516; 979.484; 851.426; 704.357; 591.273	784.859	1076.525; 989.493; 861.434; 714.366; 601.282
328	CUL1	Cullin-1	Q13616		+	3	HQQLLGEVLTQLSSR	727	741	5	3	y7(+); y6(+); y5(+); y7(++); y6(++)	570.316	804.457; 691.373; 590.326; 402.732; 346.19	573.652	814.466; 701.382; 600.334; 407.736; 351.194
329	AKAP9	A-kinase anchor protein 9	Q99996		+	3	HGEISFLNEEVK	982	993	5	3	y7(+); y6(+); y5(+); y7(++); y6(++)	467.905	878.462; 731.393; 618.309; 439.735; 366.2	470.577	886.476; 739.408; 626.324; 443.742; 370.207
329	AKAP9	A-kinase anchor protein 9	Q99996		+	3	VLLEELEALK	1667	1676	5	2	y9(+); y8(+); y7(+); y6(+); y5(+)	578.845	1057.614; 944.53; 831.446; 702.403; 573.361	582.852	1065.628; 952.544; 839.46; 710.417; 581.375	+	+	+
329	AKAP9	A-kinase anchor protein 9	Q99996		+	3	ALEIDVEEQVSR	2037	2048	5	2	y9(+); y8(+); y7(+); y6(+); y5(+)	694.357	1074.543; 961.459; 846.432; 747.363; 618.321	699.361	1084.551; 971.467; 856.44; 757.371; 628.329
330	RTKN	Rhotekin	Q9BST9		+	3	LSLFSDLPEDTELQR	29	43	5	2	y11(+); y10(+); y9(+); y8(+); y5(+)	881.947	1302.617; 1215.585; 1100.558; 987.474; 646.352	886.951	1312.625; 1225.593; 1110.566; 997.482; 656.36	+
330	RTKN	Rhotekin	Q9BST9		+	3	ASLDSAGGSGSSPILLPTPVVGGPR	231	255	5	3	y10(+); y9(+); y7(+); y9(++); y7(++)	764.745	992.589; 879.505; 681.404; 440.256; 341.206	768.081	1002.597; 889.513; 691.413; 445.26; 346.21
330	RTKN	Rhotekin	Q9BST9		+	3	TFSLDAVPPDHSPR	518	531	5	3	y7(+); y12(++); y11(++); y10(++); y7(++)	513.591	805.395; 645.825; 602.309; 545.767; 403.201	516.928	815.403; 650.83; 607.314; 550.772; 408.205	+
331	SPON2	Spondin-2	Q9BUD6		+	3	NQYVSNGLR	87	95	5	2	y7(+); y6(+); y5(+); b3(+); b4(+)	525.77	808.431; 645.368; 546.299; 406.172; 505.241	530.774	818.439; 655.376; 556.308; 406.172; 505.241
331	SPON2	Spondin-2	Q9BUD6		+	3	HSLVSFVVR	146	154	5	2	y8(+); y7(+); y6(+); y5(+); b4(+)	522.303	906.541; 819.509; 706.425; 607.356; 437.251	527.308	916.549; 829.517; 716.433; 617.364; 437.251
331	SPON2	Spondin-2	Q9BUD6		+	3	AFIPPAPVLPSR	250	261	5	2	y9(+); y8(+); y7(+); y6(+); y5(+)	632.874	933.552; 836.499; 739.446; 668.409; 571.356	637.878	943.56; 846.507; 749.454; 678.417; 581.364
332	DERL1	Derlin-1	Q9BUN8		+	3	YWFAATVAVPLVGK	17	30	5	2	y12(+); y11(+); y9(+); y7(+); y5(+)	761.427	1172.704; 1025.635; 883.561; 683.445; 513.34	765.434	1180.718; 1033.65; 891.575; 691.459; 521.354
332	DERL1	Derlin-1	Q9BUN8		+	3	NFLSTPQFLYR	198	208	5	2	y9(+); y8(+); y7(+); y6(+); y5(+)	693.364	1124.61; 1011.526; 924.494; 823.446; 726.393	698.368	1134.618; 1021.534; 934.502; 833.454; 736.402
332	DERL1	Derlin-1	Q9BUN8		+	3	HNWGQGFR	240	247	5	2	y7(+); y6(+); y5(+); b3(+); b5(+)	501.239	864.411; 750.368; 564.289; 438.188; 623.268	506.243	874.419; 760.376; 574.297; 438.188; 623.268	+
333	MUC4	Mucin-4	Q99102		+	3	STAAPIPILPER	1060	1071	5	2	y10(+); y9(+); y8(+); y7(+); y6(+)	632.867	1076.646; 1005.609; 934.572; 837.519; 724.435	637.871	1086.655; 1015.617; 944.58; 847.528; 734.443	+
333	MUC4	Mucin-4	Q99102		+	3	VGNSSLEVAGCK	1807	1818	5	2	y10(+); y9(+); y8(+); y6(+); y5(+)	610.801	1064.504; 950.461; 863.429; 663.313; 534.27	614.808	1072.518; 958.475; 871.443; 671.327; 542.285
333	MUC4	Mucin-4	Q99102		+	3	DVTALNVSTLK	2044	2054	5	2	y9(+); y8(+); y7(+); y6(+); y5(+)	580.83	946.557; 845.509; 774.472; 661.388; 547.345	584.837	954.571; 853.523; 782.486; 669.402; 555.359	+
334	MYD88	Myeloid differentiation primary response protein MyD88	Q99836		+	3	DVLPGTCVWSIASELIEK	197	214	5	2	y10(+); y9(+); y8(+); y7(+); y6(+)	1009.02	1175.631; 989.551; 902.519; 789.435; 718.398	1013.03	1183.645; 997.566; 910.534; 797.449; 726.412
334	MYD88	Myeloid differentiation primary response protein MyD88	Q99836		+	3	EFPSILR	263	269	5	2	y6(+); y5(+); y4(+); y3(+); b4(+)	431.245	732.44; 585.372; 488.319; 401.287; 461.203	436.249	742.449; 595.38; 498.327; 411.295; 461.203	+
334	MYD88	Myeloid differentiation primary response protein MyD88	Q99836		+	3	FITVCDYTNPCTK	270	282	5	2	y11(+); y9(+); y8(+); y7(+); y6(+)	809.866	1358.572; 1158.455; 998.425; 883.398; 720.335	813.873	1366.586; 1166.47; 1006.439; 891.412; 728.349	+	+	+
335	BAG1	BAG family molecular chaperone regulator 1	Q99933		+	3	IADQLEELNK	243	252	5	2	y9(+); y8(+); y7(+); y6(+); y5(+)	586.812	1059.532; 988.495; 873.468; 745.409; 632.325	590.819	1067.546; 996.509; 881.482; 753.423; 640.339	+	+
335	BAG1	BAG family molecular chaperone regulator 1	Q99933		+	3	ELTGIQQGFLPK	253	264	5	2	y10(+); y9(+); y7(+); y6(+); y5(+)	665.872	1088.61; 987.562; 817.457; 689.398; 561.34	669.879	1096.624; 995.576; 825.471; 697.412; 569.354
335	BAG1	BAG family molecular chaperone regulator 1	Q99933		+	3	ILEEIDTLILPENFK	288	302	5	2	y10(+); y8(+); y7(+); y6(+); y5(+)	893.995	1189.646; 973.572; 860.488; 747.404; 634.32	898.003	1197.661; 981.586; 868.502; 755.418; 642.334	+	+	+
336	GDF15	Growth/differentiation factor 15	Q99988		+	3	LGSGGHLHLR	95	104	5	3	y9(++); y8(++); y7(++); y6(++); y5(++)	349.533	467.254; 438.744; 395.228; 366.717; 338.206	352.869	472.258; 443.748; 400.232; 371.721; 343.21	+
336	GDF15	Growth/differentiation factor 15	Q99988		+	3	NGDHCPLGPGR	199	209	5	3	y7(+); y6(+); y5(+); y10(++); y6(++)	393.849	756.382; 596.351; 499.299; 533.248; 298.679	397.185	766.39; 606.36; 509.307; 538.252; 303.684
336	GDF15	Growth/differentiation factor 15	Q99988		+	3	ASLEDLGWADWVLSPR	218	233	5	3	y6(+); y15(++); y14(++); y8(++); y6(++)	605.641	757.436; 872.439; 828.923; 472.253; 379.221	608.977	767.444; 877.443; 833.927; 477.258; 384.226
337	TRAPPC9	Trafficking protein particle complex subunit 9	Q96Q05		+	3	EIYGSTLYDSR	104	114	5	2	y9(+); y8(+); y7(+); y6(+); y5(+)	652.312	1061.49; 898.426; 841.405; 754.373; 653.325	657.316	1071.498; 908.435; 851.413; 764.381; 663.334
337	TRAPPC9	Trafficking protein particle complex subunit 9	Q96Q05		+	3	IPLLCVPFEK	175	184	5	2	y9(+); y8(+); y7(+); y6(+); b3(+)	608.344	1102.597; 1005.544; 892.46; 779.376; 324.228	612.351	1110.611; 1013.558; 900.474; 787.39; 324.228
337	TRAPPC9	Trafficking protein particle complex subunit 9	Q96Q05		+	3	LLHELVYASR	463	472	5	2	y7(+); y6(+); y5(+); b3(+); b4(+)	600.84	837.446; 708.404; 595.32; 364.234; 493.277	605.845	847.455; 718.412; 605.328; 364.234; 493.277
338	F2RL3	Proteinase-activated receptor 4	Q96RI0		+	3	ALLLGWVPTR	69	78	5	2	y8(+); y7(+); y6(+); y5(+); b3(+)	563.343	941.557; 828.473; 715.389; 658.367; 298.213	568.347	951.565; 838.481; 725.397; 668.375; 298.213	+
338	F2RL3	Proteinase-activated receptor 4	Q96RI0		+	3	YLALVHPLR	175	183	5	2	y7(+); y6(+); y5(+); b4(+); b6(+)	541.329	805.504; 734.467; 621.383; 461.276; 697.403	546.334	815.513; 744.475; 631.391; 461.276; 697.403	+
338	F2RL3	Proteinase-activated receptor 4	Q96RI0		+	3	SPGDTVASK	359	367	5	2	y7(+); b3(+); b4(+); b7(+); b8(+)	431.219	677.346; 242.114; 357.14; 628.294; 715.326	435.226	685.361; 242.114; 357.14; 628.294; 715.326
339	ERBB2IP	Protein LAP2	Q96RT1	+	+	3	LTFIPGFIGSLK	219	230	5	2	y10(+); y9(+); y8(+); y7(+); y6(+)	646.884	1078.63; 931.561; 818.477; 721.424; 664.403	650.891	1086.644; 939.575; 826.491; 729.439; 672.417	+
339	ERBB2IP	Protein LAP2	Q96RT1	+	+	3	DLKPHEDQQDINK	517	529	5	3	y7(+); y6(+); y11(++); y10(++); y9(++)	527.262	860.411; 745.384; 676.334; 612.286; 563.76	532.605	868.425; 753.398; 684.348; 616.293; 567.767
339	ERBB2IP	Protein LAP2	Q96RT1	+	+	3	VGSEHSLLDPPGK	1177	1189	5	3	y6(+); y5(+); y12(++); y11(++); y9(++)	445.902	626.351; 513.267; 618.815; 590.304; 482.267	448.573	634.365; 521.281; 622.822; 594.311; 486.274	+
340	UHRF1	E3 ubiquitin-protein ligase UHRF1	Q96T88		+	3	IQELFHVEPGLQR	32	44	5	3	y5(+); y12(++); y11(++); y8(++); b2(+)	522.619	570.336; 726.883; 662.854; 468.257; 242.15	525.955	580.344; 731.887; 667.858; 473.261; 242.15
340	UHRF1	E3 ubiquitin-protein ligase UHRF1	Q96T88		+	3	NDASEVVLAGER	365	376	5	2	y10(+); y9(+); y8(+); y7(+); y6(+)	630.315	1030.553; 959.516; 872.484; 743.441; 644.373	635.319	1040.561; 969.524; 882.492; 753.449; 654.381
340	UHRF1	E3 ubiquitin-protein ligase UHRF1	Q96T88		+	3	DRPASGSPFQLFLSK	703	717	5	3	y8(+); y7(+); y6(+); y5(+); y8(++)	550.626	979.561; 882.508; 735.44; 607.381; 490.284	556.634	987.575; 890.523; 743.454; 615.396; 494.291
341	TESC	Calcineurin B homologous protein 3	Q96BS2		+	3	TGFSSDQIEQLHR	18	30	5	3	y5(+); y12(++); y11(++); y10(++); y9(++)	506.583	682.363; 708.847; 680.336; 606.802; 563.286	509.919	692.371; 713.851; 685.34; 611.806; 568.29
341	TESC	Calcineurin B homologous protein 3	Q96BS2		+	3	ENFNNVPDLELNPIR	45	59	5	2	y10(+); y9(+); y7(+); y6(+); y5(+)	892.452	1165.658; 1066.589; 854.509; 741.425; 612.383	897.456	1175.666; 1076.597; 864.518; 751.434; 622.391
341	TESC	Calcineurin B homologous protein 3	Q96BS2		+	3	NVVEELLSGNPHIEK	137	151	5	3	y8(+); y7(+); y5(+); y13(++); y12(++)	559.965	881.448; 794.416; 623.351; 732.888; 683.354	562.636	889.462; 802.43; 631.365; 736.895; 687.361
342	MSI2	RNA-binding protein Musashi homolog 2	Q96DH6		+	3	GFGFVTFADPASVDK	63	77	5	2	y11(+); y10(+); y9(+); y8(+); y6(+)	779.383	1149.579; 1050.51; 949.463; 802.394; 616.33	783.39	1157.593; 1058.524; 957.477; 810.408; 624.344
342	MSI2	RNA-binding protein Musashi homolog 2	Q96DH6		+	3	VLGQPHHELDSK	78	89	5	3	y8(+); y6(+); y11(++); y10(++); y8(++)	453.905	962.469; 728.357; 630.82; 574.278; 481.738	456.577	970.483; 736.372; 634.827; 578.285; 485.745	+	+	+
342	MSI2	RNA-binding protein Musashi homolog 2	Q96DH6		+	3	GFGFVTFENEDVVEK	152	166	5	2	y11(+); y10(+); y9(+); y8(+); y7(+)	858.909	1308.632; 1209.563; 1108.516; 961.447; 832.405	862.917	1316.646; 1217.578; 1116.53; 969.461; 840.419	+
343	EHMT2	Histone-lysine N-methyltransferase EHMT2	Q96KQ7		+	3	VHGSLGDTPR	37	46	5	2	y7(+); y6(+); y5(+); b4(+); b7(+)	519.77	745.384; 658.352; 545.268; 381.188; 666.321	524.774	755.392; 668.36; 555.276; 381.188; 666.321
343	EHMT2	Histone-lysine N-methyltransferase EHMT2	Q96KQ7		+	3	SDVWFALQLNR	895	905	5	2	y9(+); y8(+); y7(+); y6(+); y5(+)	674.854	1146.642; 1047.573; 861.494; 714.426; 643.389	679.858	1156.65; 1057.582; 871.502; 724.434; 653.397
343	EHMT2	Histone-lysine N-methyltransferase EHMT2	Q96KQ7		+	3	HSAEAIALEQSR	1177	1188	5	3	y6(+); y5(+); y7(++); y6(++); y5(++)	437.893	703.373; 632.336; 408.732; 352.19; 316.672	441.229	713.382; 642.344; 413.736; 357.194; 321.676
344	FMNL2	Formin-like protein 2	Q96PY5		+	3	GGHEIILSAFDNFK	278	291	5	3	y7(+); y6(+); y5(+); y7(++); y5(++)	516.6	828.389; 741.357; 670.32; 414.698; 335.663	519.271	836.403; 749.371; 678.334; 418.705; 339.67
344	FMNL2	Formin-like protein 2	Q96PY5		+	3	AQGPAIDLSSSK	669	680	5	2	y10(+); y9(+); y7(+); y6(+); y5(+)	587.309	974.515; 917.494; 749.404; 636.32; 521.293	591.316	982.53; 925.508; 757.418; 644.334; 529.307
344	FMNL2	Formin-like protein 2	Q96PY5		+	3	KPLENLSDEDR	757	767	5	3	y6(+); y5(+); y10(++); y6(++); y5(++)	439.221	734.332; 621.247; 594.281; 367.669; 311.127	445.229	744.34; 631.256; 599.285; 372.674; 316.132
345	FRAT1	Proto-oncogene FRAT1	Q92837		+	3	SPAVPLLLPPALAETVGPAPPGVLR	88	112	5	3	y6(+); y5(+); y15(++); y9(++); y5(++)	811.481	638.398; 541.346; 724.417; 432.259; 271.176	814.817	648.407; 551.354; 729.421; 437.263; 276.181
345	FRAT1	Proto-oncogene FRAT1	Q92837		+	3	LPQRPLLGPLSAPVHEPPSPR	231	251	5	2	y13(+); y11(+); y9(+); y8(+); y7(+)	1129.64	1383.738; 1173.601; 1015.532; 918.479; 819.411	1139.65	1393.746; 1183.609; 1025.54; 928.487; 829.419
345	FRAT1	Proto-oncogene FRAT1	Q92837		+	3	AACSDPGASGR	255	265	5	2	y10(+); y8(+); y7(+); y6(+); y5(+)	524.727	977.411; 746.343; 659.311; 544.284; 447.231	529.732	987.419; 756.351; 669.319; 554.292; 457.239
346	PTP4A1	Protein tyrosine phosphatase type IVA 1	Q93096		+	3	YGVTTIVR	40	47	5	2	y7(+); y6(+); y5(+); b3(+); b4(+)	454.764	745.457; 688.435; 589.367; 320.16; 421.208	459.768	755.465; 698.443; 599.375; 320.16; 421.208	+
346	PTP4A1	Protein tyrosine phosphatase type IVA 1	Q93096		+	3	VCEATYDTTLVEK	48	60	5	2	y11(+); y10(+); y9(+); y8(+); y7(+)	764.864	1269.621; 1140.578; 1069.541; 968.494; 805.43	768.871	1277.635; 1148.592; 1077.555; 976.508; 813.444
346	PTP4A1	Protein tyrosine phosphatase type IVA 1	Q93096		+	3	EEPGCCIAVHCVAGLGR	94	110	5	3	y15(++); y14(++); y12(++); y10(++); y8(++)	628.955	813.887; 765.36; 656.834; 520.277; 435.224	632.291	818.891; 770.364; 661.838; 525.281; 440.228
347	FUBP1	Far upstream element-binding protein 1	Q96AE4		+	3	IGGDAGTSLNSNDYGYGGQK	45	64	5	2	y11(+); y10(+); y7(+); y6(+); y5(+)	987.445	1202.507; 1088.464; 772.362; 609.299; 552.278	991.453	1210.521; 1096.479; 780.377; 617.313; 560.292
347	FUBP1	Far upstream element-binding protein 1	Q96AE4		+	3	IGGNEGIDVPIPR	272	284	5	2	y9(+); y8(+); y7(+); y6(+); y5(+)	668.865	995.552; 866.509; 809.488; 696.404; 581.377	673.869	1005.56; 876.518; 819.496; 706.412; 591.385
347	FUBP1	Far upstream element-binding protein 1	Q96AE4		+	3	CQHAAEIITDLLR	332	344	5	3	y6(+); y5(+); y7(++); y6(++); y5(++)	513.936	730.446; 617.362; 422.269; 365.727; 309.184	517.273	740.454; 627.37; 427.273; 370.731; 314.189	+
348	ELMO3	Engulfment and cell motility protein 3	Q96BJ8		+	3	YALQFADGHR	49	58	5	3	y6(+); y5(+); y9(++); y8(++); y7(++)	393.196	702.332; 555.263; 507.759; 472.241; 415.699	396.533	712.34; 565.272; 512.764; 477.245; 420.703
348	ELMO3	Engulfment and cell motility protein 3	Q96BJ8		+	3	LGFSNSNPAQDLER	347	360	5	2	y11(+); y10(+); y9(+); y8(+); y7(+)	774.376	1230.571; 1143.539; 1029.496; 942.464; 828.421	779.38	1240.579; 1153.547; 1039.504; 952.472; 838.429
348	ELMO3	Engulfment and cell motility protein 3	Q96BJ8		+	3	TLALKPTSLELFR	478	490	5	3	y8(+); y12(++); y11(++); y10(++); y9(++)	496.964	962.531; 694.419; 637.877; 602.358; 545.816	502.972	972.539; 703.43; 646.888; 611.37; 554.828
349	FAM3C	Protein FAM3C	Q92520		+	3	GINVALANGK	103	112	5	2	y8(+); y7(+); y6(+); y5(+); b3(+)	478.78	786.447; 672.404; 573.335; 502.298; 285.156	482.787	794.461; 680.418; 581.35; 510.313; 285.156
349	FAM3C	Protein FAM3C	Q92520		+	3	TGEVLDTK	113	120	5	2	y7(+); y6(+); y5(+); b3(+); b4(+)	431.729	761.404; 704.382; 575.34; 288.119; 387.187	435.737	769.418; 712.397; 583.354; 288.119; 387.187
349	FAM3C	Protein FAM3C	Q92520		+	3	LIADLGSTSITNLGFR	164	179	5	2	y11(+); y10(+); y9(+); y8(+); y6(+)	839.462	1152.601; 1095.579; 1008.547; 907.5; 707.383	844.466	1162.609; 1105.588; 1018.556; 917.508; 717.392
350	NDRG1	Protein NDRG1	Q92597	+	+	2	TASGSSVTSLDGTR	328	341	5	2	y12(+); y9(+); y8(+); y7(+); y6(+)	669.828	1166.565; 935.479; 848.447; 749.379; 648.331	674.833	1176.573; 945.488; 858.455; 759.387; 658.339
350	NDRG1	Protein NDRG1	Q92597	+	+	2	SHTSEGAHLDITPNSGAAGNSAGPK	364	388	5	3	y13(+); y23(++); y17(++); y14(++); y13(++)	792.711	1127.544; 1076.517; 785.397; 614.799; 564.276	795.382	1135.558; 1080.524; 789.404; 618.807; 568.283
351	HSPH1	Heat shock protein 105 kDa	Q92598		+	3	VLGTAFDPFLGGK	222	234	5	2	y11(+); y9(+); y8(+); y7(+); y6(+)	661.361	1109.563; 951.493; 880.456; 733.388; 618.361	665.368	1117.577; 959.508; 888.471; 741.402; 626.375
351	HSPH1	Heat shock protein 105 kDa	Q92598		+	3	FVVQNVSAQK	462	471	5	2	y9(+); y8(+); y7(+); y6(+); y5(+)	560.311	972.547; 873.479; 774.41; 646.352; 532.309	564.319	980.561; 881.493; 782.425; 654.366; 540.323	+
351	HSPH1	Heat shock protein 105 kDa	Q92598		+	3	FICEQDHQNFLR	656	667	5	3	y6(+); y5(+); y11(++); y10(++); y9(++)	536.253	814.432; 677.373; 730.341; 673.799; 593.784	539.589	824.44; 687.381; 735.345; 678.803; 598.788	+
352	HDAC2	Histone deacetylase 2	Q92769		+	3	YHSDEYIK	68	75	5	2	y6(+); y5(+); b5(+); b6(+); b7(+)	527.746	754.362; 667.33; 632.231; 795.294; 908.378	531.753	762.376; 675.344; 632.231; 795.294; 908.378	+	+
352	HDAC2	Histone deacetylase 2	Q92769		+	3	DGIDDESYGQIFKPIISK	231	248	5	3	y5(+); y15(++); y14(++); y13(++); y12(++)	675.677	557.366; 870.446; 812.933; 755.419; 690.898	681.02	565.38; 878.46; 820.947; 763.433; 698.912	+
352	HDAC2	Histone deacetylase 2	Q92769		+	3	IACDEEFSDSEDEGEGGR	415	432	5	3	y6(+); y17(++); y15(++); y7(++); y5(++)	667.925	604.269; 944.842; 829.308; 360.151; 238.117	671.261	614.277; 949.846; 834.313; 365.156; 243.121
353	SYMPK	Symplekin	Q92797		+	3	FVEGLIVTLSPR	186	197	5	2	y10(+); y9(+); y7(+); y6(+); y5(+)	665.89	1084.636; 955.593; 785.488; 672.404; 573.335	670.894	1094.644; 965.602; 795.496; 682.412; 583.344
353	SYMPK	Symplekin	Q92797		+	3	RPEPIIPVTQPR	522	533	5	3	y7(+); y6(+); y5(+); y7(++); y6(++)	468.277	810.483; 697.399; 600.346; 405.745; 349.203	474.949	820.491; 707.407; 610.355; 410.749; 354.207
353	SYMPK	Symplekin	Q92797		+	3	FLIPVLNGLEK	890	900	5	2	y9(+); y8(+); y7(+); y6(+); y5(+)	621.876	982.593; 869.509; 772.456; 673.388; 560.304	625.884	990.607; 877.523; 780.471; 681.402; 568.318
354	RPTOR	Regulatory-associated protein of mTOR	Q8N122		+	3	SYNCTPVSSPR	359	369	5	2	y9(+); y8(+); y7(+); y6(+); y5(+)	634.29	1017.478; 903.435; 743.405; 642.357; 545.304	639.295	1027.486; 913.444; 753.413; 652.365; 555.312
354	RPTOR	Regulatory-associated protein of mTOR	Q8N122		+	3	IPEEHDLESQIR	974	985	5	2	y9(+); y8(+); y7(+); y6(+); y5(+)	733.368	1126.549; 997.506; 860.447; 745.42; 632.336	738.372	1136.557; 1007.514; 870.455; 755.429; 642.344
354	RPTOR	Regulatory-associated protein of mTOR	Q8N122		+	3	LDYFHNGNPR	1057	1066	5	3	y5(+); y9(++); y8(++); y7(++); y6(++)	411.532	557.279; 560.252; 502.738; 421.207; 347.673	414.868	567.287; 565.256; 507.743; 426.211; 352.677
355	ENAH	Protein enabled homolog	Q8N8S7		+	3	WVPAGGSTGFSR	23	34	5	2	y10(+); y9(+); y8(+); y7(+); y5(+)	611.304	936.453; 839.401; 768.363; 711.342; 567.289	616.308	946.462; 849.409; 778.372; 721.35; 577.297	+
355	ENAH	Protein enabled homolog	Q8N8S7		+	3	IQDHQVVINCAIPK	53	66	5	3	y7(+); y6(+); y13(++); y12(++); y7(++)	545.628	815.444; 702.36; 761.396; 697.366; 408.226	548.299	823.459; 710.375; 765.403; 701.374; 412.233	+
355	ENAH	Protein enabled homolog	Q8N8S7		+	3	YNQATQTFHQWR	70	81	5	3	y6(+); y11(++); y10(++); y9(++); y8(++)	527.252	874.432; 708.842; 651.821; 587.791; 552.273	530.588	884.44; 713.846; 656.825; 592.795; 557.277	+
356	KIAA1524	Protein CIP2A	Q8TCG1		+	3	SLLLTVSQYK	9	18	5	2	y8(+); y7(+); y6(+); y5(+); b3(+)	576.337	951.551; 838.467; 725.383; 624.335; 314.207	580.344	959.565; 846.481; 733.397; 632.349; 314.207
356	KIAA1524	Protein CIP2A	Q8TCG1		+	3	AQSDIEHLFQHNR	703	715	5	3	y5(+); y11(++); y10(++); y9(++); y7(++)	532.262	701.348; 698.342; 654.826; 597.312; 476.249	535.598	711.356; 703.346; 659.83; 602.316; 481.253	+
356	KIAA1524	Protein CIP2A	Q8TCG1		+	3	LESVAEEHEILTK	717	729	5	3	y9(+); y12(++); y11(++); y10(++); y9(++)	499.931	1069.552; 692.851; 628.33; 584.814; 535.28	502.603	1077.567; 696.858; 632.337; 588.821; 539.287	+	+
357	CEMIP	Cell migration-inducing and hyaluronan-binding protein	Q8WUJ3	+	+	3	ILSVAVNDEGSR	231	242	5	2	y10(+); y9(+); y8(+); y7(+); y6(+)	630.333	1033.491; 946.459; 847.39; 776.353; 677.285	635.337	1043.499; 956.467; 857.399; 786.362; 687.293	+
357	CEMIP	Cell migration-inducing and hyaluronan-binding protein	Q8WUJ3	+	+	3	AAHLEGTELK	536	545	5	2	y7(+); y6(+); y5(+); b3(+); b8(+)	534.788	789.435; 676.351; 547.309; 280.14; 809.379	538.795	797.449; 684.365; 555.323; 280.14; 809.379	+
357	CEMIP	Cell migration-inducing and hyaluronan-binding protein	Q8WUJ3	+	+	3	IFQVVPIPVVK	1347	1357	5	2	y9(+); y8(+); y7(+); y6(+); y5(+)	619.897	978.635; 850.576; 751.508; 652.439; 555.386	623.904	986.649; 858.59; 759.522; 660.453; 563.401
358	ARMC8	Armadillo repeat-containing protein 8	Q8IUR7		+	3	YTQEYICQIFSHCCK	162	176	5	3	y14(++); y13(++); y12(++); y11(++); y10(++)	679.627	937.405; 886.881; 822.852; 758.331; 676.799	682.298	941.412; 890.888; 826.859; 762.338; 680.806	+
358	ARMC8	Armadillo repeat-containing protein 8	Q8IUR7		+	3	LYASLGANDEDIR	364	376	5	2	y11(+); y10(+); y9(+); y8(+); y7(+)	718.854	1160.554; 1089.517; 1002.485; 889.401; 832.38	723.859	1170.562; 1099.525; 1012.493; 899.409; 842.388	+
358	ARMC8	Armadillo repeat-containing protein 8	Q8IUR7		+	3	IVTGLSESSVK	389	399	5	2	y10(+); y9(+); y8(+); y7(+); y6(+)	560.316	1006.542; 907.473; 806.425; 749.404; 636.32	564.324	1014.556; 915.487; 814.44; 757.418; 644.334	+
359	FMNL3	Formin-like protein 3	Q8IVF7		+	3	LQSFLDPSVTR	86	96	5	2	y9(+); y8(+); y7(+); y6(+); y5(+)	631.841	1021.531; 934.499; 787.431; 674.347; 559.32	636.845	1031.54; 944.508; 797.439; 684.355; 569.328
359	FMNL3	Formin-like protein 3	Q8IVF7		+	3	GLESVDSEALAR	477	488	5	2	y10(+); y9(+); y8(+); y7(+); y6(+)	623.817	1076.522; 947.479; 860.447; 761.379; 646.352	628.821	1086.53; 957.488; 870.455; 771.387; 656.36
359	FMNL3	Formin-like protein 3	Q8IVF7		+	3	ECSIHDNSVLR	861	871	5	3	y6(+); y5(+); y9(++); y8(++); y7(++)	443.879	703.373; 588.346; 520.778; 477.262; 420.72	447.215	713.382; 598.355; 525.782; 482.266; 425.724
360	PELP1	Proline-, glutamic acid- and leucine-rich protein 1	Q8IZL8		+	3	TGSAVAPVHPPNR	49	61	5	3	y11(++); y10(++); y9(++); y8(++); y7(++)	434.902	572.815; 529.299; 493.78; 444.246; 408.727	438.238	577.819; 534.303; 498.784; 449.25; 413.732
360	PELP1	Proline-, glutamic acid- and leucine-rich protein 1	Q8IZL8		+	3	NISLHGDGPLR	355	365	5	2	y10(+); y8(+); y7(+); y6(+); y5(+)	589.817	1064.585; 864.469; 751.385; 614.326; 557.304	594.822	1074.593; 874.477; 761.393; 624.334; 567.312
360	PELP1	Proline-, glutamic acid- and leucine-rich protein 1	Q8IZL8		+	3	VPRPAFVHYDK	760	770	5	3	y5(+); y10(++); y9(++); y7(++); y5(++)	443.575	661.33; 615.325; 566.799; 440.222; 331.169	449.583	669.345; 624.336; 575.81; 444.229; 335.176
361	MMP21	Matrix metalloproteinase-21	Q8N119	+		3	GYPDGGAAQAFSK	161	173	5	2	y11(+); y10(+); y9(+); y8(+); y6(+)	634.799	1048.506; 951.453; 836.426; 779.405; 651.346	638.806	1056.52; 959.467; 844.44; 787.419; 659.36	+	+
361	MMP21	Matrix metalloproteinase-21	Q8N119	+		3	EDLAAPGAAVDIK	215	227	5	2	y10(+); y9(+); y8(+); y7(+); y6(+)	635.338	912.515; 841.478; 770.441; 673.388; 616.366	639.345	920.529; 849.492; 778.455; 681.402; 624.381	+	+
361	MMP21	Matrix metalloproteinase-21	Q8N119	+		3	ESLVFAFDVNR	468	478	5	2	y9(+); y8(+); y7(+); y6(+); y5(+)	648.833	1080.584; 967.5; 868.431; 721.363; 650.326	653.837	1090.592; 977.508; 878.439; 731.371; 660.334
362	DDX46	Probable ATP-dependent RNA helicase DDX46	Q7L014		+	3	NFYVEVPELAK	334	344	5	2	y9(+); y8(+); y7(+); y6(+); y5(+)	654.845	1047.572; 884.509; 785.44; 656.398; 557.329	658.852	1055.586; 892.523; 793.455; 664.412; 565.344	+	+	+
362	DDX46	Probable ATP-dependent RNA helicase DDX46	Q7L014		+	3	LLVATSVAAR	672	681	5	2	y8(+); y7(+); y6(+); y5(+); b3(+)	500.811	774.447; 675.378; 604.341; 503.294; 326.244	505.815	784.455; 685.387; 614.35; 513.302; 326.244	+
362	DDX46	Probable ATP-dependent RNA helicase DDX46	Q7L014		+	3	LQNSYQPTNK	1016	1025	5	2	y8(+); y7(+); y6(+); y5(+); b6(+)	596.801	951.453; 837.41; 750.378; 587.315; 734.347	600.809	959.467; 845.424; 758.392; 595.329; 734.347	+	+
363	ERMP1	Endoplasmic reticulum metallopeptidase 1	Q7Z2K6		+	3	DYLEHITSIGPR	114	125	5	3	y6(+); y5(+); y10(++); y9(++); y8(++)	467.577	630.357; 529.309; 561.817; 505.275; 440.754	470.913	640.365; 539.318; 566.821; 510.279; 445.758	+
363	ERMP1	Endoplasmic reticulum metallopeptidase 1	Q7Z2K6		+	3	AGDNILAVLK	371	380	5	2	y9(+); y8(+); y7(+); y6(+); y5(+)	507.303	942.562; 885.54; 770.513; 656.471; 543.386	511.31	950.576; 893.555; 778.528; 664.485; 551.401
363	ERMP1	Endoplasmic reticulum metallopeptidase 1	Q7Z2K6		+	3	TFHDLEGNAVK	694	704	5	3	y6(+); y5(+); y10(++); y9(++); y7(++)	410.875	617.325; 488.283; 565.285; 491.751; 365.708	413.547	625.34; 496.297; 569.293; 495.758; 369.715	+
364	HUWE1	E3 ubiquitin-protein ligase HUWE1	Q7Z6Z7		+	3	LQHLAESWGGK	163	173	5	2	y9(+); y8(+); y7(+); y6(+); y5(+)	613.32	984.49; 847.431; 734.347; 663.31; 534.267	617.327	992.504; 855.445; 742.361; 671.324; 542.281
364	HUWE1	E3 ubiquitin-protein ligase HUWE1	Q7Z6Z7		+	3	TLTSIVHLER	330	339	5	3	y5(+); y9(++); y8(++); y7(++); y6(++)	390.228	653.373; 534.314; 477.772; 427.248; 383.732	393.564	663.381; 539.318; 482.776; 432.252; 388.736
364	HUWE1	E3 ubiquitin-protein ligase HUWE1	Q7Z6Z7		+	3	SILTLSHEPK	830	839	5	2	y8(+); y7(+); y6(+); y5(+); b8(+)	562.819	924.515; 811.431; 710.383; 597.299; 881.473	566.826	932.529; 819.445; 718.397; 605.313; 881.473
365	CHD1L	Chromodomain-helicase-DNA-binding protein 1-like	Q86WJ1		+	3	FAPGLSCVTYAGDK	117	130	5	2	y11(+); y9(+); y8(+); y7(+); y6(+)	743.356	1170.546; 1000.44; 913.408; 753.378; 654.309	747.363	1178.56; 1008.455; 921.423; 761.392; 662.324
365	CHD1L	Chromodomain-helicase-DNA-binding protein 1-like	Q86WJ1		+	3	LLAFLYSGGHR	355	365	5	3	y6(+); y5(+); y10(++); y9(++); y7(++)	411.896	676.316; 513.253; 560.799; 504.257; 395.204	415.232	686.324; 523.261; 565.803; 509.261; 400.208
365	CHD1L	Chromodomain-helicase-DNA-binding protein 1-like	Q86WJ1		+	3	GQDLLALIVAQHR	794	806	5	3	y5(+); y11(++); y10(++); y9(++); y8(++)	478.612	610.342; 624.875; 567.361; 510.819; 454.277	481.948	620.35; 629.879; 572.365; 515.823; 459.281
366	ATAD2	ATPase family AAA domain-containing protein 2	Q6PL18		+	3	NVEITEQLANGR	92	103	5	2	y10(+); y9(+); y8(+); y7(+); y6(+)	672.349	1130.58; 1001.537; 888.453; 787.406; 658.363	677.353	1140.588; 1011.546; 898.462; 797.414; 668.371
366	ATAD2	ATPase family AAA domain-containing protein 2	Q6PL18		+	3	LITNTAEAVLQK	176	187	5	2	y10(+); y9(+); y8(+); y7(+); y6(+)	650.877	1074.579; 973.531; 859.488; 758.441; 687.404	654.884	1082.593; 981.545; 867.503; 766.455; 695.418	+	+
366	ATAD2	ATPase family AAA domain-containing protein 2	Q6PL18		+	3	YPQIYTTSEK	655	664	5	2	y8(+); y7(+); y6(+); y5(+); b4(+)	615.306	969.489; 841.43; 728.346; 565.283; 502.266	619.313	977.503; 849.444; 736.36; 573.297; 502.266
367	RICTOR	Rapamycin-insensitive companion of mTOR	Q6R327		+	3	HSPDTAEGQLK	264	274	5	2	y10(+); y9(+); y8(+); y7(+); y5(+)	591.791	1045.516; 958.484; 861.431; 746.404; 574.32	595.798	1053.53; 966.498; 869.445; 754.418; 582.334
367	RICTOR	Rapamycin-insensitive companion of mTOR	Q6R327		+	3	LSDGFVAAEAK	364	374	5	2	y10(+); y9(+); y8(+); y6(+); y5(+)	554.288	994.484; 907.452; 792.425; 588.335; 489.267	558.295	1002.498; 915.466; 800.439; 596.349; 497.281
367	RICTOR	Rapamycin-insensitive companion of mTOR	Q6R327		+	3	DTEEALLINLR	523	533	5	2	y9(+); y8(+); y7(+); y6(+); y5(+)	643.851	1070.62; 941.578; 812.535; 741.498; 628.414	648.855	1080.629; 951.586; 822.544; 751.506; 638.422
368	OLFM4	Olfactomedin-4	Q6UX06	+	+	3	GTCQCSVSLPDTTFPVDR	81	98	5	2	y11(+); y10(+); y9(+); y7(+); y5(+)	1020.46	1247.627; 1160.595; 1047.511; 835.431; 633.335	1025.47	1257.635; 1170.603; 1057.519; 845.439; 643.344	+
368	OLFM4	Olfactomedin-4	Q6UX06	+	+	3	LEFTAHVLSQK	102	112	5	2	y9(+); y8(+); y7(+); y6(+); y5(+)	636.851	1030.568; 883.5; 782.452; 711.415; 574.356	640.858	1038.582; 891.514; 790.466; 719.429; 582.37	+
368	OLFM4	Olfactomedin-4	Q6UX06	+	+	3	VQSINYNPFDQK	478	489	5	2	y10(+); y8(+); y7(+); y6(+); y5(+)	726.86	1225.585; 1025.469; 911.426; 748.362; 634.32	730.867	1233.599; 1033.483; 919.44; 756.377; 642.334	+	+	+
369	MUC6	Mucin-6	Q6W4X9		+	3	VTNEFVSEEGK	183	193	5	2	y9(+); y8(+); y7(+); y6(+); y5(+)	619.799	1038.474; 924.431; 795.388; 648.32; 549.251	623.806	1046.488; 932.445; 803.403; 656.334; 557.266	+
369	MUC6	Mucin-6	Q6W4X9		+	3	AQCPCILEGYK	719	729	5	2	y9(+); y8(+); y7(+); y6(+); y5(+)	669.813	1139.522; 979.492; 882.439; 722.408; 609.324	673.82	1147.537; 987.506; 890.453; 730.423; 617.338	+
369	MUC6	Mucin-6	Q6W4X9		+	3	IFLGGLSVVLADR	930	942	5	2	y11(+); y10(+); y9(+); y7(+); y5(+)	680.403	1099.647; 986.563; 929.541; 759.436; 573.335	685.408	1109.655; 996.571; 939.55; 769.444; 583.344
370	CDCA8	Borealin	Q53HL2		+	3	EVDNLYNIEILR	49	60	5	2	y10(+); y8(+); y7(+); y6(+); y5(+)	745.896	1262.674; 1033.604; 920.52; 757.457; 643.414	750.9	1272.682; 1043.612; 930.528; 767.465; 653.422
370	CDCA8	Borealin	Q53HL2		+	3	LTAEAIQTPLK	99	109	5	2	y9(+); y8(+); y7(+); y6(+); y5(+)	592.848	970.557; 899.52; 770.477; 699.44; 586.356	596.855	978.571; 907.534; 778.491; 707.454; 594.37
370	CDCA8	Borealin	Q53HL2		+	3	HSIAQLDPEALGNIK	249	263	5	3	y8(+); y6(+); y5(+); y9(++); y8(++)	535.958	841.478; 615.382; 544.345; 478.756; 421.243	538.629	849.492; 623.397; 552.36; 482.763; 425.25	+	+	+
371	CYBRD1	Cytochrome b reductase 1	Q53TN4	+	+	3	EPNSTILHPNGGTEQGAR	229	246	5	3	y10(+); y14(++); y13(++); y12(++); y11(++)	626.642	986.465; 725.873; 675.35; 618.808; 562.266	629.978	996.473; 730.878; 680.354; 623.812; 567.27
371	CYBRD1	Cytochrome b reductase 1	Q53TN4	+	+	3	SDSELNSEVAAR	260	271	5	2	y10(+); y9(+); y8(+); y7(+); y6(+)	639.302	1075.538; 988.506; 859.463; 746.379; 632.336	644.306	1085.546; 998.514; 869.471; 756.387; 642.344	+
371	CYBRD1	Cytochrome b reductase 1	Q53TN4	+	+	3	NLALDEAGQR	274	283	5	2	y8(+); y7(+); y6(+); y5(+); b3(+)	543.781	859.427; 788.39; 675.306; 560.279; 299.171	548.785	869.435; 798.398; 685.314; 570.287; 299.171	+	+
372	CD276	CD276 antigen	Q5ZPR3		+	3	DQGSAYANR	84	92	5	2	y5(+); b3(+); b5(+); b6(+); b7(+)	491.223	594.299; 301.114; 459.183; 622.247; 693.284	496.227	604.308; 301.114; 459.183; 622.247; 693.284
372	CD276	CD276 antigen	Q5ZPR3		+	3	NPVLQQDAHSSVTITPQR	224	241	5	3	y6(+); y15(++); y14(++); y13(++); y12(++)	664.348	715.41; 840.937; 784.395; 720.366; 656.336	667.684	725.418; 845.941; 789.399; 725.37; 661.34
372	CD276	CD276 antigen	Q5ZPR3		+	3	DLRPGDTVTITCSSYR	372	387	5	3	y8(+); y7(+); y6(+); y5(+); y6(++)	614.3	987.456; 886.409; 773.325; 672.277; 387.166	620.972	997.465; 896.417; 783.333; 682.285; 392.17
373	S100A10	Protein S100-A10	P60903		+	3	EFPGFLENQK	38	47	5	2	y7(+); y5(+); b4(+); b5(+); b6(+)	604.801	835.431; 631.341; 431.193; 578.261; 691.345	608.808	843.445; 639.355; 431.193; 578.261; 691.345
373	S100A10	Protein S100-A10	P60903		+	3	DPLAVDK	48	54	5	2	y6(+); y5(+); b3(+); b4(+); b5(+)	379.208	642.382; 545.329; 326.171; 397.208; 496.277	383.215	650.396; 553.344; 326.171; 397.208; 496.277
373	S100A10	S100A10 protein	Q6FGE5		+	3	DPDQCR	58	63	5	2	y5(+); y3(+); b3(+); b4(+); b5(+)	395.661	675.288; 463.208; 328.114; 456.173; 616.203	400.665	685.296; 473.216; 328.114; 456.173; 616.203
374	FSCN1	Fascin	Q16658		+	3	YLTAEAFGFK	23	32	5	2	y9(+); y8(+); y7(+); y6(+); y5(+)	573.795	983.52; 870.436; 769.388; 698.351; 569.308	577.802	991.534; 878.45; 777.402; 706.365; 577.322
374	FSCN1	Fascin	Q16658		+	3	LSCFAQTVSPAEK	119	131	5	2	y10(+); y9(+); y8(+); y7(+); y5(+)	719.356	1077.558; 930.489; 859.452; 731.393; 531.277	723.363	1085.572; 938.503; 867.466; 739.408; 539.292	+
374	FSCN1	Fascin	Q16658		+	3	GEHGFIGCR	390	398	5	2	y7(+); y6(+); y5(+); b3(+); b4(+)	516.738	846.404; 709.345; 652.324; 324.13; 381.152	521.742	856.412; 719.353; 662.332; 324.13; 381.152
375	CA9	Carbonic anhydrase 9	Q16790		+	3	YGGDPPWPR	143	151	5	2	y8(+); y7(+); y5(+); b4(+); b7(+)	522.749	881.426; 824.405; 652.357; 393.14; 773.325	527.753	891.435; 834.413; 662.365; 393.14; 773.325
375	CA9	Carbonic anhydrase 9	Q16790		+	3	FPAEIHVVHLSTAFAR	246	261	5	3	y7(+); y6(+); y14(++); y11(++); y8(++)	598.993	765.425; 652.341; 775.926; 619.344; 451.746	602.329	775.434; 662.35; 780.93; 624.348; 456.75
375	CA9	Carbonic anhydrase 9	Q16790		+	3	VIEASFPAGVDSSPR	385	399	5	2	y12(+); y11(+); y10(+); y9(+); y8(+)	766.391	1190.58; 1119.543; 1032.511; 885.442; 788.39	771.395	1200.588; 1129.551; 1042.519; 895.451; 798.398
376	MEP1A	Meprin A subunit alpha	Q16819		+	3	IPEFNSIIGQR	232	242	5	2	y10(+); y9(+); y8(+); y7(+); y6(+)	637.349	1160.606; 1063.553; 934.51; 787.442; 673.399	642.353	1170.614; 1073.561; 944.519; 797.45; 683.407
376	MEP1A	Meprin A subunit alpha	Q16819		+	3	VQTFQGDDDHNWK	377	389	5	3	y8(+); y12(++); y11(++); y10(++); y9(++)	530.571	986.396; 745.818; 681.789; 631.265; 557.731	533.242	994.41; 749.825; 685.796; 635.272; 561.738
376	MEP1A	Meprin A subunit alpha	Q16819		+	3	NFSQVLENTSK	440	450	5	2	y9(+); y8(+); y7(+); y6(+); y5(+)	633.82	1005.521; 918.489; 790.431; 691.362; 578.278	637.827	1013.535; 926.503; 798.445; 699.376; 586.292
377	CEP55	Centrosomal protein of 55 kDa	Q53EZ4		+	3	KPESEGYLQEEK	222	233	5	3	y6(+); y5(+); y7(++); y6(++); y5(++)	479.568	809.404; 646.341; 433.716; 405.206; 323.674	484.911	817.418; 654.355; 437.723; 409.213; 327.681
377	CEP55	Centrosomal protein of 55 kDa	Q53EZ4		+	3	ADVQHLEDDR	289	298	5	3	y9(++); y8(++); y7(++); y6(++); b7(++)	399.855	563.76; 506.246; 456.712; 392.683; 397.196	403.191	568.764; 511.25; 461.716; 397.687; 397.196
377	CEP55	Centrosomal protein of 55 kDa	Q53EZ4		+	3	DLLVHVEYCSK	454	464	5	3	y6(+); y5(+); y9(++); y8(++); y7(++)	454.896	785.35; 686.281; 567.784; 511.242; 461.708	457.567	793.364; 694.296; 571.791; 515.249; 465.715
378	TOMM34	Mitochondrial import receptor subunit TOM34	Q15785		+	3	NGQYAEASALYGR	22	34	5	2	y10(+); y9(+); y8(+); y7(+); y6(+)	700.334	1100.537; 937.474; 866.437; 737.394; 666.357	705.338	1110.545; 947.482; 876.445; 747.402; 676.365
378	TOMM34	Mitochondrial import receptor subunit TOM34	Q15785		+	3	WNSLPSENHK	158	167	5	3	y6(+); y9(++); y8(++); y6(++); b7(++)	404.532	711.342; 513.254; 456.233; 356.175; 407.69	407.203	719.356; 517.261; 460.24; 360.182; 407.69
378	TOMM34	Mitochondrial import receptor subunit TOM34	Q15785		+	3	SSFADISNLLQIEPR	279	293	5	2	y10(+); y9(+); y8(+); y6(+); y5(+)	845.444	1182.684; 1069.6; 982.568; 755.441; 642.357	850.448	1192.692; 1079.608; 992.576; 765.449; 652.365
379	ECM1	Extracellular matrix protein 1	Q16610	+	+	3	LLPAQLPAEK	91	100	5	2	y8(+); y7(+); y6(+); y5(+); b6(+)	540.327	853.478; 756.425; 685.388; 557.329; 636.408	544.334	861.492; 764.439; 693.402; 565.344; 636.408	+	+	+
379	ECM1	Extracellular matrix protein 1	Q16610	+	+	3	ELLALIQLER	334	343	5	2	y8(+); y7(+); y6(+); y5(+); b7(+)	599.364	955.593; 842.509; 771.472; 658.388; 781.482	604.368	965.602; 852.518; 781.481; 668.397; 781.482	+	+
379	ECM1	Extracellular matrix protein 1	Q16610	+	+	3	LTFINDLCGPR	466	476	5	2	y9(+); y8(+); y7(+); y6(+); y5(+)	653.335	1091.53; 944.462; 831.378; 717.335; 602.308	658.339	1101.539; 954.47; 841.386; 727.343; 612.316	+	+	+
380	NTRK2	BDNF/NT-3 growth factors receptor	Q16620		+	3	NLTIVDSGLK	95	104	5	2	y8(+); y7(+); y6(+); y5(+); b3(+)	530.306	832.477; 731.43; 618.346; 519.277; 329.182	534.313	840.492; 739.444; 626.36; 527.292; 329.182
380	NTRK2	BDNF/NT-3 growth factors receptor	Q16620		+	3	ITNISSDDSGK	252	262	5	2	y10(+); y9(+); y8(+); y7(+); y6(+)	568.775	1023.459; 922.411; 808.368; 695.284; 608.252	572.782	1031.473; 930.425; 816.383; 703.298; 616.266	+
380	NTRK2	BDNF/NT-3 growth factors receptor	Q16620		+	3	NCLVGENLLVK	681	691	5	2	y9(+); y8(+); y7(+); y6(+); y5(+)	629.845	984.609; 871.525; 772.456; 715.435; 586.392	633.852	992.623; 879.539; 780.471; 723.449; 594.406	+
381	SRSF7	Serine/arginine-rich splicing factor 7	Q16629		+	3	VYVGNLGTGAGK	13	24	5	2	y10(+); y9(+); y7(+); y6(+); y5(+)	568.309	873.479; 774.41; 603.346; 490.262; 433.241	572.316	881.493; 782.425; 611.36; 498.276; 441.255	+	+	+
381	SRSF7	Serine/arginine-rich splicing factor 7	Q16629		+	3	AFSYYGPLR	30	38	5	2	y8(+); y7(+); y6(+); y5(+); b3(+)	537.274	1002.504; 855.436; 768.404; 605.341; 306.145	542.279	1012.513; 865.444; 778.412; 615.349; 306.145	+
381	SRSF7	Serine/arginine-rich splicing factor 7	Q16629		+	3	RPFDPNDR	98	105	5	2	y7(+); y6(+); y5(+); b4(+); b7(+)	508.749	860.39; 763.337; 616.269; 516.257; 842.379	518.757	870.398; 773.345; 626.277; 526.265; 852.387
382	ANGPT1	Angiopoietin-1	Q15389	+	+	3	ESTTDQYNTNALQR	56	69	5	2	y10(+); y9(+); y8(+); y7(+); y6(+)	820.879	1222.581; 1107.554; 979.496; 816.432; 702.389	825.883	1232.589; 1117.562; 989.504; 826.441; 712.398
382	ANGPT1	Angiopoietin-1	Q15389	+	+	3	DAPHVEPDFSSQK	70	82	5	3	y7(+); y5(+); y11(++); y7(++); y5(++)	486.228	808.384; 596.304; 635.807; 404.695; 298.656	488.9	816.398; 604.318; 639.814; 408.703; 302.663
382	ANGPT1	Angiopoietin-1	Q15389	+	+	3	DCADVYQAGFNK	285	296	5	2	y10(+); y9(+); y8(+); y7(+); y5(+)	694.301	1112.537; 1041.5; 926.473; 827.405; 536.283	698.308	1120.551; 1049.514; 934.487; 835.419; 544.297
383	MAPRE1	Microtubule-associated protein RP/EB family member 1	Q15691		+	3	LEHEYIQNFK	67	76	5	3	y5(+); y9(++); y8(++); b5(+); b6(++)	440.891	649.367; 604.291; 539.769; 672.299; 393.195	443.562	657.381; 608.298; 543.777; 672.299; 393.195
383	MAPRE1	Microtubule-associated protein RP/EB family member 1	Q15691		+	3	KPLTSSSAAPQRPISTQR	151	168	5	3	y17(++); y16(++); y15(++); y14(++); y13(++)	642.357	898.984; 850.458; 793.916; 743.392; 699.876	651.701	908.993; 860.466; 803.924; 753.4; 709.884	+
383	MAPRE1	Microtubule-associated protein RP/EB family member 1	Q15691		+	3	NIELICQENEGENDPVLQR	223	241	5	3	y9(+); y7(+); y5(+); y7(++); y5(++)	757.362	1027.517; 841.453; 612.383; 421.23; 306.695	760.698	1037.525; 851.461; 622.391; 426.234; 311.699
384	ELAVL1	ELAV-like protein 1	Q15717		+	3	SLFSSIGEVESAK	38	50	5	2	y11(+); y10(+); y9(+); y8(+); y7(+)	677.348	1153.574; 1006.505; 919.473; 832.441; 719.357	681.356	1161.588; 1014.519; 927.487; 840.455; 727.371
384	ELAVL1	ELAV-like protein 1	Q15717		+	3	DANLYISGLPR	105	115	5	2	y9(+); y8(+); y7(+); y6(+); y5(+)	609.827	1032.584; 918.541; 805.457; 642.393; 529.309	614.832	1042.592; 928.549; 815.465; 652.402; 539.318
384	ELAVL1	ELAV-like protein 1	Q15717		+	3	VLVDQTTGLSR	137	147	5	2	y9(+); y8(+); y7(+); y6(+); y5(+)	594.833	976.506; 877.437; 762.41; 634.352; 533.304	599.837	986.514; 887.446; 772.419; 644.36; 543.312
385	SLC1A5	Neutral amino acid transporter B(0)	Q15758	+	+	3	LGPEGELLIR	248	257	5	2	y9(+); y8(+); y7(+); y6(+); y5(+)	548.822	983.552; 926.531; 829.478; 700.435; 643.414	553.826	993.56; 936.539; 839.486; 710.443; 653.422
385	SLC1A5	Neutral amino acid transporter B(0)	Q15758	+	+	3	STEPELIQVK	493	502	5	2	y8(+); y7(+); y6(+); y5(+); b3(+)	572.316	955.546; 826.503; 729.451; 600.408; 318.13	576.324	963.56; 834.517; 737.465; 608.422; 318.13
385	SLC1A5	Neutral amino acid transporter B(0)	Q15758	+	+	3	GPAGDATVASEK	526	537	5	2	y10(+); y9(+); y8(+); y7(+); y6(+)	551.772	948.463; 877.426; 820.405; 705.378; 634.341	555.779	956.477; 885.44; 828.419; 713.392; 642.355
386	LASP1	LIM and SH3 domain protein 1	Q14847	+	+	3	ACFHCETCK	28	36	5	3	y5(+); y8(++); y7(++); y6(++); y5(++)	404.825	697.264; 571.215; 491.199; 417.665; 349.136	407.496	705.279; 575.222; 495.207; 421.672; 353.143
386	LASP1	LIM and SH3 domain protein 1	Q14847	+	+	3	GFSVVADTPELQR	97	109	5	2	y9(+); y8(+); y7(+); y6(+); y5(+)	709.867	1028.537; 929.469; 858.432; 743.405; 642.357	714.871	1038.545; 939.477; 868.44; 753.413; 652.365	+
386	LASP1	LIM and SH3 domain protein 1	Q14847	+	+	3	TQDQISNIK	113	121	5	2	y7(+); y6(+); y5(+); b3(+); b4(+)	523.777	817.441; 702.414; 574.356; 345.14; 473.199	527.785	825.456; 710.429; 582.37; 345.14; 473.199	+	+
387	EIF4H	Eukaryotic translation initiation factor 4H	Q15056		+	3	AYSSFGGGR	11	19	5	2	y8(+); y7(+); y6(+); y5(+); b3(+)	451.212	830.379; 667.316; 580.284; 493.252; 322.14	456.216	840.387; 677.324; 590.292; 503.26; 322.14
387	EIF4H	Eukaryotic translation initiation factor 4H	Q15056		+	3	GFCYVEFDEVDSLK	83	96	5	2	y11(+); y10(+); y9(+); y8(+); y7(+)	854.382	1343.637; 1180.573; 1081.505; 952.462; 805.394	858.389	1351.651; 1188.587; 1089.519; 960.476; 813.408
387	EIF4H	Eukaryotic translation initiation factor 4H	Q15056		+	3	EALTYDGALLGDR	97	109	5	2	y10(+); y9(+); y8(+); y7(+); y5(+)	697.352	1080.532; 979.484; 816.421; 701.394; 573.335	702.356	1090.54; 989.493; 826.429; 711.402; 583.344
388	POSTN	Periostin	Q15063	+	+	3	AAAITSDILEALGR	252	265	5	2	y10(+); y9(+); y8(+); y7(+); y6(+)	700.891	1074.579; 973.531; 886.499; 771.472; 658.388	705.895	1084.587; 983.54; 896.508; 781.481; 668.397
388	POSTN	Periostin	Q15063	+	+	3	EVNDTLLVNELK	597	608	5	2	y10(+); y8(+); y7(+); y6(+); y5(+)	693.877	1158.636; 929.567; 828.519; 715.435; 602.351	697.884	1166.651; 937.581; 836.533; 723.449; 610.365	+	+
388	POSTN	Periostin	Q15063	+	+	3	IIDGVPVEITEK	736	747	5	2	y10(+); y9(+); y8(+); y7(+); y5(+)	656.872	1086.568; 971.541; 914.519; 815.451; 619.33	660.879	1094.582; 979.555; 922.534; 823.465; 627.344	+	+	+
389	ERBB4	Receptor tyrosine-protein kinase erbB-4	Q15303		+	3	LSSLSDLEQQYR	36	47	5	2	y10(+); y8(+); y7(+); y6(+); y5(+)	719.862	1238.601; 1038.485; 951.453; 836.426; 723.342	724.866	1248.609; 1048.493; 961.461; 846.434; 733.35
389	ERBB4	Receptor tyrosine-protein kinase erbB-4	Q15303		+	3	ECAGGCSGPK	233	242	5	2	y7(+); y5(+); b3(+); b5(+); b6(+)	511.705	662.293; 548.25; 361.118; 475.161; 635.191	515.712	670.307; 556.264; 361.118; 475.161; 635.191
389	ERBB4	Receptor tyrosine-protein kinase erbB-4	Q15303		+	3	GIWVPEGETVK	735	745	5	2	y9(+); y8(+); y7(+); y6(+); y5(+)	607.824	1044.536; 858.457; 759.388; 662.336; 533.293	611.832	1052.55; 866.471; 767.403; 670.35; 541.307	+
390	FAT1	Protocadherin Fat 1	Q14517	+	+	3	IVSGDSENLFK	74	84	5	2	y10(+); y9(+); y8(+); y7(+); y6(+)	604.812	1095.532; 996.463; 909.431; 852.41; 737.383	608.819	1103.546; 1004.477; 917.445; 860.424; 745.397	+	+
390	FAT1	Protocadherin Fat 1	Q14517	+	+	3	YEVNIGSSAAK	2601	2611	5	2	y10(+); y9(+); y8(+); y7(+); y6(+)	569.791	975.511; 846.468; 747.4; 633.357; 520.273	573.798	983.525; 854.482; 755.414; 641.371; 528.287	+	+	+
390	FAT1	Protocadherin Fat 1	Q14517	+	+	3	ELQAVYTLSLK	3190	3200	5	2	y9(+); y8(+); y7(+); y6(+); y5(+)	632.861	1022.588; 894.529; 823.492; 724.424; 561.361	636.868	1030.602; 902.544; 831.507; 732.438; 569.375
391	HABP2	Hyaluronan-binding protein 2	Q14520	+		3	FTCACPDQFK	174	183	5	2	y9(+); y8(+); y7(+); y6(+); y5(+)	637.271	1126.466; 1025.418; 865.387; 794.35; 634.32	641.278	1134.48; 1033.432; 873.401; 802.364; 642.334	+	+	+
391	HABP2	Hyaluronan-binding protein 2	Q14520	+		3	LIANTLCNSR	471	480	5	2	y5(+); b3(+); b4(+); b5(+); b6(+)	581.306	649.309; 298.213; 412.255; 513.303; 626.387	586.31	659.317; 298.213; 412.255; 513.303; 626.387
391	HABP2	Hyaluronan-binding protein 2	Q14520	+		3	RPGVYTQVTK	536	545	5	2	y5(+); b6(+); b7(+); b8(+); b9(+)	574.825	576.335; 674.362; 802.421; 901.489; 1002.537	583.836	584.349; 684.37; 812.429; 911.497; 1012.545	+
392	IL13RA2	Interleukin-13 receptor subunit alpha-2	Q14627		+	3	DGFDLNK	93	99	5	2	y6(+); y5(+); y4(+); b3(+); b4(+)	404.695	693.357; 636.335; 489.267; 320.124; 435.151	408.703	701.371; 644.349; 497.281; 320.124; 435.151	+
392	IL13RA2	Interleukin-13 receptor subunit alpha-2	Q14627		+	3	FPYLEASDYK	199	208	5	2	y8(+); y7(+); y6(+); y5(+); b8(+)	616.795	988.462; 825.399; 712.315; 583.272; 923.415	620.802	996.476; 833.413; 720.329; 591.286; 923.415	+
392	IL13RA2	Interleukin-13 receptor subunit alpha-2	Q14627		+	3	WSIPLGPIPAR	258	268	5	2	y9(+); y8(+); y7(+); y6(+); y5(+)	603.853	933.588; 820.504; 723.451; 610.367; 553.346	608.857	943.596; 830.512; 733.459; 620.375; 563.354	+
393	SMC1A	Structural maintenance of chromosomes protein 1A	Q14683		+	3	LYHNEVEIEK	228	237	5	3	y9(++); y8(++); b5(+); b5(++); b6(++)	425.219	580.783; 499.251; 657.299; 329.153; 378.687	427.89	584.79; 503.258; 657.299; 329.153; 378.687	+
393	SMC1A	Structural maintenance of chromosomes protein 1A	Q14683		+	3	SGVISGGASDLK	649	660	5	2	y9(+); y8(+); y7(+); y6(+); y5(+)	545.791	847.452; 734.368; 647.336; 590.314; 533.293	549.798	855.466; 742.382; 655.35; 598.329; 541.307
393	SMC1A	Structural maintenance of chromosomes protein 1A	Q14683		+	3	LNEQQSVLQR	1010	1019	5	2	y8(+); y7(+); y6(+); b3(+); b5(+)	607.828	987.522; 858.479; 730.421; 357.177; 613.294	612.832	997.53; 868.487; 740.429; 357.177; 613.294	+
394	CTTN	Src substrate cortactin	Q14247	+	+	3	ENVFQEHQTLK	60	70	5	3	y6(+); y9(++); y8(++); y7(++); y6(++)	458.233	755.405; 565.304; 515.769; 442.235; 378.206	460.905	763.419; 569.311; 519.777; 446.242; 382.213	+	+
394	CTTN	Src substrate cortactin	Q14247	+	+	3	CALGWDHQEK	246	255	5	3	y9(++); y8(++); y7(++); y6(++); b9(++)	415.189	542.265; 506.746; 450.204; 421.693; 549.227	417.86	546.272; 510.753; 454.211; 425.7; 549.227	+
394	CTTN	Src substrate cortactin	Q14247	+	+	3	TQTPPVSPAPQPTEER	399	414	5	3	y5(+); y13(++); y12(++); y8(++); y6(++)	578.96	631.305; 702.86; 654.333; 464.23; 380.185	582.296	641.313; 707.864; 659.337; 469.234; 385.189
395	FZD2	Frizzled-2	Q14332		+	3	YATLEHPFHCPR	192	203	5	3	y6(+); y11(++); y10(++); y9(++); y7(++)	509.91	813.382; 682.83; 647.311; 596.788; 475.724	513.246	823.391; 687.834; 652.316; 601.792; 480.728
395	FZD2	Frizzled-2	Q14332		+	3	VPSYLSYK	207	214	5	2	y7(+); y6(+); y5(+); b3(+); b4(+)	478.758	857.44; 760.388; 673.356; 284.16; 447.224	482.765	865.455; 768.402; 681.37; 284.16; 447.224
395	FZD2	Frizzled-2	Q14332		+	3	SLAIPCPAHYTPR	501	513	5	3	y7(+); y11(++); y10(++); y9(++); y8(++)	494.922	841.432; 641.822; 606.303; 549.761; 501.235	498.258	851.44; 646.826; 611.307; 554.765; 506.239
396	NEDD9	Enhancer of filamentation 1	Q14511		+	3	LYQVPNPQAAPR	91	102	5	2	y10(+); y9(+); y8(+); y7(+); y6(+)	677.367	1077.58; 949.521; 850.453; 753.4; 639.357	682.371	1087.588; 959.53; 860.461; 763.408; 649.366
396	NEDD9	Enhancer of filamentation 1	Q14511		+	3	TGHGYVYEYPSR	160	171	5	3	y6(+); y5(+); y7(++); y6(++); y5(++)	476.89	814.373; 651.31; 457.224; 407.69; 326.158	480.226	824.381; 661.318; 462.228; 412.694; 331.163
396	NEDD9	Enhancer of filamentation 1	Q14511		+	3	LFLDPDTAIER	402	412	5	2	y9(+); y8(+); y7(+); y6(+); y5(+)	645.34	1029.521; 916.437; 801.41; 704.357; 589.33	650.345	1039.529; 926.445; 811.418; 714.366; 599.339
397	FGFBP1	Fibroblast growth factor-binding protein 1	Q14512		+	3	DTLGNTQIK	41	49	5	2	y7(+); y6(+); y5(+); b4(+); b5(+)	495.267	773.452; 660.368; 603.346; 387.187; 501.23	499.274	781.466; 668.382; 611.36; 387.187; 501.23	+	+
397	FGFBP1	Fibroblast growth factor-binding protein 1	Q14512		+	3	WAATEQEEGISLK	70	82	5	2	y11(+); y10(+); y9(+); y7(+); y5(+)	731.365	1204.606; 1133.568; 1032.521; 775.42; 517.334	735.372	1212.62; 1141.583; 1040.535; 783.434; 525.349	+
397	FGFBP1	Fibroblast growth factor-binding protein 1	Q14512		+	3	LVSSTLFGNTKPR	150	162	5	2	y11(+); y10(+); y8(+); y7(+); y6(+)	710.401	1207.643; 1120.611; 932.531; 819.447; 672.379	719.413	1225.665; 1138.633; 950.554; 837.47; 690.401
398	LAMC2	Laminin subunit gamma-2	Q13753		+	3	CLNCNDNTDGIHCEK	53	67	5	3	y7(+); y6(+); y13(++); y12(++); y6(++)	617.247	858.377; 743.35; 788.809; 731.788; 372.179	619.918	866.392; 751.365; 792.816; 735.795; 376.186	+
398	LAMC2	Laminin subunit gamma-2	Q13753		+	3	ITSTFHQDVDGWK	207	219	5	3	y12(++); y11(++); y10(++); y9(++); y8(++)	511.916	710.828; 660.304; 616.788; 566.265; 492.73	514.587	714.835; 664.311; 620.795; 570.272; 496.737	+
398	LAMC2	Laminin subunit gamma-2	Q13753		+	3	AGYFGDPLAPNPADK	555	569	5	2	y11(+); y10(+); y9(+); y7(+); y6(+)	766.873	1094.548; 1037.526; 922.499; 712.362; 641.325	770.88	1102.562; 1045.54; 930.513; 720.377; 649.34	+	+	+
399	CAPS	Calcyphosin	Q13938		+	3	NGSGTLDLEEFLR	72	84	5	2	y10(+); y8(+); y7(+); y6(+); y5(+)	725.862	1192.621; 1034.552; 921.468; 806.441; 693.357	730.866	1202.629; 1044.56; 931.476; 816.449; 703.365
399	CAPS	Calcyphosin	Q13938		+	3	EAVIAAAFAK	95	104	5	2	y8(+); y7(+); y6(+); y5(+); b3(+)	495.785	790.482; 691.414; 578.33; 507.293; 300.155	499.792	798.496; 699.428; 586.344; 515.307; 300.155	+	+	+
399	CAPS	Calcyphosin	Q13938		+	3	FLDNFDSSEK	144	153	5	2	y9(+); y8(+); y7(+); y6(+); y5(+)	601.272	1054.469; 941.385; 826.358; 712.315; 565.246	605.279	1062.483; 949.399; 834.372; 720.329; 573.261	+	+
400	EIF3A	Eukaryotic translation initiation factor 3 subunit A	Q14152		+	3	LYHDIAQQAFK	173	183	5	3	y6(+); y5(+); y10(++); y9(++); y7(++)	445.235	692.373; 621.335; 610.807; 529.275; 403.232	447.906	700.387; 629.35; 614.814; 533.282; 407.239	+
400	EIF3A	Eukaryotic translation initiation factor 3 subunit A	Q14152		+	3	FNVLQYVVPEVK	377	388	5	2	y9(+); y8(+); y7(+); y6(+); y5(+)	717.903	1074.619; 961.535; 833.477; 670.413; 571.345	721.91	1082.634; 969.55; 841.491; 678.428; 579.359	+
400	EIF3A	Eukaryotic translation initiation factor 3 subunit A	Q14152		+	3	GPAEESSSWR	1251	1260	5	2	y8(+); y7(+); y6(+); y5(+); b4(+)	553.249	951.417; 880.38; 751.337; 622.294; 355.161	558.253	961.425; 890.388; 761.345; 632.303; 355.161
401	DPYSL3	Dihydropyrimidinase-related protein 3	Q14195		+	3	AITIASQTNCPLYVTK	239	254	5	2	y12(+); y11(+); y9(+); y8(+); y6(+)	890.469	1381.678; 1310.641; 1095.55; 994.503; 720.429	894.476	1389.692; 1318.655; 1103.565; 1002.517; 728.443	+
401	DPYSL3	Dihydropyrimidinase-related protein 3	Q14195		+	3	FIPCSPFSDYVYK	468	480	5	2	y10(+); y9(+); y8(+); y6(+); y5(+)	811.882	1265.551; 1105.52; 1018.488; 774.367; 687.335	815.889	1273.565; 1113.534; 1026.502; 782.381; 695.349
401	DPYSL3	Dihydropyrimidinase-related protein 3	Q14195		+	3	GSPTRPNPPVR	521	531	5	2	y10(+); y9(+); y7(+); y6(+); y5(+)	589.325	1120.622; 1033.59; 835.49; 679.389; 582.336	599.334	1140.639; 1053.607; 855.506; 689.397; 592.344
402	CUL4B	Cullin-4B	Q13620		+	3	LPENYTDETWQK	208	219	5	2	y9(+); y8(+); y7(+); y6(+); y5(+)	762.354	1184.522; 1070.479; 907.416; 806.368; 691.341	766.361	1192.536; 1078.493; 915.43; 814.382; 699.355	+
402	CUL4B	Cullin-4B	Q13620		+	3	LITYLDQTTQK	428	438	5	2	y9(+); y8(+); y7(+); y6(+); y5(+)	662.361	1097.547; 996.5; 833.436; 720.352; 605.325	666.368	1105.562; 1004.514; 841.451; 728.366; 613.34	+	+
402	CUL4B	Cullin-4B	Q13620		+	3	LQWQSTLGHCVLK	721	733	5	2	y11(+); y9(+); y8(+); y7(+); y6(+)	785.414	1328.678; 1014.54; 927.508; 826.46; 713.376	789.421	1336.692; 1022.554; 935.522; 834.475; 721.391	+
403	ALCAM	CD166 antigen	Q13740		+	3	LNLSENYTLSISNAR	90	104	5	2	y10(+); y9(+); y8(+); y7(+); y6(+)	847.939	1138.585; 1024.542; 861.479; 760.431; 647.347	852.943	1148.593; 1034.55; 871.487; 770.439; 657.355
403	ALCAM	CD166 antigen	Q13740		+	3	EGDNITLK	262	269	5	2	y7(+); y6(+); y5(+); b5(+); b7(+)	445.235	760.42; 703.398; 588.372; 529.225; 743.357	449.242	768.434; 711.413; 596.386; 529.225; 743.357
403	ALCAM	CD166 antigen	Q13740		+	3	SSNTYTLTDVR	294	304	5	2	y9(+); y8(+); y7(+); y6(+); y5(+)	628.809	1082.548; 968.505; 867.457; 704.394; 603.346	633.814	1092.556; 978.513; 877.465; 714.402; 613.354	+
404	LAMB3	Laminin subunit beta-3	Q13751	+	+	3	GACYPPVGDLLVGR	24	37	5	2	y11(+); y10(+); y9(+); y7(+); y5(+)	737.38	1185.663; 1022.599; 925.547; 729.425; 557.377	742.384	1195.671; 1032.608; 935.555; 739.434; 567.385	+
404	LAMB3	Laminin subunit beta-3	Q13751	+	+	3	LQGSCFCHGHADR	246	258	5	3	y5(+); y12(++); y11(++); y10(++); y9(++)	515.554	555.263; 716.286; 652.256; 623.746; 580.23	518.89	565.272; 721.29; 657.261; 628.75; 585.234	+
404	LAMB3	Laminin subunit beta-3	Q13751	+	+	3	NATASLWSGPGLEDR	604	618	5	2	y11(+); y9(+); y8(+); y7(+); y6(+)	787.384	1216.596; 1016.48; 830.4; 743.368; 686.347	792.388	1226.604; 1026.488; 840.409; 753.377; 696.355
405	TRAF4	TNF receptor-associated factor 4	Q9BUZ4	+	+	3	FCDTCLQEFLSEGVFK	38	53	5	2	y10(+); y9(+); y8(+); y7(+); y6(+)	990.448	1183.599; 1055.541; 926.498; 779.43; 666.346	994.455	1191.614; 1063.555; 934.512; 787.444; 674.36
405	TRAF4	TNF receptor-associated factor 4	Q9BUZ4	+	+	3	EFVFDTIQSHQYQCPR	201	216	5	3	y14(++); y13(++); y12(++); y11(++); y10(++)	685.651	889.918; 840.383; 766.849; 709.336; 658.812	688.987	894.922; 845.388; 771.853; 714.34; 663.816
405	TRAF4	TNF receptor-associated factor 4	Q9BUZ4	+	+	3	AAVELPR	460	466	5	2	y6(+); y5(+); b3(+); b4(+); b5(+)	378.224	684.404; 613.367; 242.15; 371.193; 484.277	383.228	694.412; 623.375; 242.15; 371.193; 484.277
406	GNL3	Guanine nucleotide-binding protein-like 3	Q9BVP2		+	3	CPQVEEAIVQSGQK	158	171	5	3	y7(+); y6(+); y5(+); y7(++); y6(++)	524.928	759.436; 646.352; 547.283; 380.222; 323.68	527.599	767.45; 654.366; 555.298; 384.229; 327.687
406	GNL3	Guanine nucleotide-binding protein-like 3	Q9BVP2		+	3	LLGGFQETCSK	243	253	5	2	y9(+); y8(+); y7(+); y6(+); y5(+)	620.306	1013.436; 956.414; 899.393; 752.324; 624.266	624.313	1021.45; 964.428; 907.407; 760.339; 632.28
406	GNL3	Guanine nucleotide-binding protein-like 3	Q9BVP2		+	3	VGVIGFPNVGK	257	267	5	2	y10(+); y8(+); y7(+); y6(+); y5(+)	543.819	987.562; 831.472; 718.388; 661.367; 514.298	547.826	995.576; 839.487; 726.402; 669.381; 522.313
407	STRA6	Stimulated by retinoic acid gene 6 protein homolog	Q9BX79		+	3	GLQSSYSEEYLR	241	252	5	2	y9(+); y8(+); y7(+); y6(+); y5(+)	716.341	1133.511; 1046.479; 959.447; 796.384; 709.352	721.345	1143.519; 1056.487; 969.455; 806.392; 719.36
407	STRA6	Stimulated by retinoic acid gene 6 protein homolog	Q9BX79		+	3	GAALDLSPLHR	398	408	5	3	y5(+); y9(++); y8(++); y7(++); y6(++)	383.884	609.347; 511.293; 475.775; 419.233; 361.719	387.22	619.355; 516.297; 480.779; 424.237; 366.723
407	STRA6	Stimulated by retinoic acid gene 6 protein homolog	Q9BX79		+	3	AATLDPGYYTYR	556	567	5	2	y9(+); y8(+); y7(+); y6(+); y5(+)	695.836	1147.542; 1034.458; 919.431; 822.378; 765.357	700.84	1157.55; 1044.466; 929.439; 832.386; 775.365
408	LGR4	Leucine-rich repeat-containing G-protein coupled receptor 4	Q9BXB1		+	3	VLTLQNNQLK	109	118	5	2	y8(+); y7(+); y6(+); y5(+); b3(+)	585.846	958.532; 857.484; 744.4; 616.341; 314.207	589.853	966.546; 865.498; 752.414; 624.355; 314.207	+	+
408	LGR4	Leucine-rich repeat-containing G-protein coupled receptor 4	Q9BXB1		+	3	TLDLSYNNIR	347	356	5	2	y8(+); y7(+); y6(+); y5(+); b3(+)	604.817	994.495; 879.468; 766.384; 679.352; 330.166	609.821	1004.504; 889.477; 776.392; 689.36; 330.166	+
408	LGR4	Leucine-rich repeat-containing G-protein coupled receptor 4	Q9BXB1		+	3	EGTFQGLISLR	382	392	5	2	y9(+); y8(+); y7(+); y6(+); y5(+)	610.835	1034.599; 933.552; 786.483; 658.425; 601.403	615.839	1044.608; 943.56; 796.491; 668.433; 611.411	+
409	PSAT1	Phosphoserine aminotransferase	Q9Y617		+	3	IINNTENLVR	52	61	5	2	y9(+); y8(+); y7(+); y6(+); y5(+)	593.333	1072.575; 959.49; 845.448; 731.405; 630.357	598.337	1082.583; 969.499; 855.456; 741.413; 640.365
409	PSAT1	Phosphoserine aminotransferase	Q9Y617		+	3	FGTINIVHPK	118	127	5	3	y6(+); y5(+); y9(++); y8(++); b7(++)	375.885	707.42; 593.377; 489.79; 461.279; 373.216	378.557	715.434; 601.391; 493.797; 465.287; 373.216
409	PSAT1	Phosphoserine aminotransferase	Q9Y617		+	3	FGVIFAGAQK	191	200	5	2	y9(+); y7(+); y6(+); y5(+); b3(+)	519.293	890.509; 734.42; 621.335; 474.267; 304.166	523.3	898.524; 742.434; 629.35; 482.281; 304.166	+	+
410	IGF2BP2	Insulin-like growth factor 2 mRNA-binding protein 2	Q9Y6M1		+	3	LYIGNLSPAVTADDLR	5	20	5	2	y13(+); y11(+); y10(+); y9(+); y6(+)	859.46	1328.68; 1157.616; 1044.532; 957.5; 690.342	864.464	1338.689; 1167.624; 1054.54; 967.508; 700.35
410	IGF2BP2	Insulin-like growth factor 2 mRNA-binding protein 2	Q9Y6M1		+	3	SGYAFVDYPDQNWAIR	38	53	5	2	y11(+); y10(+); y9(+); y8(+); y6(+)	951.444	1376.659; 1277.591; 1162.564; 999.501; 787.421	956.449	1386.668; 1287.599; 1172.572; 1009.509; 797.429
410	IGF2BP2	Insulin-like growth factor 2 mRNA-binding protein 2	Q9Y6M1		+	3	IAPAEGPDVSER	463	474	5	2	y10(+); y9(+); y8(+); y7(+); y6(+)	620.812	1056.496; 959.443; 888.406; 759.363; 702.342	625.816	1066.504; 969.451; 898.414; 769.371; 712.35
411	WASF2	Wiskott-Aldrich syndrome protein family member 2	Q9Y6W5	+	+	3	SELECVTNITLANVIR	23	38	5	3	y5(+); y11(++); y10(++); y9(++); y8(++)	611.324	572.351; 607.367; 557.833; 507.309; 450.287	614.66	582.36; 612.371; 562.837; 512.313; 455.291
411	WASF2	Wiskott-Aldrich syndrome protein family member 2	Q9Y6W5	+	+	3	EEEVSLQGINTR	86	97	5	2	y9(+); y8(+); y7(+); y6(+); y5(+)	687.847	987.558; 888.49; 801.458; 688.374; 560.315	692.851	997.566; 898.498; 811.466; 698.382; 570.323
411	WASF2	Wiskott-Aldrich syndrome protein family member 2	Q9Y6W5	+	+	3	DVVGNDVATILSR	463	475	5	2	y10(+); y8(+); y7(+); y6(+); y5(+)	679.867	1045.564; 874.499; 759.472; 660.404; 589.367	684.871	1055.572; 884.508; 769.481; 670.412; 599.375
412	CEACAM1	Carcinoembryonic antigen-related cell adhesion molecule 1	P13688		+	1	QIVGYAIGTQQATPGPANSGR	78	98	5	3	y10(+); y9(+); y8(+); y7(+); y8(++)	696.027	927.464; 856.427; 755.379; 658.327; 378.193	699.363	937.473; 866.435; 765.388; 668.335; 383.198
413	C5AR1	C5a anaphylatoxin chemotactic receptor 1	P21730	+		3	DTLDLNTPVDK	18	28	5	2	y9(+); y8(+); y6(+); y5(+); y4(+)	615.814	1014.547; 901.463; 673.352; 559.309; 458.261	619.821	1022.561; 909.477; 681.366; 567.323; 466.275	+
413	C5AR1	C5a anaphylatoxin chemotactic receptor 1	P21730	+		3	VLCGVDYSHDK	186	196	5	3	y6(+); y5(+); y10(++); y9(++); y8(++)	431.536	764.321; 649.294; 597.266; 540.724; 460.709	434.208	772.335; 657.308; 601.274; 544.731; 464.716
413	C5AR1	C5a anaphylatoxin chemotactic receptor 1	P21730	+		3	NVLTEESVVR	321	330	5	2	y8(+); y7(+); y6(+); y5(+); b3(+)	573.312	932.505; 819.421; 718.373; 589.33; 327.203	578.316	942.513; 829.429; 728.381; 599.339; 327.203	+	+
414	MEMO1	Protein MEMO1	Q9Y316		+	3	CALSSVDIYR	88	97	5	2	y6(+); b3(+); b4(+); b5(+); b8(+)	592.292	752.394; 345.159; 432.191; 519.223; 846.403	597.297	762.402; 345.159; 432.191; 519.223; 846.403	+
414	MEMO1	Protein MEMO1	Q9Y316		+	3	YSYYDESQGEIYR	199	211	5	2	y10(+); y9(+); y8(+); y7(+); y5(+)	836.86	1259.554; 1096.491; 981.464; 852.421; 637.33	841.864	1269.562; 1106.499; 991.472; 862.429; 647.339
414	MEMO1	Protein MEMO1	Q9Y316		+	3	HPIGVLLNAITELQK	247	261	5	3	y8(+); y7(+); y6(+); y5(+); y8(++)	549.326	916.51; 802.467; 731.43; 618.346; 458.759	551.997	924.524; 810.481; 739.444; 626.36; 462.766
415	PPIL1	Peptidyl-prolyl cis-trans isomerase-like 1	Q9Y3C6		+	3	NFAELAR	38	44	5	2	y6(+); y5(+); y4(+); y3(+); b3(+)	410.719	706.388; 559.32; 488.283; 359.24; 333.156	415.723	716.397; 569.328; 498.291; 369.248; 333.156
415	PPIL1	Peptidyl-prolyl cis-trans isomerase-like 1	Q9Y3C6		+	3	GYYNGTK	46	52	3	3	y4(+); y5(++); y4(++); ;	268.129	419.225; 291.648; 210.116; ;	270.801	427.239; 295.655; 214.123; ;
415	PPIL1	Peptidyl-prolyl cis-trans isomerase-like 1	Q9Y3C6		+	3	GGASIYGK	73	80	5	2	y7(+); y6(+); y5(+); b4(+); b5(+)	376.701	695.372; 638.351; 567.314; 273.119; 386.203	380.708	703.386; 646.365; 575.328; 273.119; 386.203
416	STRAP	Serine-threonine kinase receptor-associated protein	Q9Y3F4		+	3	AATAAADFTAK	74	84	5	2	y9(+); y8(+); y7(+); y6(+); y5(+)	519.267	895.452; 794.404; 723.367; 652.33; 581.293	523.274	903.466; 802.418; 731.381; 660.344; 589.307	+	+	+
416	STRAP	Serine-threonine kinase receptor-associated protein	Q9Y3F4		+	3	TVDFTQDSNYLLTGGQDK	105	122	5	2	y12(+); y11(+); y7(+); y6(+); y5(+)	1001.47	1310.622; 1195.595; 718.373; 605.289; 504.241	1005.48	1318.636; 1203.61; 726.387; 613.303; 512.255	+
416	STRAP	Serine-threonine kinase receptor-associated protein	Q9Y3F4		+	3	YDYNSGEELESYK	250	262	5	2	y10(+); y9(+); y8(+); y6(+); y5(+)	798.839	1155.516; 1041.473; 954.441; 768.377; 639.335	802.846	1163.531; 1049.488; 962.456; 776.392; 647.349	+	+	+
417	PKP3	Plakophilin-3	Q9Y446		+	3	GQYHTLQAGFSSR	82	94	5	3	y6(+); y5(+); y11(++); y7(++); y6(++)	484.572	624.31; 553.273; 633.815; 376.688; 312.659	487.908	634.318; 563.281; 638.819; 381.692; 317.663
417	PKP3	Plakophilin-3	Q9Y446		+	3	LFNHANQEVQR	369	379	5	3	y7(+); y10(++); y9(++); y8(++); y5(++)	452.565	844.427; 621.802; 548.268; 491.247; 330.177	455.901	854.435; 626.806; 553.272; 496.251; 335.181
417	PKP3	Plakophilin-3	Q9Y446		+	3	AASSLLANLWQYNK	766	779	5	2	y9(+); y8(+); y7(+); y6(+); y5(+)	789.917	1149.605; 1036.521; 965.484; 851.441; 738.357	793.924	1157.619; 1044.535; 973.498; 859.455; 746.371
418	TNIK	TRAF2 and NCK-interacting protein kinase	Q9UKE5		+	3	SLDEIDLSALR	9	19	5	2	y9(+); y8(+); y7(+); y6(+); y5(+)	616.33	1031.537; 916.51; 787.467; 674.383; 559.356	621.334	1041.545; 926.518; 797.475; 684.391; 569.364
418	TNIK	TRAF2 and NCK-interacting protein kinase	Q9UKE5		+	3	FQSFIESCLVK	262	272	5	2	y9(+); y8(+); y7(+); y6(+); y5(+)	679.345	1082.555; 995.523; 848.455; 735.371; 606.328	683.352	1090.569; 1003.537; 856.469; 743.385; 614.342
418	TNIK	TRAF2 and NCK-interacting protein kinase	Q9UKE5		+	3	AIDEDLTALAK	799	809	5	2	y9(+); y8(+); y7(+); y6(+); y5(+)	580.314	975.499; 860.472; 731.43; 616.403; 503.319	584.321	983.514; 868.487; 739.444; 624.417; 511.333
419	ANGPTL2	Angiopoietin-related protein 2	Q9UKU9		+	3	DNALELSQLENR	150	161	5	2	y9(+); y8(+); y7(+); y6(+); y5(+)	701.352	1101.59; 988.506; 859.463; 746.379; 659.347	706.356	1111.598; 998.514; 869.471; 756.387; 669.355
419	ANGPTL2	Angiopoietin-related protein 2	Q9UKU9		+	3	HDPGGWTVIQR	311	321	5	2	y10(+); y8(+); y7(+); y6(+); y5(+)	633.323	1128.58; 916.5; 859.478; 802.457; 616.378	638.327	1138.588; 926.508; 869.487; 812.465; 626.386
419	ANGPTL2	Angiopoietin-related protein 2	Q9UKU9		+	3	DHDVYTGNCAHYQK	422	435	5	3	y12(++); y11(++); y10(++); y9(++); y8(++)	569.911	728.32; 670.806; 621.272; 539.74; 489.217	572.582	732.327; 674.813; 625.279; 543.747; 493.224
420	ASAP1	Arf-GAP with SH3 domain, ANK repeat and PH domain-containing protein 1	Q9ULH1		+	3	DNPDLGTAFVK	110	120	5	2	y9(+); y8(+); y7(+); y6(+); y5(+)	588.798	947.52; 850.467; 735.44; 622.356; 565.334	592.806	955.534; 858.481; 743.454; 630.37; 573.349
420	ASAP1	Arf-GAP with SH3 domain, ANK repeat and PH domain-containing protein 1	Q9ULH1		+	3	ATQCEDLLSQAK	682	693	5	2	y9(+); y8(+); y7(+); y6(+); y5(+)	682.33	1063.509; 903.478; 774.436; 659.409; 546.325	686.337	1071.523; 911.492; 782.45; 667.423; 554.339
420	ASAP1	Arf-GAP with SH3 domain, ANK repeat and PH domain-containing protein 1	Q9ULH1		+	3	LALPGFSTPR	751	760	5	2	y8(+); y7(+); y6(+); y5(+); b9(+)	529.803	874.478; 761.394; 664.341; 607.32; 884.488	534.807	884.486; 771.402; 674.35; 617.328; 884.488
421	MYO6	Unconventional myosin-VI	Q9UM54		+	3	DPLLDDHGDFIR	308	319	5	3	y10(++); y9(++); y8(++); y7(++); y6(++)	471.565	600.804; 544.262; 487.72; 430.206; 372.693	474.901	605.808; 549.266; 492.724; 435.211; 377.697
421	MYO6	Unconventional myosin-VI	Q9UM54		+	3	TVYSHLFDHVVNR	426	438	5	3	y7(+); y5(+); y11(++); y10(++); y9(++)	529.607	886.453; 624.358; 693.849; 612.318; 568.802	532.943	896.461; 634.366; 698.853; 617.322; 573.806
421	MYO6	Unconventional myosin-VI	Q9UM54		+	3	SDPDHLAELVK	772	782	5	3	y5(+); y10(++); y9(++); y8(++); y7(++)	408.547	559.345; 568.801; 511.287; 462.761; 405.248	411.218	567.359; 572.808; 515.295; 466.768; 409.255
422	SHOC2	Leucine-rich repeat protein SHOC-2	Q9UQ13		+	3	LDSLTTLYLR	191	200	5	2	y9(+); y8(+); y7(+); y6(+); y5(+)	597.84	1081.589; 966.562; 879.53; 766.446; 665.398	602.844	1091.597; 976.57; 889.538; 776.454; 675.406	+
422	SHOC2	Leucine-rich repeat protein SHOC-2	Q9UQ13		+	3	LESLPNEIAYLK	460	471	5	2	y10(+); y9(+); y8(+); y7(+); y5(+)	695.385	1147.636; 1060.604; 947.52; 850.467; 607.381	699.392	1155.65; 1068.618; 955.534; 858.481; 615.396	+	+
422	SHOC2	Leucine-rich repeat protein SHOC-2	Q9UQ13		+	3	LVLTNNQLTTLPR	476	488	5	2	y10(+); y9(+); y8(+); y6(+); y5(+)	741.936	1157.627; 1056.58; 942.537; 700.435; 587.351	746.94	1167.636; 1066.588; 952.545; 710.443; 597.359	+
423	CTNND2	Catenin delta-2	Q9UQB3		+	3	ATGQSFSQGTTSR	197	209	5	2	y9(+); y8(+); y7(+); y6(+); y5(+)	664.315	970.459; 883.427; 736.358; 649.326; 521.268	669.32	980.467; 893.435; 746.367; 659.335; 531.276
423	CTNND2	Catenin delta-2	Q9UQB3		+	3	IQLHSSQVLR	704	713	5	3	y6(+); y9(++); y8(++); y7(++); b7(++)	394.231	689.394; 534.301; 470.272; 413.73; 397.711	397.568	699.402; 539.306; 475.276; 418.734; 397.711
423	CTNND2	Catenin delta-2	Q9UQB3		+	3	NSYGAPAEDIK	1126	1136	5	2	y9(+); y8(+); y7(+); y6(+); y5(+)	582.78	963.478; 800.415; 743.393; 672.356; 575.304	586.787	971.492; 808.429; 751.408; 680.37; 583.318
424	HPSE	Heparanase	Q9Y251		+	3	TDFLIFDPK	99	107	5	2	y7(+); y6(+); y5(+); b3(+); b4(+)	548.29	879.497; 732.429; 619.345; 364.15; 477.234	552.297	887.512; 740.443; 627.359; 364.15; 477.234	+	+
424	HPSE	Heparanase	Q9Y251		+	3	VFQVVESTRPGK	326	337	5	3	y7(+); y11(++); y10(++); y9(++); y8(++)	449.586	774.41; 624.341; 550.807; 486.777; 437.243	455.593	792.433; 633.352; 559.818; 495.789; 446.254
424	HPSE	Heparanase	Q9Y251		+	3	EGDLTLYAINLHNVTK	447	462	5	3	y12(++); y11(++); y10(++); y9(++); y8(++)	600.988	693.891; 643.367; 586.825; 505.293; 469.775	603.659	697.898; 647.374; 590.832; 509.3; 473.782	+	+
425	CNPY2	Protein canopy homolog 2	Q9Y2B0		+	3	SEAHLTELLEEICDR	74	88	5	3	y6(+); y5(+); y14(++); y12(++); y5(++)	605.624	821.346; 692.303; 864.417; 764.377; 346.655	608.961	831.354; 702.311; 869.421; 769.381; 351.659
425	CNPY2	Protein canopy homolog 2	Q9Y2B0		+	3	EYGEQIDPSTHR	91	102	5	3	y5(+); y10(++); y8(++); y6(++); y5(++)	477.888	597.31; 570.276; 477.244; 356.672; 299.159	481.224	607.319; 575.28; 482.248; 361.676; 304.163
425	CNPY2	Protein canopy homolog 2	Q9Y2B0		+	3	NGESSELDLQGIR	112	124	5	2	y10(+); y9(+); y7(+); y6(+); y5(+)	709.35	1117.585; 1030.553; 814.478; 701.394; 586.367	714.354	1127.593; 1040.561; 824.486; 711.402; 596.375
426	IMP3	U3 small nucleolar ribonucleoprotein protein IMP3	Q9NV31		+	3	ASAALLDK	75	82	5	2	y7(+); y6(+); y5(+); b3(+); b4(+)	394.729	717.414; 630.382; 559.345; 230.114; 301.151	398.736	725.428; 638.396; 567.359; 230.114; 301.151	+	+	+
426	IMP3	U3 small nucleolar ribonucleoprotein protein IMP3	Q9NV31		+	3	LYALGLVPTR	83	92	5	2	y8(+); y7(+); y6(+); y5(+); b3(+)	551.835	826.515; 755.477; 642.393; 585.372; 348.192	556.839	836.523; 765.486; 652.402; 595.38; 348.192
426	IMP3	U3 small nucleolar ribonucleoprotein protein IMP3	Q9NV31		+	3	VGPDVVTDPAFLVTR	138	152	5	2	y11(+); y10(+); y9(+); y8(+); y7(+)	793.433	1217.689; 1118.62; 1019.552; 918.504; 803.477	798.437	1227.697; 1128.629; 1029.56; 928.513; 813.486
427	LYAR	Cell growth-regulating nucleolar protein	Q9NX58		+	3	NCECLSCIDCGK	27	38	5	2	y10(+); y9(+); y8(+); y7(+); y6(+)	758.288	1241.496; 1112.453; 952.423; 839.339; 752.307	762.295	1249.51; 1120.468; 960.437; 847.353; 760.321	+
427	LYAR	Cell growth-regulating nucleolar protein	Q9NX58		+	3	ELLEQISAFDNVPR	96	109	5	2	y10(+); y9(+); y8(+); y7(+); y6(+)	815.925	1146.59; 1018.532; 905.448; 818.416; 747.378	820.93	1156.598; 1028.54; 915.456; 828.424; 757.387	+
427	LYAR	Cell growth-regulating nucleolar protein	Q9NX58		+	3	DAVEQQGEVK	176	185	5	2	y8(+); y7(+); y6(+); y5(+); b3(+)	551.772	916.473; 817.405; 688.362; 560.304; 286.14	555.779	924.488; 825.419; 696.377; 568.318; 286.14	+	+
428	CD274	Programmed cell death 1 ligand 1	Q9NZQ7		+	3	NIIQFVHGEEDLK	63	75	5	3	y7(+); y6(+); y11(++); y10(++); y9(++)	514.603	827.389; 690.33; 657.838; 601.296; 537.267	517.275	835.404; 698.345; 661.845; 605.303; 541.274	+
428	CD274	Programmed cell death 1 ligand 1	Q9NZQ7		+	3	INTTTNEIFYCTFR	199	212	5	2	y10(+); y9(+); y7(+); y6(+); y5(+)	890.422	1350.615; 1249.567; 1006.481; 893.397; 746.329	895.426	1360.623; 1259.575; 1016.49; 903.406; 756.337
428	CD274	Programmed cell death 1 ligand 1	Q9NZQ7		+	3	CGIQDTNSK	272	280	5	2	y8(+); y5(+); b3(+); b4(+); b5(+)	511.732	862.426; 564.262; 331.143; 459.202; 574.229	515.739	870.441; 572.277; 331.143; 459.202; 574.229
429	CYB5R1	NADH-cytochrome b5 reductase 1	Q9UHQ9		+	3	RPQVTLLDPNEK	35	46	5	3	y7(+); y6(+); y5(+); y6(++); y5(++)	470.596	828.446; 715.362; 602.278; 358.185; 301.643	476.604	836.46; 723.376; 610.292; 362.192; 305.65
429	CYB5R1	NADH-cytochrome b5 reductase 1	Q9UHQ9		+	3	VGDVVEFR	140	147	5	2	y7(+); y6(+); y5(+); b3(+); b4(+)	460.745	821.415; 764.394; 649.367; 272.124; 371.193	465.75	831.423; 774.402; 659.375; 272.124; 371.193
429	CYB5R1	NADH-cytochrome b5 reductase 1	Q9UHQ9		+	3	GPSGLLTYTGK	148	158	5	2	y9(+); y8(+); y7(+); y6(+); y5(+)	547.298	939.515; 852.483; 795.461; 682.377; 569.293	551.305	947.529; 860.497; 803.475; 690.391; 577.307
430	ESM1	Endothelial cell-specific molecule 1	Q9NQ30		+	3	TVLDDCGCCR	46	55	5	2	y8(+); y7(+); y6(+); y5(+); b3(+)	628.247	1055.37; 942.286; 827.259; 712.232; 314.207	633.251	1065.379; 952.295; 837.268; 722.241; 314.207
430	ESM1	Endothelial cell-specific molecule 1	Q9NQ30		+	3	ETCNCQSGICDR	113	124	5	2	y9(+); y8(+); y7(+); y6(+); y5(+)	750.287	1109.446; 995.403; 835.373; 707.314; 620.282	755.291	1119.455; 1005.412; 845.381; 717.322; 630.29
430	ESM1	Endothelial cell-specific molecule 1	Q9NQ30		+	3	FPFFQYSVTK	132	141	5	2	y8(+); y7(+); y6(+); y5(+); b3(+)	632.324	1019.52; 872.451; 725.383; 597.324; 392.197	636.331	1027.534; 880.465; 733.397; 605.338; 392.197
431	RPRD1B	Regulation of nuclear pre-mRNA domain-containing protein 1B	Q9NQG5		+	3	EFESVLVDAFSHVAR	80	94	5	3	y8(+); y12(++); y10(++); y9(++); y8(++)	569.29	902.448; 650.854; 557.804; 501.262; 451.728	572.626	912.456; 655.858; 562.808; 506.266; 456.732
431	RPRD1B	Regulation of nuclear pre-mRNA domain-containing protein 1B	Q9NQG5		+	3	SVYGGEFIQQLK	115	126	5	2	y10(+); y9(+); y8(+); y6(+); y5(+)	684.862	1182.615; 1019.552; 962.531; 776.467; 629.398	688.869	1190.63; 1027.566; 970.545; 784.481; 637.412
431	RPRD1B	Regulation of nuclear pre-mRNA domain-containing protein 1B	Q9NQG5		+	3	ALQDLENAASGDATVR	183	198	5	2	y11(+); y10(+); y9(+); y8(+); y7(+)	815.905	1090.512; 961.47; 847.427; 776.39; 705.353	820.909	1100.521; 971.478; 857.435; 786.398; 715.361
432	PFDN4	Prefoldin subunit 4	Q9NQP4		+	3	AAAEDVNVTFEDQQK	8	22	5	2	y9(+); y8(+); y7(+); y6(+); y5(+)	832.892	1108.527; 994.484; 895.416; 794.368; 647.299	836.899	1116.541; 1002.498; 903.43; 802.382; 655.314
432	PFDN4	Prefoldin subunit 4	Q9NQP4		+	3	EEIEVK	38	43	5	2	y5(+); y4(+); y3(+); b3(+); b4(+)	373.7	617.35; 488.308; 375.224; 372.177; 501.219	377.707	625.365; 496.322; 383.238; 372.177; 501.219
432	PFDN4	Prefoldin subunit 4	Q9NQP4		+	3	NLQEEIDALESR	93	104	5	2	y9(+); y8(+); y7(+); y6(+); y5(+)	708.852	1061.511; 932.468; 803.426; 690.342; 575.315	713.856	1071.519; 942.477; 813.434; 700.35; 585.323
433	TMPRSS4	Transmembrane protease serine 4	Q9NRS4		+	3	SFPEGPAVAVR	95	105	5	2	y9(+); y8(+); y7(+); y6(+); y5(+)	565.304	895.5; 798.447; 669.404; 612.383; 515.33	570.308	905.508; 808.455; 679.413; 622.391; 525.338	+
433	TMPRSS4	Transmembrane protease serine 4	Q9NRS4		+	3	LGSFPSLAVAK	265	275	5	2	y10(+); y9(+); y8(+); y7(+); y6(+)	545.319	976.546; 919.525; 832.493; 685.424; 588.372	549.326	984.56; 927.539; 840.507; 693.439; 596.386
433	TMPRSS4	Transmembrane protease serine 4	Q9NRS4		+	3	CNADDAYQGEVTEK	356	369	5	2	y11(+); y10(+); y9(+); y8(+); y6(+)	800.333	1254.548; 1139.522; 1024.495; 953.457; 662.336	804.34	1262.563; 1147.536; 1032.509; 961.472; 670.35
434	XPO5	Exportin-5	Q9HAV4		+	3	HFGLQILEHVVK	65	76	5	3	y7(+); y6(+); y5(+); y11(++); y6(++)	473.942	837.519; 724.435; 611.351; 641.88; 362.721	476.613	845.533; 732.449; 619.365; 645.887; 366.728
434	XPO5	Exportin-5	Q9HAV4		+	3	DPLLLAIIPK	387	396	5	2	y7(+); y6(+); y5(+); b4(+); b6(+)	546.855	767.539; 654.455; 541.371; 439.255; 623.376	550.862	775.553; 662.469; 549.385; 439.255; 623.376	+	+	+
434	XPO5	Exportin-5	Q9HAV4		+	3	LLDNLLALIR	772	781	5	2	y8(+); y7(+); y6(+); y5(+); b5(+)	577.369	927.562; 812.535; 698.492; 585.408; 569.329	582.373	937.57; 822.544; 708.501; 595.417; 569.329
435	CACYBP	Calcyclin-binding protein	Q9HB71		+	3	ISNYGWDQSDK	75	85	5	2	y10(+); y9(+); y8(+); y7(+); y5(+)	656.794	1199.496; 1112.464; 998.421; 835.358; 592.257	660.801	1207.511; 1120.479; 1006.436; 843.372; 600.271
435	CACYBP	Calcyclin-binding protein	Q9HB71		+	3	SFDLLVK	112	118	5	2	y6(+); y5(+); y4(+); b3(+); b5(+)	411.242	734.445; 587.376; 472.349; 350.135; 576.303	415.249	742.459; 595.39; 480.364; 350.135; 576.303	+	+
435	CACYBP	Calcyclin-binding protein	Q9HB71		+	3	WDYLTQVEK	163	171	5	2	y8(+); y7(+); y6(+); y5(+); b3(+)	591.295	995.504; 880.477; 717.414; 604.33; 465.177	595.303	1003.519; 888.492; 725.428; 612.344; 465.177
436	MUC5B	Mucin-5B	Q9HC84	+		3	VLTTTATTPTVTSSK	1938	1952	5	2	y11(+); y10(+); y9(+); y8(+); y7(+)	754.414	1093.574; 992.526; 921.489; 820.441; 719.393	758.421	1101.588; 1000.54; 929.503; 828.455; 727.408	+
436	MUC5B	Mucin-5B	Q9HC84	+		3	ATNSTATPSSTLGTTR	4802	4817	5	2	y13(+); y12(+); y11(+); y10(+); y9(+)	783.392	1279.649; 1192.617; 1091.569; 1020.532; 919.484	788.396	1289.657; 1202.625; 1101.577; 1030.54; 929.493
436	MUC5B	Mucin-5B	Q9HC84	+		3	AFGQFFSPGEVIYNK	4947	4961	5	2	y11(+); y10(+); y9(+); y8(+); y5(+)	852.425	1300.657; 1153.589; 1006.52; 919.488; 636.372	856.432	1308.671; 1161.603; 1014.535; 927.503; 644.386	+
437	MMP25	Matrix metalloproteinase-25	Q9NPA2		+	3	SFPQSSQLSQETVR	126	139	5	2	y10(+); y9(+); y8(+); y7(+); y6(+)	797.397	1134.575; 1047.543; 960.511; 832.452; 719.368	802.401	1144.583; 1057.551; 970.519; 842.461; 729.377
437	MMP25	Matrix metalloproteinase-25	Q9NPA2		+	3	LQPSGQLVSPRPAR	342	355	5	2	y11(+); y8(+); y7(+); y6(+); y5(+)	753.431	1167.659; 895.547; 782.463; 683.395; 596.363	763.439	1187.676; 915.564; 802.48; 703.411; 616.379
437	MMP25	Matrix metalloproteinase-25	Q9NPA2		+	3	FWEGLPAQVR	359	368	5	2	y8(+); y7(+); y6(+); y5(+); b5(+)	601.819	869.484; 740.441; 683.42; 570.336; 633.303	606.824	879.492; 750.45; 693.428; 580.344; 633.303	+
438	CDCP1	CUB domain-containing protein 1	Q9H5V8		+	3	GAEAFEIALPR	26	36	5	2	y9(+); y8(+); y7(+); y6(+); y5(+)	587.317	1045.568; 916.525; 845.488; 698.42; 569.377	592.321	1055.576; 926.533; 855.496; 708.428; 579.385
438	CDCP1	CUB domain-containing protein 1	Q9H5V8		+	3	SIGLELQFSIPR	134	145	5	2	y10(+); y8(+); y7(+); y6(+); y5(+)	680.385	1159.647; 989.541; 860.499; 747.415; 619.356	685.389	1169.655; 999.55; 870.507; 757.423; 629.364
438	CDCP1	CUB domain-containing protein 1	Q9H5V8		+	3	LSLVLVPAQK	457	466	5	2	y8(+); y7(+); y6(+); y5(+); b4(+)	534.345	867.566; 754.482; 655.414; 542.33; 413.276	538.352	875.58; 762.496; 663.428; 550.344; 413.276
439	YTHDC2	Probable ATP-dependent RNA helicase YTHDC2	Q9H6S0		+	3	TTQIPQFLLDDCFK	223	236	5	2	y10(+); y8(+); y7(+); y6(+); y5(+)	863.429	1282.614; 1057.502; 910.434; 797.35; 684.266	867.437	1290.628; 1065.516; 918.448; 805.364; 692.28
439	YTHDC2	Probable ATP-dependent RNA helicase YTHDC2	Q9H6S0		+	3	FHPASVLSQPQYK	1003	1015	5	2	y11(+); y10(+); y9(+); y7(+); y6(+)	751.394	1217.652; 1120.6; 1049.563; 863.462; 750.378	755.401	1225.667; 1128.614; 1057.577; 871.476; 758.392
439	YTHDC2	Probable ATP-dependent RNA helicase YTHDC2	Q9H6S0		+	3	LASNALQEPSSFR	1069	1081	5	2	y9(+); y8(+); y7(+); y6(+); y5(+)	710.365	1034.527; 963.489; 850.405; 722.347; 593.304	715.369	1044.535; 973.498; 860.414; 732.355; 603.312
440	ANTXR1	Anthrax toxin receptor 1	Q9H6X2		+	3	DFNETQLAR	182	190	5	2	y7(+); y6(+); y5(+); b3(+); b4(+)	547.267	831.432; 717.389; 588.346; 377.146; 506.188	552.271	841.44; 727.397; 598.355; 377.146; 506.188
440	ANTXR1	Anthrax toxin receptor 1	Q9H6X2		+	3	DHVFPVNDGFQALQGIIHSILK	196	217	5	3	y8(+); y20(++); y19(++); y18(++); y10(++)	816.773	880.561; 1098.612; 1049.078; 975.544; 561.356	819.444	888.576; 1102.62; 1053.085; 979.551; 565.363
440	ANTXR1	Anthrax toxin receptor 1	Q9H6X2		+	3	EVPPPPAEESEEEDDDGLPK	353	372	5	3	y16(++); y15(++); y13(++); y7(++); y5(++)	726.99	878.873; 830.347; 746.302; 380.18; 265.153	729.662	882.881; 834.354; 750.309; 384.187; 269.16
441	PTGES2	Prostaglandin E synthase 2	Q9H7Z7		+	3	SAAQLSLSSR	90	99	5	2	y8(+); y7(+); y6(+); y5(+); b4(+)	510.278	861.479; 790.442; 662.383; 549.299; 358.172	515.282	871.487; 800.45; 672.391; 559.307; 358.172
441	PTGES2	Prostaglandin E synthase 2	Q9H7Z7		+	3	TPTEALASFDYIVR	253	266	5	2	y10(+); y9(+); y8(+); y7(+); y6(+)	791.909	1154.62; 1083.583; 970.499; 899.462; 812.43	796.913	1164.629; 1093.592; 980.508; 909.47; 822.438
441	PTGES2	Prostaglandin E synthase 2	Q9H7Z7		+	3	FGAVEGAVAK	270	279	5	2	y9(+); y8(+); y7(+); y6(+); y5(+)	474.761	801.446; 744.425; 673.388; 574.32; 445.277	478.768	809.461; 752.439; 681.402; 582.334; 453.291
442	PNN	Pinin	Q9H307		+	3	DPNDVRPIQAR	33	43	5	3	y5(+); y9(++); y8(++); y7(++); y6(++)	427.562	584.351; 534.799; 477.778; 420.264; 370.73	434.234	594.36; 544.807; 487.786; 430.272; 380.738
442	PNN	Pinin	Q9H307		+	3	KPALQSSVVATSK	109	121	5	3	y8(+); y7(+); y6(+); y5(+); y5(++)	439.258	778.431; 691.398; 604.366; 505.298; 253.153	444.6	786.445; 699.413; 612.381; 513.312; 257.16	+
442	PNN	Pinin	Q9H307		+	3	VELAQLQEEWNEHNAK	213	228	5	3	y15(++); y14(++); y13(++); y12(++); y11(++)	646.65	919.937; 855.416; 798.874; 763.355; 699.326	649.321	923.944; 859.423; 802.881; 767.362; 703.333	+	+
443	MUC13	Mucin-13	Q9H3R2		+	3	SSSSNFLNYDLTLR	312	325	5	2	y9(+); y8(+); y7(+); y6(+); y5(+)	808.899	1154.62; 1007.552; 894.468; 780.425; 617.362	813.904	1164.629; 1017.56; 904.476; 790.433; 627.37
443	MUC13	Mucin-13	Q9H3R2		+	3	HIEEENLIDEDFQNLK	453	468	5	3	y9(+); y8(+); y7(+); y6(+); y5(+)	662.653	1121.547; 1008.463; 893.436; 764.394; 649.367	665.325	1129.562; 1016.477; 901.451; 772.408; 657.381	+	+
443	MUC13	Mucin-13	Q9H3R2		+	3	STGFTNLGAEGSVFPK	471	486	5	2	y12(+); y11(+); y10(+); y9(+); y6(+)	806.404	1219.632; 1118.584; 1004.541; 891.457; 634.356	810.411	1227.646; 1126.598; 1012.555; 899.471; 642.37
444	DSN1	Kinetochore-associated protein DSN1 homolog	Q9H410		+	3	THDHQLESSLSPVEVFAK	20	37	5	3	y9(+); y8(+); y7(+); y8(++); y7(++)	675.341	989.567; 876.483; 789.451; 438.745; 395.229	678.012	997.581; 884.497; 797.465; 442.752; 399.236	+
444	DSN1	Kinetochore-associated protein DSN1 homolog	Q9H410		+	3	SLHLSPQEQSASYQDR	77	92	5	3	y8(+); y7(+); y6(+); y5(+); y11(++)	615.962	954.428; 826.369; 739.337; 668.3; 654.794	619.298	964.436; 836.377; 749.345; 678.308; 659.799	+
444	DSN1	Kinetochore-associated protein DSN1 homolog	Q9H410		+	3	HFADGLETDGTLQK	177	190	5	3	y8(+); y7(+); y6(+); y5(+); y7(++)	511.251	891.442; 762.399; 661.352; 546.325; 381.703	513.922	899.456; 770.413; 669.366; 554.339; 385.71	+	+	+
445	GOLPH3	Golgi phosphoprotein 3	Q9H4A6		+	3	SDAPTGDVLLDEALK	124	138	5	2	y11(+); y10(+); y7(+); y6(+); y5(+)	772.396	1173.636; 1072.588; 801.472; 688.388; 575.304	776.403	1181.65; 1080.603; 809.486; 696.402; 583.318	+
445	GOLPH3	Golgi phosphoprotein 3	Q9H4A6		+	3	VQEAVLDK	217	224	5	2	y7(+); y6(+); y5(+); b3(+); b4(+)	451.253	802.431; 674.372; 545.329; 357.177; 428.214	455.26	810.445; 682.386; 553.344; 357.177; 428.214
445	GOLPH3	Golgi phosphoprotein 3	Q9H4A6		+	3	ANTNEVLWAVVAAFTK	283	298	5	3	y9(+); y7(+); y5(+); y13(++); y7(++)	578.646	992.556; 735.44; 537.303; 724.401; 368.224	581.317	1000.571; 743.454; 545.317; 728.408; 372.231
446	EIF5A2	Eukaryotic translation initiation factor 5A-2	Q9GZV4	+	+	2	NDYQLICIQDGYLSLLTETGEVR	87	109	5	3	y10(+); y8(+); y7(+); y6(+); y5(+)	900.778	1104.59; 904.473; 791.389; 690.342; 561.299	904.114	1114.598; 914.482; 801.398; 700.35; 571.307
446	EIF5A2	Eukaryotic translation initiation factor 5A-2	Q9GZV4	+	+	2	LPEGELGK	114	121	5	2	y7(+); y6(+); y5(+); b5(+); b7(+)	421.735	729.378; 632.325; 503.282; 526.251; 696.356	425.742	737.392; 640.339; 511.297; 526.251; 696.356	+
447	WNT5B	Protein Wnt-5b	Q9H1J7		+	3	DWLWGGCGDNVEYGYR	155	170	5	2	y12(+); y10(+); y7(+); y6(+); y5(+)	973.91	1346.543; 1232.5; 900.421; 786.378; 687.31	978.914	1356.551; 1242.508; 910.429; 796.386; 697.318
447	WNT5B	Protein Wnt-5b	Q9H1J7		+	3	FHWCCFVR	338	345	5	2	y6(+); y5(+); b3(+); b4(+); b6(+)	606.265	927.396; 741.317; 471.214; 631.245; 938.344	611.27	937.405; 751.325; 471.214; 631.245; 938.344	+
447	WNT5B	Protein Wnt-5b	Q9H1J7		+	3	CTEIVDQYICK	349	359	5	2	y9(+); y8(+); y7(+); y6(+); y5(+)	714.829	1167.571; 1038.529; 925.445; 826.376; 711.349	718.836	1175.586; 1046.543; 933.459; 834.391; 719.364	+
448	CXCL16	C-X-C motif chemokine 16	Q9H2A7		+	3	FQLLSWSVCGGNK	74	86	5	2	y11(+); y10(+); y9(+); y8(+); y7(+)	748.372	1220.609; 1107.525; 994.441; 907.409; 721.33	752.379	1228.623; 1115.539; 1002.455; 915.423; 729.344
448	CXCL16	C-X-C motif chemokine 16	Q9H2A7		+	3	ECGHAYSGIVAHQK	101	114	5	3	y7(+); y5(+); y12(++); y7(++); y5(++)	519.581	752.441; 582.336; 634.331; 376.724; 291.672	522.252	760.456; 590.35; 638.338; 380.731; 295.679
448	CXCL16	C-X-C motif chemokine 16	Q9H2A7		+	3	NAGPTAR	195	201	5	2	y5(+); y3(+); b3(+); b4(+); b5(+)	343.683	501.278; 347.204; 243.109; 340.162; 441.209	348.687	511.286; 357.212; 243.109; 340.162; 441.209
449	SLC12A5	Solute carrier family 12 member 5	Q9H2X9		+	3	ESSPFINSTDTEK	47	59	5	2	y10(+); y9(+); y8(+); y7(+); y6(+)	727.836	1151.558; 1054.505; 907.437; 794.353; 680.31	731.843	1159.572; 1062.519; 915.451; 802.367; 688.324
449	SLC12A5	Solute carrier family 12 member 5	Q9H2X9		+	3	LAWEGNETVTTR	328	339	5	2	y9(+); y8(+); y7(+); y6(+); y5(+)	688.844	1006.48; 877.437; 820.416; 706.373; 577.33	693.848	1016.488; 887.446; 830.424; 716.381; 587.339
449	SLC12A5	Solute carrier family 12 member 5	Q9H2X9		+	3	DLTTFLYHLR	897	906	5	2	y5(+); b3(+); b4(+); b5(+); b6(+)	639.846	701.409; 330.166; 431.214; 578.282; 691.366	644.85	711.418; 330.166; 431.214; 578.282; 691.366
450	ASPN	Asporin	Q9BXN1	+	+	3	VVHCSDLGLTSVPTNIPFDTR	85	105	5	3	y9(+); y5(+); y19(++); y10(++); y9(++)	776.727	1060.542; 635.315; 1065.518; 580.309; 530.775	780.063	1070.55; 645.323; 1070.522; 585.313; 535.779
450	ASPN	Asporin	Q9BXN1	+	+	3	LYLSHNQLSEIPLNLPK	155	171	5	3	y9(+); y7(+); y6(+); y15(++); y6(++)	660.37	1010.588; 794.513; 681.429; 851.978; 341.218	663.042	1018.602; 802.528; 689.444; 855.985; 345.225	+
450	ASPN	Asporin	Q9BXN1	+	+	3	SLYSAISLFNNPVK	342	355	5	3	y5(+); y9(++); y8(++); y7(++); y5(++)	518.284	571.32; 516.298; 459.756; 416.24; 286.164	520.955	579.334; 520.305; 463.763; 420.247; 290.171	+
451	ANGPTL4	Angiopoietin-related protein 4	Q9BY76		+	3	IQHLQSQFGLLDHK	137	150	5	3	y7(+); y6(+); y12(++); y11(++); y7(++)	555.302	829.457; 682.388; 711.878; 643.349; 415.232	557.973	837.471; 690.402; 715.885; 647.356; 419.239	+
451	ANGPTL4	Angiopoietin-related protein 4	Q9BY76		+	3	DCQELFQVGER	187	197	5	2	y9(+); y8(+); y7(+); y6(+); y5(+)	690.814	1105.564; 977.505; 848.462; 735.378; 588.31	695.818	1115.572; 987.513; 858.471; 745.387; 598.318
451	ANGPTL4	Angiopoietin-related protein 4	Q9BY76		+	3	HDGSVDFNRPWEAYK	231	245	5	3	y14(++); y13(++); y11(++); y10(++); y9(++)	607.617	842.392; 784.878; 712.852; 663.317; 605.804	613.624	851.403; 793.889; 721.863; 672.329; 614.815	+
452	FUT8	Alpha-(1,6)-fucosyltransferase	Q9BYC5		+	3	TLILESQNWR	240	249	5	2	y8(+); y7(+); y6(+); y5(+); b3(+)	630.341	1045.543; 932.458; 819.374; 690.332; 328.223	635.345	1055.551; 942.467; 829.383; 700.34; 328.223	+
452	FUT8	Alpha-(1,6)-fucosyltransferase	Q9BYC5		+	3	SGISTGHWSGEVK	270	282	5	3	y12(++); y11(++); y10(++); y9(++); y8(++)	448.89	629.315; 600.804; 544.262; 500.746; 450.222	451.561	633.322; 604.811; 548.269; 504.753; 454.229
452	FUT8	Alpha-(1,6)-fucosyltransferase	Q9BYC5		+	3	YLIRPQPWLEK	334	344	5	3	y7(+); y5(+); y10(++); y9(++); y8(++)	481.61	897.483; 672.372; 640.38; 583.838; 527.296	487.617	905.497; 680.386; 649.391; 592.849; 536.307
453	REG4	Regenerating islet-derived protein 4	Q9BYZ8		+	3	SNCYGYFR	39	46	5	2	y7(+); y6(+); y5(+); b3(+); b4(+)	533.724	979.409; 865.366; 705.335; 362.113; 525.176	538.728	989.417; 875.374; 715.344; 362.113; 525.176
453	REG4	Regenerating islet-derived protein 4	Q9BYZ8		+	3	EASTIAEYISGYQR	75	88	5	2	y9(+); y8(+); y7(+); y6(+); y5(+)	794.386	1086.521; 1015.484; 886.442; 723.378; 610.294	799.39	1096.53; 1025.493; 896.45; 733.387; 620.303
453	REG4	Regenerating islet-derived protein 4	Q9BYZ8		+	3	SQPIWIGLHDPQK	89	101	5	3	y9(+); y8(+); y7(+); y5(+); y9(++)	506.94	1093.579; 907.5; 794.416; 624.31; 547.293	509.612	1101.593; 915.514; 802.43; 632.324; 551.3
454	CEACAM8	Carcinoembryonic antigen-related cell adhesion molecule 8	P31997	In house experiment (PMID: 28986585)		3	GETVDANR	70	77	5	2	y6(+); y5(+); b3(+); b4(+); b6(+)	431.207	675.342; 574.294; 288.119; 387.187; 573.251	436.211	685.35; 584.303; 288.119; 387.187; 573.251	+
454	CEACAM8	Carcinoembryonic antigen-related cell adhesion molecule 8	P31997			3	NDTGSYTLQVIK	115	126	5	2	y10(+); y9(+); y8(+); y7(+); y6(+)	669.849	1109.62; 1008.572; 951.551; 864.519; 701.456	673.856	1117.634; 1016.587; 959.565; 872.533; 709.47	+	+	+
454	CEACAM8	Carcinoembryonic antigen-related cell adhesion molecule 8	P31997			3	LFIPNITTK	284	292	5	2	y8(+); y7(+); y6(+); y5(+); b3(+)	523.816	933.54; 786.472; 673.388; 576.335; 374.244	527.823	941.555; 794.486; 681.402; 584.349; 374.244
455	EIF3E	Eukaryotic translation initiation factor 3 subunit E	P60228	In house experiment (PMID: 28986585)		3	NLYSDDIPHALR	60	71	5	3	y5(+); y10(++); y9(++); y8(++); y5(++)	471.909	593.352; 593.796; 512.265; 468.749; 297.18	475.245	603.36; 598.8; 517.269; 473.753; 302.184
455	EIF3E	Eukaryotic translation initiation factor 3 subunit E	P60228			3	NALSSLWGK	164	172	5	2	y8(+); y7(+); y6(+); y5(+); b3(+)	488.267	861.483; 790.446; 677.362; 590.33; 299.171	492.274	869.497; 798.46; 685.376; 598.344; 299.171
455	EIF3E	Eukaryotic translation initiation factor 3 subunit E	P60228			3	YLTTAVITNK	256	265	5	2	y8(+); y7(+); y6(+); y5(+); b3(+)	562.322	847.488; 746.441; 645.393; 574.356; 378.202	566.329	855.503; 754.455; 653.407; 582.37; 378.202
456	CD177	CD177 antigen	Q8N6Q3	In house experiment (PMID: 28986585)		3	GTTHCYDGLLR	154	164	5	3	y7(+); y6(+); y5(+); y9(++); y8(++)	431.54	896.429; 736.399; 573.335; 567.772; 517.248	434.876	906.438; 746.407; 583.344; 572.776; 522.252
456	CD177	CD177 antigen	Q8N6Q3			3	GCSTVGAQNSQK	264	275	5	3	y7(+); y5(+); y11(++); y8(++); y7(++)	412.859	732.363; 604.305; 590.275; 416.22; 366.685	415.531	740.378; 612.319; 594.282; 420.227; 370.692
456	CD177	CD177 antigen	Q8N6Q3			3	QIGIFSAR	386	393	5	2	y7(+); y6(+); y5(+); y4(+); b3(+)	446.256	763.446; 650.362; 593.341; 480.257; 299.171	451.26	773.454; 660.37; 603.349; 490.265; 299.171
457	TNN	Tenascin-N	Q9UQP3	In house experiment (PMID: 28986585)		3	TEIDSPTNVVTDR	441	453	5	2	y11(+); y10(+); y9(+); y8(+); y6(+)	723.857	1216.617; 1103.533; 988.506; 901.474; 703.373	728.861	1226.625; 1113.541; 998.514; 911.482; 713.382	+
457	TNN	Tenascin-N	Q9UQP3			3	YVVHYTSANGETR	827	839	5	3	y6(+); y5(+); y12(++); y11(++); y5(++)	499.576	647.311; 576.274; 667.328; 617.794; 288.64	502.912	657.319; 586.282; 672.333; 622.798; 293.645	+
457	TNN	Tenascin-N	Q9UQP3			3	NVSTTLSTVGAR	1052	1063	5	2	y10(+); y9(+); y8(+); y7(+); y6(+)	603.328	992.537; 905.505; 804.457; 703.41; 590.326	608.332	1002.545; 915.513; 814.466; 713.418; 600.334	+
