# Supplementary material for: A large‐scale targeted proteomics of plasma extracellular vesicles shows utility for prognosis prediction subtyping in colorectal cancer
Source: Cancer Med. 2022 Nov 16;12(6):7616–26. doi: 10.1002/cam4.5442 (PMC10067095; doi:10.1002/cam4.5442)
Supplement: Supplementary file 3 — Data S3 [file CAM4-12-7616-s021.xlsx]

## Sheet: Cohort 1
Quantified proteins in the analysis of Cohort-1					Number of valid values				Average of each group (fmol / mL of plasma)				Ratio between groups			P-value (wilcoxon test)			Adjusted p-value			Estimated amount of proteins in plasma EV (fmol / mL)
Target protein #	Gene Name	Uniprot ID	Protein Name	Sequence	HC1	HC2	StageI	StageIV	HC1	HC2	StageI	StageIV	StageI/HC1	StageIV/HC2	StageIV/StageI	StageI vs HC1	StageIV vs HC2	StageIV vs StageI	StageI vs HC1	StageIV vs HC2	StageIV vs StageI	HC1_0091	HC1_0193	HC1_0210	HC1_0229	HC1_0232	HC1_0239	HC1_0259	HC1_0278	HC1_0284	HC1_0301	HC1_0343	HC1_0390	HC1_0412	HC1_0413	HC1_0414	HC1_0442	HC1_0456	HC1_0457	HC1_0458	HC1_0483	HC1_0484	HC1_0503	HC1_0511	HC1_0516	HC1_0522	HC1_0529	HC2_0024	HC2_0052
1	ERBB2	P04626	Receptor tyrosine-protein kinase erbB-2	AVTSANIQEFAGCK	24	23	23	33	0.555291	0.692543	0.604086	0.465043	1.08787	0.671501	0.76983	0.346945	0.00082584	0.00381726	0.687276	0.00759773	0.0351188	0.274566	0.690142	NA	1.01689	0.557876	0.48861	0.455392	0.297968	0.26918	0.58994	0.700797	0.314	0.6797	0.352198	0.643886	0.536532	0.846512	0.249877	0.313207	1.02597	NA	0.443993	0.826992	0.603654	0.513696	0.635402	NA	0.823117
1	ERBB2	P04626	Receptor tyrosine-protein kinase erbB-2	GIWIPDGENVK	26	33	24	32	0.497524	0.478687	0.570509	0.796912	1.1467	1.66479	1.39684	0.434966	0.000259077	0.0229689	0.729937	0.00259077	0.135458	0.588168	0.339493	0.557539	0.34343	0.421868	0.515348	0.395816	0.468962	0.489147	0.513379	0.394031	0.535416	0.825806	0.581919	0.739086	0.399239	0.321573	0.510084	0.667298	0.394539	0.798051	0.282763	0.597988	0.341058	0.457922	0.455689	0.236564	0.487783
2	HSPB1	P04792	Heat shock protein beta-1	VSLDVNHFAPDELTVK	25	33	26	33	0.498817	0.930742	0.467321	0.41278	0.93686	0.443495	0.883289	0.594265	0.628215	0.408216	0.827267	0.84727	0.669462	0.87464	0.527519	0.302553	0.728307	0.334087	0.471481	0.865026	0.388105	0.396401	0.301235	0.290596	0.342666	0.388573	NA	1.09009	0.526821	0.63364	0.483348	0.354858	0.172205	0.290688	0.35372	0.940553	0.322374	0.336918	0.754015	0.26222	1.88912
4	S100A8	P05109	Protein S100-A8	LLETECPQYIR	26	33	26	33	2.15225	3.87628	3.29948	2.9228	1.53304	0.754022	0.885836	0.00337313	0.532209	0.480628	0.0298392	0.810649	0.712468	3.90957	1.49631	2.28955	2.33123	1.70224	0.836115	3.38192	1.37966	2.46562	1.23765	1.55157	0.847106	2.16628	1.27265	1.71433	2.44419	2.68268	1.16753	1.55726	1.85407	2.65217	2.55553	5.68172	2.57703	1.90909	2.29535	3.60363	14.9208
4	S100A8	P05109	Protein S100-A8	GNFHAVYR	26	32	23	33	1.02164	0.870345	0.85636	1.22284	0.83822	1.40501	1.42795	0.305154	0.00233726	0.0141722	0.655939	0.0172523	0.106007	3.40081	0.821764	0.793708	1.22705	0.586206	0.384999	2.10985	0.897442	1.09765	0.574634	1.09603	0.452071	0.84034	0.504001	0.996987	1.17045	0.983486	0.331031	0.671879	0.951794	1.04508	0.994017	1.3911	1.42651	1.28945	0.524328	1.36102	3.38539
4	S100A8	P05109	Protein S100-A8	ALNSIIDVYHK	26	33	26	33	2.68893	3.85933	2.54664	3.68535	0.947084	0.954919	1.44714	0.555063	0.566261	0.00282321	0.819692	0.819119	0.0270558	8.10465	1.7777	1.32017	2.67421	2.68101	1.10469	4.40287	1.83401	2.7577	1.96923	2.64697	1.3849	2.51704	1.63704	2.5779	3.40462	2.58921	1.53854	2.26058	2.34851	2.87643	2.79994	5.20594	3.35586	2.67366	1.46879	4.97961	16.8561
5	ANXA1	P04083	Annexin A1	GVDEATIIDILTK	12	17	17	26	0.505379	0.616944	0.52267	0.446233	1.03421	0.723297	0.853758	0.913284	0.563325	0.438094	0.966755	0.819119	0.680821	0.300005	NA	0.225604	0.456339	0.361648	NA	0.603383	NA	NA	0.317984	NA	NA	NA	NA	NA	NA	NA	NA	NA	0.585573	NA	0.454425	0.615115	0.612872	0.607828	0.923776	0.416588	0.237656
7	GAPDH	P04406	Glyceraldehyde-3-phosphate dehydrogenase	GALQNIIPASTGAAK	18	18	19	29	2.49274	2.26079	2.06819	1.72062	0.829685	0.761073	0.831946	0.72986	0.281791	0.0838669	0.894752	0.635411	0.275936	3.6108	1.30255	0.680886	1.86886	3.2553	NA	1.1666	5.35417	0.804515	NA	NA	NA	1.19335	NA	NA	2.78452	1.49672	6.11725	1.05753	NA	2.88875	2.23172	2.14452	1.64437	NA	5.26698	2.00254	1.33
7	GAPDH	P04406	Glyceraldehyde-3-phosphate dehydrogenase	LVINGNPITIFQER	26	32	21	26	2.98984	2.92827	1.6016	2.52496	0.535678	0.862271	1.57653	0.00519038	0.509267	0.000933354	0.0411651	0.802569	0.0153337	4.11434	2.73567	1.5172	1.90084	2.16175	1.572	2.54795	4.72171	0.727484	1.32437	0.452275	1.39501	1.97944	1.77208	5.11376	3.46032	2.62672	2.98669	4.07845	0.788813	3.45117	2.58996	5.41185	3.0895	1.45066	13.766	2.61839	5.08899
8	ASL	P04424	Argininosuccinate lyase	VAEEWAQGTFK	8	11	8	16	0.412207	0.346323	0.209934	0.298962	0.509293	0.863244	1.42407	0.0829837	0.789694	0.192356	0.289186	0.895235	0.421121	1.26386	0.122886	0.278027	0.328275	0.231879	NA	NA	NA	NA	NA	NA	NA	NA	0.18565	0.354664	NA	0.532413	NA	NA	NA	NA	NA	NA	NA	NA	NA	NA	0.100673
8	ASL	P04424	Argininosuccinate lyase	HLWEVDVQGSK	20	26	20	22	0.426416	0.440687	0.409286	0.484644	0.959829	1.09975	1.18412	0.989332	0.453639	0.335912	0.992763	0.784489	0.606651	NA	NA	0.357403	0.863514	0.439118	0.278672	0.731869	0.202224	NA	0.520202	0.330024	0.162976	0.862193	0.809799	0.285802	0.332533	0.260431	0.17592	0.413217	NA	NA	0.184989	0.269339	0.223227	NA	0.824857	0.751451	0.21988
9	ORM1	P02763	Alpha-1-acid glycoprotein 1	EQLGEFYEALDCLR	26	33	26	33	19.6004	11.1117	104.7	59.2953	5.34172	5.33631	0.566337	1.04146e-07	3.48727e-10	0.0887793	4.7907e-06	2.67358e-08	0.275936	7.4038	7.10759	12.6264	62.6286	15.9548	17.6576	32.8993	11.4516	7.28017	17.6339	8.47733	4.20683	74.0937	3.87187	20.7556	8.33871	12.4725	7.99118	8.87885	8.11073	37.9985	3.55758	91.6322	5.29865	12.444	8.83804	19.692	7.95462
10	PPBP	P02775	Platelet basic protein	NIQSLEVIGK	26	30	26	33	2.16116	2.02475	3.87804	3.09946	1.79442	1.53078	0.799233	0.000277621	0.000439494	0.0887793	0.00425685	0.00421181	0.275936	1.10733	1.54253	0.383577	2.46864	0.99492	2.21493	2.82521	0.884169	3.36416	4.0436	2.40337	1.14219	1.50326	0.824457	0.267605	0.446261	2.81736	4.19119	4.57224	0.351658	1.18263	1.29261	1.09717	1.92334	1.39418	10.9516	1.20365	0.286629
10	PPBP	P02775	Platelet basic protein	EESLDSDLYAELR	14	12	25	29	0.722615	0.604174	0.75595	0.626093	1.04613	1.03628	0.82822	0.316711	0.341953	0.103299	0.668288	0.691068	0.304601	NA	0.577309	NA	0.742799	NA	0.595888	0.790914	NA	0.564193	0.238517	0.382064	NA	NA	NA	NA	0.20146	0.787651	0.556321	1.08331	NA	NA	0.389624	NA	NA	0.26362	2.94294	NA	0.104745
10	PPBP	P02775	Platelet basic protein	GTHCNQVEVIATLK	26	32	23	33	2.39064	1.67445	5.78505	6.53119	2.41988	3.90051	1.12898	6.28488e-06	1.31364e-07	0.0960409	0.000160614	3.02137e-06	0.29065	1.11272	2.39989	1.29681	2.22829	1.79467	2.03581	3.55294	0.962594	5.29384	2.90291	2.3463	1.01174	1.63127	0.456	0.489709	0.615137	4.77074	1.8623	4.46365	0.667271	0.518146	1.98806	2.93811	0.49936	1.18925	13.129	0.956932	0.467801
11	TFRC	P02786	Transferrin receptor protein 1	LLNENSYVPR	26	33	26	33	8.67721	12.1753	15.7639	15.5297	1.81671	1.2755	0.98514	0.000111365	0.163178	0.897545	0.0019703	0.475075	0.953659	19.3504	9.75132	5.05026	5.41704	8.18805	7.69968	4.9526	10.7401	8.84001	5.58933	8.88858	3.22821	12.2969	8.0591	6.52639	8.98571	12.6952	9.69548	10.702	6.65042	7.89735	7.73607	6.67899	7.72648	9.91153	12.3502	10.9597	8.40774
11	TFRC	P02786	Transferrin receptor protein 1	LTTDFGNAEK	26	32	26	33	1.71899	1.93407	3.45225	4.38822	2.0083	2.26891	1.27112	0.00296959	1.91401e-06	0.342635	0.0296959	2.92235e-05	0.606651	3.86309	1.56818	1.31207	1.98347	1.83064	1.42299	1.62876	1.06706	2.71826	1.29764	1.57686	0.693092	1.27047	0.479157	1.16333	3.08	1.66796	1.38036	2.06401	1.59787	1.94053	2.25017	3.44734	0.804683	1.23899	1.34674	1.18774	1.51454
11	TFRC	P02786	Transferrin receptor protein 1	VSASPLLYTLIEK	24	24	24	33	2.63661	4.06911	4.58859	7.14573	1.74034	1.75609	1.55728	0.153095	0.00789096	0.0265474	0.457175	0.0465364	0.145378	1.16967	1.15793	1.4253	1.91654	2.42248	2.65326	1.28079	2.13479	4.45004	1.94393	1.64047	NA	3.44211	2.00573	0.894912	2.98069	3.98135	5.03191	1.19091	5.65011	2.69259	4.64303	3.04581	NA	4.04999	1.47422	2.16933	1.55245
13	LMNA	P02545	Prelamin-A/C	IDSLSAQLSQLQK	8	14	14	22	3.20154	0.803897	0.746398	0.771561	0.233138	0.959776	1.03371	0.441136	0.553088	0.98723	0.729937	0.819119	0.999709	20.0666	NA	NA	NA	NA	NA	0.667536	NA	NA	NA	0.515096	NA	NA	NA	1.0358	1.73112	NA	0.791219	NA	0.219259	NA	NA	NA	0.585622	NA	NA	NA	0.397256
14	C9	P02748	Complement component C9	FEGIACEISK	26	33	25	33	3.02728	3.1061	4.22004	2.92213	1.394	0.940771	0.69244	0.687912	0.507359	0.662596	0.882108	0.802569	0.832409	9.34885	1.8495	1.57139	3.3997	1.78831	2.33248	2.51527	3.9379	1.93289	2.28463	1.53147	1.22039	5.30156	0.811726	1.71944	5.03034	3.08345	1.57212	2.72524	5.48665	2.0635	2.5867	5.66376	2.72936	3.82391	2.39878	2.02476	2.90647
14	C9	P02748	Complement component C9	TSNFNAAISLK	26	33	25	33	3.58093	2.97327	10.1262	4.67524	2.82781	1.57242	0.461697	0.0604101	0.141028	0.113256	0.231572	0.444334	0.317668	10.3914	1.24385	2.05173	6.82094	3.69865	5.41478	2.04723	4.2525	3.71401	4.18559	2.32056	1.37455	5.00659	1.02792	2.98052	4.0783	2.12564	1.64669	2.01	2.92797	5.37477	2.18911	5.57031	2.47018	5.54768	2.63281	3.20187	2.46813
15	LRG1	P02750	Leucine-rich alpha-2-glycoprotein	DLLLPQPDLR	24	32	23	33	0.327801	0.209406	0.486811	0.935259	1.48508	4.46626	1.92119	0.0950322	1.38067e-09	0.00166684	0.312249	7.93886e-08	0.0201776	NA	0.116866	0.215696	0.632873	0.0897974	0.421665	0.341251	0.0807572	0.189274	0.436067	0.163875	0.106139	1.66147	0.0697346	0.321673	0.256505	0.240002	0.077454	0.256352	0.133683	0.41582	NA	1.05077	0.157239	0.337625	0.0946433	0.30828	0.191763
15	LRG1	P02750	Leucine-rich alpha-2-glycoprotein	VAAGAFQGLR	24	32	24	32	0.302591	0.198988	0.503473	0.978742	1.66388	4.9186	1.94398	0.384241	5.83566e-09	0.00119472	0.717792	2.237e-07	0.0171741	NA	0.0706534	0.106457	0.411509	0.118714	0.328453	0.160611	0.129658	0.257179	0.298056	NA	0.122674	1.91306	0.0362031	0.233804	0.226344	0.207166	0.0809902	0.159964	0.118166	0.556768	0.146702	1.02977	0.172675	0.260874	0.115728	0.22104	0.0611004
16	FN1	P02751	Fibronectin	WCGTTQNYDADQK	26	27	21	32	21.3806	12.7372	47.8418	23.889	2.23763	1.87553	0.499332	0.0470814	0.0400816	0.0457896	0.200532	0.188138	0.202531	6.9013	16.8996	25.7916	30.0702	5.67746	5.72571	90.7946	10.0602	5.69056	11.7195	4.68136	2.3499	38.7881	15.6032	19.9325	15.1884	33.1736	17.3225	28.626	12.7745	30.6884	5.32846	50.8097	28.4318	37.7548	5.1114	13.7266	9.62378
16	FN1	P02751	Fibronectin	TYHVGEQWQK	26	33	26	33	16.5847	10.2393	8.48758	14.9546	0.511772	1.4605	1.76194	0.00133189	0.205681	0.0199106	0.0139243	0.525629	0.123975	4.86109	16.2608	16.3993	35.8602	5.32251	4.18793	35.4694	10.6932	9.9155	14.9997	9.45816	2.78982	27.6455	9.46296	18.3824	14.2782	19.4149	18.0374	18.29	12.0808	19.7614	7.41332	52.5031	13.4985	27.5086	6.70726	6.59536	10.5814
17	IGF2	P01344	Insulin-like growth factor II	SCDLALLETYCATPAK	19	20	20	33	1.20423	0.720223	5.8228	0.718642	4.8353	0.997804	0.123419	8.70533e-10	0.992748	9.88362e-15	1.00111e-07	0.992748	1.13662e-12	1.71483	NA	1.05382	1.2684	0.695795	0.869927	3.76812	NA	NA	1.42971	0.815398	1.18411	2.42912	NA	NA	0.307149	0.845974	1.79512	NA	0.37453	NA	0.619942	1.65467	0.816156	0.316544	0.921023	0.55985	0.861839
19	COL3A1	P02461	Collagen alpha-1(III) chain	GEAGIPGVPGAK	18	23	12	23	0.183055	0.196006	0.159461	0.134193	0.871111	0.684637	0.841539	0.631508	0.0200366	0.234284	0.854394	0.100183	0.476861	0.18889	0.0878097	0.123179	0.279038	0.135586	0.104097	NA	0.20547	0.365409	NA	0.0905569	0.302876	0.169605	NA	0.20578	NA	NA	NA	NA	0.148804	0.176536	0.104516	0.126989	0.124407	NA	0.35544	NA	0.15128
21	SERPINA1	P01009	Alpha-1-antitrypsin	LSITGTYDLK	26	33	25	33	33.4704	18.9129	34.0664	71.9436	1.01781	3.80395	2.11186	0.363921	6.23343e-08	0.0013535	0.697515	1.79211e-06	0.0172947	10.6993	8.12107	18.0294	47.5033	12.4994	28.6884	40.4485	16.2189	25.5696	57.1003	19.4083	8.27264	147.487	9.6974	26.0298	20.9864	20.1376	15.2979	22.2922	20.3775	57.837	7.23371	158.27	11.4682	52.755	7.80066	19.6706	14.9639
21	SERPINA1	P01009	Alpha-1-antitrypsin	LQHLENELTHDIITK	26	33	26	33	32.1212	18.0547	34.2685	71.5458	1.06685	3.96272	2.0878	0.439911	7.47434e-08	0.00253596	0.729937	1.91011e-06	0.0253596	9.99616	7.97885	12.7732	49.7195	12.8168	30.9717	33.4966	14.882	22.9889	49.2381	15.2158	9.04042	173.279	9.43101	22.9285	19.7279	16.7847	17.2327	23.4833	17.6615	54.1424	9.63315	132.445	11.2435	48.2491	9.79051	19.5221	11.7444
21	SERPINA1	P01009	Alpha-1-antitrypsin	DTEEEDFHVDQVTTVK	26	33	26	33	30.1961	16.6546	30.267	68.3066	1.00235	4.10138	2.2568	0.737078	1.36749e-08	8.62343e-05	0.894752	4.49319e-07	0.00198339	11.8227	10.2167	10.9648	43.9458	12.2	27.207	31.1988	14.6902	20.5618	52.61	13.3095	8.04281	154.237	8.6524	25.8006	16.6183	18.3079	13.7233	19.7639	18.6272	54.3146	8.70588	128.955	9.974	41.7504	8.89883	16.8065	16.9552
22	C3	P01024	Complement C3	VLLDGVQNPR	26	33	26	33	18.4839	13.5937	22.6312	35.7176	1.22437	2.62751	1.57824	0.978291	1.28503e-06	0.00063613	0.992763	2.27351e-05	0.0112546	10.9233	7.59131	7.12919	53.2301	7.98693	7.61962	19.9237	7.07572	7.84718	20.8053	8.14731	7.47776	36.8672	6.57675	17.8319	14.8411	19.1961	12.972	11.1463	17.7514	30.3727	7.59407	80.8047	14.2233	37.0693	7.57817	16.1655	11.7394
22	C3	P01024	Complement C3	HQQTVTIPPK	26	33	26	32	11.5403	6.22666	12.0629	16.7997	1.04528	2.69803	1.39268	0.723425	4.65508e-09	0.00219231	0.894752	2.14134e-07	0.024011	3.6869	6.23743	3.63747	28.4771	7.56825	4.99013	19.5245	3.67795	5.415	11.41	2.95511	6.50674	31.7155	3.36243	12.3183	7.07765	9.92394	9.33577	5.95951	9.08707	21.2102	5.62832	48.4202	9.19806	18.5544	4.17086	7.61469	5.00254
22	C3	P01024	Complement C3	IHWESASLLR	26	30	26	33	14.7109	8.29494	18.0419	32.206	1.22643	3.88261	1.78507	0.920519	2.00918e-10	5.55707e-05	0.966755	2.31056e-08	0.00142014	4.39532	4.92522	7.11411	46.9593	6.56328	9.10704	27.157	6.93031	8.38249	13.3866	16.6621	9.09745	16.9281	7.67287	9.42211	6.87965	14.7512	9.26303	4.94663	20.9141	16.4817	7.05417	44.8018	17.8507	37.7575	7.08091	12.0468	5.46487
24	TGFB1	P01137	Transforming growth factor beta-1	EAVPEPVLLSR	10	12	20	28	0.212263	0.215249	0.19312	0.24189	0.909816	1.12377	1.25254	0.812072	0.422265	0.110177	0.915571	0.758758	0.316759	0.140312	NA	NA	NA	NA	0.146556	0.169754	NA	NA	NA	0.132755	NA	NA	NA	NA	0.0726708	0.332563	0.0930626	0.236761	NA	0.114565	NA	NA	NA	NA	0.683629	NA	NA
24	TGFB1	P01137	Transforming growth factor beta-1	VAGESAEPEPEPEADYYAK	21	19	19	28	0.653706	0.683741	0.679959	0.670779	1.04016	0.981042	0.9865	0.747889	0.974323	0.974323	0.894752	0.98287	0.999709	0.704	0.681914	NA	1.17933	0.31298	0.711371	0.441497	NA	0.736021	NA	0.350856	0.554555	1.18325	0.716745	0.363569	0.70637	1.03057	0.375212	0.746533	NA	0.401176	0.412553	NA	0.526357	0.541758	1.05122	0.559849	0.470774
27	PLAU	P00749	Urokinase-type plasminogen activator	SDALQLGLGK	20	22	18	28	0.593989	0.462307	0.39005	0.40019	0.656662	0.865638	1.026	0.01733	0.0423594	0.780663	0.104892	0.191032	0.884129	NA	0.212005	0.457402	0.439773	0.844383	0.266008	0.601185	0.671061	NA	NA	0.940672	NA	0.334092	0.286923	0.706376	0.543212	0.650479	NA	NA	0.425383	0.576104	0.224706	0.850617	0.525528	1.07004	1.25382	0.359995	0.678147
27	PLAU	P00749	Urokinase-type plasminogen activator	ENSTDYLYPEQLK	25	30	26	33	0.459827	0.429212	0.427306	0.463083	0.929275	1.07891	1.08373	0.555965	0.190133	0.342635	0.819692	0.512095	0.606651	0.560442	0.720444	0.297767	0.423547	0.223246	0.152461	0.326093	0.373912	0.407853	0.679069	0.367372	0.17127	0.623862	0.751425	0.610704	0.241167	0.600907	0.282321	0.607173	0.562685	0.855924	0.300518	0.494078	0.347929	NA	0.513511	0.607074	0.948267
27	PLAU	P00749	Urokinase-type plasminogen activator	FEVENLILHK	25	33	22	27	0.222055	0.219662	0.205823	0.196094	0.926903	0.892707	0.952729	0.808127	0.307676	0.78803	0.915571	0.655236	0.884129	0.067032	0.161942	0.0888299	0.158056	0.333934	0.365394	0.182305	0.327882	0.269026	0.154471	0.120414	0.145956	0.128394	0.0861495	0.245826	0.172896	0.35413	0.269364	0.56419	0.298533	NA	0.286639	0.155009	0.0972915	0.201602	0.316101	0.142481	0.23909
29	EFEMP2	O95967	EGF-containing fibulin-like extracellular matrix protein 2	DVNECLTIPEACK	23	24	16	33	0.373296	0.387445	0.480493	0.336376	1.28716	0.868188	0.700063	0.250808	0.347215	0.0822621	0.607219	0.691068	0.275936	NA	0.290951	NA	0.54292	0.360409	0.372238	0.772867	0.421349	0.234328	0.480167	0.445399	0.323966	NA	0.346294	0.251082	0.37714	0.163981	0.439235	0.491423	0.264843	0.637234	0.215453	0.55461	0.225956	0.199472	0.174484	0.279107	0.479439
36	RAB3D	O95716	Ras-related protein Rab-3D	LLLIGNSSVGK	22	28	21	24	0.143667	0.0756838	0.125451	0.131205	0.873206	1.7336	1.04587	0.0559028	0.0047555	0.143439	0.221683	0.0306166	0.362538	0.138404	0.235411	0.188618	0.08242	0.083302	0.291147	NA	NA	NA	NA	0.192593	0.154164	0.427899	0.156773	0.125612	0.126364	0.106809	0.038224	0.192332	0.0437798	0.154807	0.0804288	0.0557465	0.116134	0.0622445	0.107452	0.06346	0.0595412
37	CLDN1	O95832	Claudin-1	CLEDDEVQK	21	24	12	31	0.425176	0.427711	0.966551	0.461241	2.2733	1.07839	0.477203	0.000581477	0.584126	0.00045621	0.00786704	0.826391	0.00874402	NA	0.269032	NA	0.460814	0.520209	0.647835	0.783764	0.224164	0.244469	0.285829	NA	0.335418	NA	0.903222	0.368088	0.447688	NA	0.209749	0.184712	0.457202	0.245465	0.833723	0.431137	0.240364	0.34636	0.489453	0.449336	0.790848
40	SNCG	O76070	Gamma-synuclein	ENVVQSVTSVAEK	26	30	25	33	0.291125	0.327323	0.326558	0.311049	1.12171	0.950283	0.952509	0.22638	0.481143	0.41717	0.559864	0.797185	0.669462	0.20487	0.29207	0.433359	0.377125	0.349417	0.149802	0.352119	0.319183	0.128004	0.390353	0.300823	0.293536	0.457784	0.283017	0.274725	0.240911	0.244301	0.147354	0.262715	0.217803	0.267734	0.270722	0.432769	0.451671	0.196884	0.23019	0.319218	0.291626
43	GGCT	O75223	Gamma-glutamylcyclotransferase	VSEEIEDIIK	25	26	20	31	0.30925	0.341848	0.301132	0.215129	0.97375	0.629312	0.7144	0.692228	0.00131254	0.027602	0.882108	0.0113145	0.147638	0.429346	NA	0.26423	0.224312	0.277299	0.303852	0.397298	0.264659	0.233182	0.451937	0.226688	0.16208	0.16978	0.284485	0.37977	0.3489	0.293894	0.641315	0.436177	0.429798	0.31519	0.270226	0.200462	0.235325	0.224282	0.266764	0.425956	0.870511
45	PSMD10	O75832	26S proteasome non-ATPase regulatory subunit 10	GGLGLILK	26	25	14	28	0.107309	0.109229	0.0837115	0.1277	0.780099	1.1691	1.52548	0.0586959	0.299954	0.00959872	0.228815	0.650843	0.0761278	0.090571	0.0943371	0.0389878	0.048767	0.121414	0.080508	0.0483599	0.136718	0.111022	0.0611317	0.147428	0.0937605	0.132174	0.15689	0.127652	0.107676	0.188344	0.0707916	0.118063	0.149522	0.0819089	0.146498	0.199893	0.0968677	0.0754639	0.0652804	0.0994156	NA
47	DIAPH1	O60610	Protein diaphanous homolog 1	FPDELAHVEK	26	32	25	32	0.733216	0.748439	0.73323	0.817367	1.00002	1.0921	1.11475	0.800924	0.579799	0.392514	0.915571	0.826391	0.663811	0.636961	0.8291	0.51504	0.729234	0.357634	0.722057	0.701297	0.719146	0.827059	0.680866	1.01517	0.577606	0.591996	0.599567	0.854595	0.551381	0.772507	0.83697	0.592731	0.377812	0.486882	0.69203	0.961501	1.10993	1.10729	1.21725	0.677715	0.856185
53	B4GALT4	O60513	Beta-1,4-galactosyltransferase 4	LLNVGYLEALK	23	25	18	26	0.383978	0.370708	0.38969	0.346152	1.01488	0.93376	0.888277	0.649195	0.633707	0.714237	0.858132	0.84727	0.855597	0.615428	NA	0.432981	NA	0.264916	0.526323	0.34644	0.281116	0.261527	0.16728	0.458293	0.351255	0.371909	0.71028	0.342552	0.329528	0.466746	0.275117	0.535199	NA	0.291488	0.316401	0.272039	0.380237	0.542602	0.291825	NA	NA
54	CLDN3	O15551	Claudin-3	DFYNPVVPEAQK	21	30	25	33	0.656384	0.524628	0.596043	0.546129	0.90807	1.04098	0.916258	0.630741	0.637202	0.463503	0.854394	0.84727	0.701353	0.818833	NA	0.30472	0.618649	0.359477	0.466404	NA	NA	0.253519	0.534159	0.584799	0.89933	0.469296	0.390007	0.36412	0.599764	0.53991	NA	0.814001	0.642485	0.421557	0.641405	0.657989	0.404587	NA	2.99905	0.564712	0.438818
55	PROM1	O43490	Prominin-1	TLLNETPEQIK	21	24	17	28	0.391855	0.401648	0.342846	0.435299	0.874929	1.08378	1.26966	0.415531	0.246097	0.0498842	0.717792	0.602151	0.215762	NA	0.356968	0.210253	0.444579	0.898841	0.386233	0.329818	NA	0.252384	0.229606	0.364669	0.573342	0.52513	0.226443	NA	NA	0.365908	0.338032	0.394347	0.22314	NA	0.180649	0.699935	0.295092	0.366086	0.567511	0.231073	0.234663
57	SPAG9	O60271	C-Jun-amino-terminal kinase-interacting protein 4	SSTLSQLPGDK	23	28	23	32	0.423291	0.433314	0.47821	0.431032	1.12974	0.994733	0.901344	0.485692	0.611704	0.547724	0.760352	0.84727	0.774997	0.805201	0.218051	NA	0.561596	0.358645	0.285568	0.163791	NA	0.144786	0.47293	0.399513	0.588946	0.311766	0.179084	0.468913	0.440321	0.396345	0.52372	0.386062	0.386478	0.285042	NA	0.592884	0.601303	0.66299	0.501757	0.73533	0.42397
58	DCLK1	O15075	Serine/threonine-protein kinase DCLK1	TIGDGNFAVVK	26	32	25	32	0.486249	0.525324	0.4865	0.555691	1.00052	1.05781	1.14222	0.903383	0.458764	0.333304	0.961936	0.787431	0.606651	0.412249	0.393213	0.327369	0.609971	0.524359	0.489665	0.584137	0.379211	0.725553	0.611243	0.50301	0.426186	0.826321	0.399858	0.485615	0.454331	0.609266	0.271934	0.529302	0.499148	0.376456	0.473634	0.308709	0.586324	0.2946	0.540797	0.376803	0.654399
65	PSMA7	O14818	Proteasome subunit alpha type-7	NYTDEAIETDDLTIK	25	24	23	33	0.780311	1.03901	0.981414	0.935924	1.25772	0.900781	0.953649	0.286064	0.35556	0.497814	0.636207	0.69304	0.729282	0.27319	0.940387	0.564562	0.678219	1.16411	0.981535	1.03491	NA	1.16762	0.798843	0.554557	0.536396	0.66035	0.391602	1.05637	0.29405	0.650294	0.644228	0.737808	0.671816	1.33562	0.516621	1.41086	1.23531	0.513694	0.69484	0.979062	1.0704
66	PODXL	O00592	Podocalyxin	CEDLETQTQSEK	25	30	25	33	0.839782	0.859948	1.45241	0.817153	1.72951	0.950236	0.56262	8.14615e-05	0.696886	7.8842e-06	0.00156134	0.875867	0.000302228	0.863399	0.811972	0.882681	1.24473	0.524903	NA	1.15125	0.990538	0.901425	0.299716	0.867991	0.322097	0.88955	0.844078	0.651619	0.906777	0.993192	0.611871	0.973299	0.943821	0.686482	0.783878	1.25887	0.606927	0.640854	1.34265	0.538179	0.691712
66	PODXL	O00592	Podocalyxin	LASVPGSQTVVVK	26	32	26	33	0.867321	0.968333	1.11765	1.1082	1.28863	1.14444	0.991539	0.00337313	0.130276	0.779251	0.0298392	0.416159	0.884129	0.938903	0.538976	1.4867	0.795551	0.8544	0.790239	1.07397	0.755838	0.704684	0.694237	1.19739	0.461841	1.0783	0.423937	0.722388	1.08155	0.633453	0.946979	0.727454	0.690682	0.891737	1.67265	1.32339	0.861186	0.627018	0.576876	0.766997	0.611085
69	APAF1	O14727	Apoptotic protease-activating factor 1	ADLPEQAHSIIK	26	33	26	32	0.469425	0.485195	0.457478	0.475294	0.974548	0.979594	1.03895	0.949372	0.870609	0.658276	0.979715	0.931349	0.832409	0.330568	0.531278	0.466525	0.336074	0.570335	0.556769	0.679046	0.325218	0.571773	0.622651	0.392916	0.367133	0.343126	0.459856	0.481477	0.505213	0.755298	0.482651	0.532964	0.325499	0.402253	0.392205	0.33067	0.622722	0.439022	0.381819	0.541805	0.349616
75	RAB27B	O00194	Ras-related protein Rab-27B	LLALGDSGVGK	25	28	21	27	0.455953	0.422916	0.363445	0.415299	0.797111	0.981989	1.14267	0.694181	0.155978	0.606566	0.882108	0.472038	0.797201	0.224461	0.330692	NA	0.379695	0.266012	0.177625	0.37594	0.140907	0.434785	0.183287	0.218447	0.180717	0.214829	0.188327	0.256058	0.492901	1.09036	0.679921	0.497479	0.234685	0.26593	0.411009	0.204122	0.263683	0.280562	3.4064	0.231807	NA
79	ICAM1	P05362	Intercellular adhesion molecule 1	VELAPLPSWQPVGK	14	17	16	17	0.566402	0.376395	0.440506	0.639162	0.777726	1.69812	1.45097	0.0845275	0.00479216	0.0371033	0.290169	0.0306166	0.181569	0.82343	NA	0.428109	0.418561	NA	0.363454	NA	0.379474	NA	NA	0.568458	NA	0.856493	NA	0.351696	0.792965	NA	NA	0.517305	NA	NA	1.17438	NA	0.58526	0.282938	0.387108	0.209611	0.301086
79	ICAM1	P05362	Intercellular adhesion molecule 1	GGSVLVTCSTSCDQPK	21	25	15	30	0.410682	0.469134	0.585304	0.432562	1.4252	0.922045	0.739038	0.202063	0.351058	0.183605	0.535314	0.691068	0.421121	NA	0.208323	NA	0.630515	0.610988	0.387037	0.462789	0.258312	NA	0.191458	0.612668	0.517444	0.394616	NA	0.303092	0.179961	0.220917	NA	0.614144	0.808898	0.501367	0.343189	0.478597	0.1759	0.240167	0.483943	0.452177	0.321276
80	ITGB1	P05556	Integrin beta-1	SAVTTVVNPK	26	32	26	33	0.666353	0.595901	0.788371	0.818873	1.18311	1.37418	1.03869	0.00115784	0.000195025	0.933601	0.0133152	0.0020389	0.984992	0.541601	0.429033	0.42367	0.62314	0.581762	0.421547	0.38858	0.437194	0.457589	0.41134	0.251147	0.24738	0.669228	0.417221	0.627611	0.653902	1.29828	1.11311	1.62813	0.433701	0.601046	0.612874	0.520367	0.465138	0.349058	2.72152	0.815039	0.366244
81	GSN	P06396	Gelsolin	AGALNSNDAFVLK	26	32	26	33	2.36037	1.66136	1.90096	1.80781	0.805363	1.08815	0.950998	0.00115784	0.407259	0.969791	0.0133152	0.742208	0.999709	2.8047	1.57791	1.97435	2.82777	2.34484	2.22446	1.91411	1.93504	2.37182	2.6719	2.21815	1.5005	3.31447	1.42342	1.8222	2.82711	2.66769	2.42021	2.27668	1.6259	2.70884	1.54775	4.35283	2.00791	2.59073	3.41842	1.42892	2.15383
81	GSN	P06396	Gelsolin	EVQGFESATFLGYFK	17	10	8	9	3.22664	5.26347	3.3406	3.86806	1.03532	0.734888	1.15789	0.668723	0.904826	0.814809	0.878893	0.950274	0.90099	2.01455	2.79705	3.49555	6.24222	1.9304	3.18058	NA	2.57665	1.74424	NA	1.13506	2.57769	1.32191	3.54907	NA	NA	NA	4.3031	NA	NA	NA	2.57564	10.0348	NA	1.98851	3.38583	NA	1.2938
81	GSN	P06396	Gelsolin	HVVPNEVVVQR	25	33	24	32	1.49328	0.985442	1.02659	0.919184	0.687475	0.932763	0.895372	0.000310708	0.392598	0.889002	0.00446642	0.731993	0.953659	1.5535	0.819132	0.857421	2.83873	1.16037	1.67838	1.70661	0.882072	1.24259	1.65644	0.649437	0.674973	2.04134	0.693965	1.31489	1.51834	1.55491	1.51759	1.24327	1.22598	NA	1.12789	2.97602	1.36145	2.10406	2.93268	0.733255	0.865999
93	EZR	P15311	Ezrin	SQEQLAAELAEYTAK	9	12	20	27	0.523953	0.47024	0.356225	0.396753	0.679881	0.843723	1.11377	0.0151782	0.15915	0.586622	0.0943511	0.475075	0.794394	NA	0.505084	NA	0.370558	0.511274	NA	0.636816	0.39402	NA	NA	NA	NA	0.741001	NA	NA	0.450433	NA	NA	NA	NA	NA	NA	0.559032	0.547356	NA	NA	NA	NA
96	FDPS	P14324	Farnesyl pyrophosphate synthase	ATPEQYQILK	19	27	17	29	0.539283	0.572308	0.743731	0.674086	1.37911	1.17784	0.906357	0.00737765	0.154805	0.298563	0.0547374	0.472038	0.567516	NA	0.370146	0.551641	0.503952	NA	0.241775	0.451168	NA	0.655054	0.404327	0.443884	0.48386	NA	NA	0.373839	NA	0.88005	0.997277	0.5451	0.817876	0.406837	0.790171	NA	0.552804	0.399783	0.376831	0.7044	0.3636
96	FDPS	P14324	Farnesyl pyrophosphate synthase	EVLEYNAIGGK	24	22	19	33	0.212304	0.225147	0.215043	0.184105	1.0129	0.817707	0.856129	0.762268	0.162754	0.428353	0.903719	0.475075	0.674803	0.532672	0.177294	0.182595	0.15014	0.160182	0.214279	0.128781	0.222768	0.113425	NA	0.110749	0.173661	NA	0.243062	0.205072	0.205575	0.178938	0.187015	0.1814	0.18905	0.172052	0.176601	0.213964	0.208502	0.217764	0.549766	NA	0.14853
98	PKM	P14618	Pyruvate kinase PKM	IYVDDGLISLQVK	13	8	13	17	1.03662	1.33944	0.558771	0.799816	0.539032	0.597129	1.43139	0.0722612	0.841889	0.408285	0.263811	0.92245	0.669462	3.60741	NA	NA	0.890498	NA	NA	1.05094	NA	NA	NA	0.403071	NA	NA	NA	0.205824	NA	1.56715	0.831192	0.500899	NA	0.673128	NA	1.45764	0.443116	0.841466	1.00371	0.473879	0.295834
98	PKM	P14618	Pyruvate kinase PKM	GSGTAEVELK	8	20	14	22	0.730923	0.584797	0.402606	0.452706	0.550819	0.774125	1.12444	0.0698252	0.755426	0.377025	0.259029	0.895235	0.642338	NA	0.253193	NA	NA	NA	NA	0.512699	NA	NA	NA	NA	NA	NA	NA	NA	0.258573	0.929506	0.561999	NA	NA	NA	NA	NA	0.497029	0.557444	2.27694	0.722206	0.376969
99	EEF2	P13639	Elongation factor 2	DLEEDHACIPIK	25	33	20	30	0.232332	0.201085	0.263087	0.225799	1.13238	1.1229	0.858268	0.794832	0.447656	0.0867892	0.915571	0.780007	0.275936	0.20478	0.264087	0.278509	0.249051	0.256647	0.159597	0.180907	0.336962	0.30946	0.249671	0.222717	0.210383	0.183795	0.16078	0.295302	0.445638	0.222874	0.22452	NA	0.0902556	0.167979	0.271884	0.334409	0.144495	0.215793	0.1278	0.185221	0.163905
102	LCP1	P13796	Plastin-2	VYALPEDLVEVNPK	23	31	18	33	0.566747	0.46991	0.487551	0.462248	0.860263	0.983696	0.948101	0.186737	0.738721	0.451656	0.510803	0.889559	0.687952	1.16502	0.748903	0.409107	0.443199	0.456107	0.693359	0.704472	0.609999	0.518641	NA	0.508775	0.528202	0.628826	0.565938	0.2104	0.625439	NA	NA	0.488128	0.647725	0.727528	0.563507	0.587884	0.482798	0.421733	0.299482	0.371647	0.51999
105	XRCC6	P12956	X-ray repair cross-complementing protein 6	LGSLVDEFK	21	25	17	26	0.268116	0.347178	0.363084	0.386862	1.35421	1.1143	1.06549	0.188775	0.729645	0.667109	0.510803	0.884192	0.832409	0.380451	0.296426	0.178442	NA	NA	0.203681	0.502303	NA	0.185047	0.264257	0.21532	0.214706	NA	0.187134	0.341708	0.192096	0.446408	NA	0.279913	0.193467	0.377778	0.195525	0.25617	0.178939	0.320063	0.2206	0.474708	0.501029
109	ANXA3	P12429	Annexin A3	DISQAYYTVYK	13	14	14	17	0.238934	0.211525	0.199951	0.263611	0.836847	1.24624	1.31838	0.684847	0.297499	0.186379	0.882108	0.650843	0.421121	0.193504	0.147234	0.23311	NA	0.244822	NA	NA	0.155575	NA	NA	0.137652	NA	NA	NA	NA	0.221963	NA	NA	0.647179	0.136165	0.233855	0.124624	NA	0.226267	NA	0.404191	NA	0.314213
111	CDH1	P12830	Cadherin-1	VGTDGVITVK	26	32	26	33	1.36136	1.22378	1.29958	1.38532	0.954613	1.13199	1.06597	0.0197007	0.258287	0.0160713	0.116184	0.609024	0.111534	2.46983	0.872221	1.005	1.72159	1.32862	0.610585	1.21298	1.60227	1.62699	1.34554	1.36814	0.989732	2.08391	1.16349	1.52651	1.65574	1.60613	1.12667	1.5828	1.90811	1.11519	0.68027	0.866977	0.830417	1.12211	1.97367	1.64554	1.2533
111	CDH1	P12830	Cadherin-1	VNFEDCTGR	26	33	25	33	1.48495	1.32793	2.60128	1.7497	1.75177	1.31761	0.67263	0.354065	0.0573386	0.662596	0.687276	0.248828	0.832409	1.92618	0.554965	1.01761	1.52501	1.57003	1.12391	1.26732	1.23688	1.33423	2.07771	1.23574	0.702907	2.84783	1.33197	2.12591	1.04073	1.87544	1.50244	1.33119	1.75795	1.37952	0.934654	2.08971	0.93763	1.39145	2.48967	1.46779	1.72657
112	SLC2A1	P11166	Solute carrier family 2, facilitated glucose transporter member 1	VTILELFR	26	31	6	30	0.348823	0.278398	#N/A	0.314828	#N/A	1.13086	#N/A	0.795882	0.693639	0.694156	0.915571	0.875867	0.84474	0.615046	0.283401	0.242255	0.463716	0.460114	0.203351	0.753678	0.297771	0.466947	0.281383	0.290809	0.0759171	0.50397	0.142043	0.245573	0.655074	0.20019	0.276365	0.186952	0.345366	0.373926	0.271585	0.595258	0.258014	0.332531	0.248174	0.381597	0.201908
112	SLC2A1	P11166	Solute carrier family 2, facilitated glucose transporter member 1	TFDEIASGFR	26	33	25	33	1.98373	1.79231	2.28487	2.09224	1.15181	1.16734	0.915691	0.167476	0.266484	0.124521	0.46975	0.612912	0.328233	3.01486	1.32004	1.28274	2.78008	3.58078	1.09766	4.59457	1.77253	2.7633	1.52509	1.48244	0.955493	2.02192	0.950515	0.976102	3.13615	1.66136	1.26253	1.28114	1.85225	2.76959	2.12208	2.53011	2.11144	1.55958	1.17251	2.16929	1.24353
116	KIT	P10721	Mast/stem cell growth factor receptor Kit	VVEATAYGLIK	24	25	18	26	0.216936	0.220046	0.203519	0.22237	0.938154	1.01056	1.09262	0.949898	0.786517	0.896664	0.979715	0.895235	0.953659	0.658619	0.250407	0.201329	0.190432	0.15821	0.0649851	0.186537	0.152803	0.195524	0.207039	0.0821345	0.20736	0.188628	NA	0.195043	0.287647	0.142342	0.221742	0.351167	0.184764	0.294715	0.0822108	NA	0.173951	0.258471	0.270407	0.140903	0.114544
117	HSPD1	P10809	60 kDa heat shock protein, mitochondrial	LSDGVAVLK	26	24	25	26	0.726964	0.61145	0.680087	0.436241	0.935517	0.713453	0.641449	0.800924	0.212416	0.0171199	0.915571	0.536875	0.112502	0.38494	0.137643	0.31654	1.16373	0.679811	1.82482	0.676467	0.197939	0.503067	0.64033	0.482169	0.222924	2.30186	0.278654	0.360391	0.660978	0.800999	0.646523	0.673651	0.641824	0.644816	0.559232	1.7772	0.503447	1.50403	0.317083	0.375407	0.437943
118	CLU	P10909	Clusterin	ELDESLQVAER	26	33	26	33	15.7137	18.3466	13.4933	17.673	0.858693	0.963281	1.30976	0.28698	0.674142	0.00240242	0.636207	0.85791	0.0251162	58.2814	7.40702	9.06248	24.2162	11.1775	11.1063	25.4862	9.07751	9.93904	10.7814	10.5167	8.28328	18.8018	6.30828	13.4172	21.6465	17.457	8.85054	12.5271	15.1377	18.1294	12.4985	29.0712	14.144	15.563	9.66952	14.6221	21.8691
118	CLU	P10909	Clusterin	EILSVDCSTNNPSQAK	26	33	26	33	19.7727	22.1645	28.0791	21.684	1.42009	0.978322	0.772249	0.0321784	0.928958	0.173092	0.168205	0.957753	0.406237	46.8989	12.1677	12.5615	25.4208	21.32	10.7025	21.2688	17.4323	15.8744	22.2491	14.1569	9.37477	22.4222	6.16398	20.5257	28.3111	18.2646	13.4777	16.93	18.0057	26.137	18.8986	40.7591	17.7358	28.2261	8.80477	19.8043	24.8686
118	CLU	P10909	Clusterin	ASSIIDELFQDR	26	33	26	33	18.9753	18.0899	16.5051	20.259	0.869819	1.1199	1.22743	0.205253	0.289219	0.0255335	0.535314	0.639619	0.143237	51.8139	9.16272	12.3438	28.343	16.9305	11.705	12.9524	15.9588	14.8656	17.6494	11.9827	10.7023	26.8325	5.8064	17.8912	25.4581	20.3842	9.78609	20.7489	16.5741	29.1268	17.8351	40.7936	17.4123	19.3083	10.9917	16.3744	23.3709
120	CXCL8	P10145	Interleukin-8	VIESGPHCANTEIIVK	26	31	19	24	0.0947517	0.099849	0.160086	0.144331	1.68953	1.44549	0.901583	0.00323979	0.094789	0.402744	0.0298392	0.369516	0.669462	0.121018	0.0668108	0.0463506	0.0520797	0.141154	0.164157	0.0502537	0.271827	0.0399312	0.139416	0.0607991	0.134139	0.11759	0.0480004	0.0332034	0.0915418	0.0436938	0.123871	0.0700911	0.0977505	0.16147	0.0519283	0.0610788	0.0431087	0.117591	0.114689	0.0914579	0.0970325
123	TXN	P10599	Thioredoxin	TAFQEALDAAGDK	26	24	24	33	0.911055	0.9899	0.788462	0.698323	0.865438	0.705448	0.885678	0.750801	0.0794258	0.292279	0.894752	0.338295	0.560202	1.02767	1.94573	0.546474	1.32079	0.871171	0.968934	1.24826	0.255032	0.532965	0.536719	0.619884	0.622265	0.308737	0.314046	2.41464	1.19866	0.442318	1.33413	1.23959	0.383249	0.508736	0.725555	2.25153	0.680553	0.503469	0.886328	1.19224	1.19688
123	TXN	P10599	Thioredoxin	VGEFSGANK	26	33	25	33	1.45291	1.01719	0.995539	0.876395	0.685203	0.861582	0.880322	0.007328	0.483124	0.124521	0.0547374	0.797185	0.328233	1.87195	1.17096	1.04593	1.73025	0.876737	1.41231	2.59816	0.993563	1.03648	0.796009	0.812799	0.981807	0.993431	1.08054	2.57858	1.83219	1.15663	2.11761	0.974601	0.954898	1.1431	1.66044	3.94926	0.928025	1.69011	1.38929	1.31677	1.55607
124	PARP1	P09874	Poly [ADP-ribose] polymerase 1	TLGDFAAEYAK	26	33	26	33	0.74585	0.920552	0.730564	0.850484	0.979505	0.923885	1.16415	0.806494	0.61919	0.0726536	0.915571	0.84727	0.257082	0.683178	0.888878	1.39266	0.703259	0.724211	0.722522	0.768877	0.90974	0.932519	0.517625	0.572799	0.751817	0.996223	0.429625	0.653598	0.866378	0.455275	0.786081	0.514582	0.866851	0.546208	0.70315	0.971556	0.652005	0.628291	0.754183	0.841315	0.815707
125	CSF3	P09919	Granulocyte colony-stimulating factor	IQGDGAALQEK	26	33	26	33	3.05974	3.74961	2.73963	2.34084	0.895378	0.624291	0.854439	0.28698	0.566261	0.611595	0.636207	0.819119	0.799244	7.12244	0.590486	1.85059	3.45445	2.11522	2.33114	3.37419	2.71004	5.69783	1.54072	4.14375	1.8423	3.94167	7.36617	2.40362	4.22397	0.996149	2.3199	0.805912	0.684286	1.95654	3.27337	3.3281	3.34943	3.18405	4.94705	1.36314	0.818302
127	SAA2	P0DJI9	Serum amyloid A-2 protein	GAEDSLADQAANK	16	20	21	25	0.195184	0.172613	0.183401	0.283811	0.939633	1.6442	1.54749	0.514421	0.936932	0.324311	0.783555	0.957753	0.601544	0.150601	0.176999	0.125161	NA	NA	NA	0.132866	0.182372	0.311966	0.190699	NA	0.213924	0.152698	NA	NA	NA	NA	0.126133	0.116192	0.370613	0.265257	NA	0.113377	0.318176	NA	0.175908	0.12161	NA
132	ANXA5	P08758	Annexin A5	ETSGNLEQLLLAVVK	15	7	10	19	0.296409	0.308165	0.423598	0.42027	1.4291	1.36378	0.992143	0.216429	0.39464	0.982027	0.54702	0.731993	0.999709	0.18529	0.253214	0.183723	NA	NA	0.295793	NA	0.169294	0.146498	NA	0.400988	0.352763	NA	NA	0.176657	0.315809	NA	NA	0.338836	NA	NA	0.330036	0.177513	NA	0.320656	0.799061	NA	NA
139	VIM	P08670	Vimentin	ILLAELEQLK	26	32	25	32	0.136073	0.138237	0.104822	0.129594	0.770336	0.937476	1.23633	0.0383295	0.508861	0.165449	0.181331	0.802569	0.404823	0.0946278	0.162696	0.111593	0.0921682	0.147972	0.196819	0.0859069	0.139667	0.103906	0.273202	0.0629273	0.0908826	0.108415	0.133856	0.0976433	0.151302	0.112472	0.179466	0.0922633	0.112035	0.182777	0.256698	0.196877	0.0998114	0.0800202	0.171885	0.115723	0.139311
142	MMP2	P08253	72 kDa type IV collagenase	IDAVYEAPQEEK	25	28	26	32	0.242872	0.298392	0.270369	0.278842	1.11322	0.934482	1.03134	0.460011	0.234847	0.834117	0.736949	0.580804	0.905592	0.179473	0.250714	0.146913	0.336964	0.26838	0.25429	0.231736	0.260169	0.298997	0.223957	0.215129	0.182525	0.162993	0.258062	0.207017	0.320971	0.135615	0.366328	0.292709	NA	0.221335	0.370725	0.302382	0.110411	0.153324	0.320684	0.193362	0.261163
148	SLC3A2	P08195	4F2 cell-surface antigen heavy chain	IGDLQAFQGHGAGNLAGLK	26	33	23	33	0.472558	0.45155	0.544767	0.634638	1.1528	1.40546	1.16497	0.386854	0.00132823	0.189887	0.717792	0.0113145	0.421121	0.498906	0.394156	0.522472	0.55264	0.39924	0.352024	0.787985	0.363969	0.532334	0.427466	0.562609	0.383668	0.483893	0.322873	0.593474	0.584354	0.388949	0.323477	0.841957	0.371732	0.47278	0.494565	0.38502	0.377911	0.531564	0.336478	0.372481	0.455257
149	ANXA2	P07355	Annexin A2	GVDEVTIVNILTNR	26	33	26	33	0.520573	0.511193	0.486865	0.407977	0.935248	0.798089	0.837968	0.567325	0.838509	0.549237	0.822503	0.92245	0.774997	0.627276	0.573557	0.345411	0.816702	0.321316	0.358805	0.911544	0.392731	0.463952	0.502414	0.451504	0.186753	0.246077	0.376948	1.2841	0.728109	0.391381	0.329678	0.439719	0.268221	0.329048	0.54301	0.949182	0.882076	0.601926	0.213457	0.721131	0.434585
152	LYN	P07948	Tyrosine-protein kinase Lyn	DSLSDDGVDLK	25	30	22	30	0.25051	0.315562	0.421316	0.3	1.68183	0.950685	0.712055	0.00126027	0.561875	0.0212372	0.013803	0.819119	0.128541	0.229073	0.0859463	0.198956	0.257455	0.2376	0.223263	0.2224	0.0658343	0.193274	0.0991884	0.327673	0.271986	0.299593	0.179292	0.146886	0.18282	0.350579	0.181835	0.469022	0.176294	NA	0.2316	0.385624	0.331762	0.329647	0.585144	0.17083	0.219687
153	GPI	P06744	Glucose-6-phosphate isomerase	TFTTQETITNAETAK	21	20	24	32	0.47217	0.743626	0.540591	0.547348	1.14491	0.736053	1.0125	0.156455	0.815805	0.967258	0.457175	0.910851	0.999709	NA	0.527501	0.427096	0.850364	NA	0.501065	NA	0.653414	0.336311	0.374253	0.290878	0.659477	0.403536	NA	0.442779	0.78646	NA	0.427445	0.653057	0.2242	0.272326	0.422449	0.323817	0.363857	0.468794	0.506496	0.748615	0.429968
153	GPI	P06744	Glucose-6-phosphate isomerase	VFEGNRPTNSIVFTK	24	30	21	26	0.166377	0.111924	0.120773	0.164115	0.725902	1.46631	1.35886	0.0386313	0.0230508	0.0850055	0.181331	0.112802	0.275936	0.139889	0.0550097	0.115377	0.326294	0.118876	NA	0.143351	0.114622	0.41567	0.130985	0.106294	0.041747	0.126406	0.0761135	NA	0.133079	0.123079	0.128173	0.264189	0.128514	0.157494	0.224316	0.318481	0.112525	0.107182	0.385381	0.0791345	0.0457088
154	NPM1	P06748	Nucleophosmin	TVSLGAGAK	20	30	14	33	0.345788	0.431406	0.461759	0.311562	1.33538	0.722201	0.674729	0.986236	0.0182101	0.0789326	0.992763	0.0951894	0.270963	0.436884	NA	NA	NA	NA	0.340417	0.290379	0.36823	0.3791	NA	0.260324	0.355805	0.441917	0.332583	0.423324	0.336476	0.32558	0.293671	0.352158	NA	0.405379	0.383055	0.224919	0.160897	0.414102	0.390561	0.213152	1.13838
154	NPM1	P06748	Nucleophosmin	GPSSVEDIK	19	23	13	16	0.311975	0.239997	0.195191	0.184605	0.625662	0.769197	0.945765	0.253765	0.127695	1	0.607979	0.413661	1	0.104251	NA	0.126927	0.203622	0.884896	NA	NA	0.252173	1.26102	NA	0.265598	0.126663	0.35218	0.139598	0.192985	0.135558	0.542891	0.320254	NA	0.257987	NA	0.111139	NA	0.413991	0.0920778	0.14371	0.193036	0.168664
158	S100A9	P06702	Protein S100-A9	LTWASHEK	26	33	26	33	1.31989	1.45189	1.18577	1.652	0.898384	1.13783	1.3932	0.450784	0.106438	0.0160713	0.735321	0.395682	0.111534	3.18764	1.20462	1.01394	1.38733	0.915563	0.895292	2.90494	0.757385	1.51681	1.15287	1.13779	0.841542	1.10013	0.477563	1.39726	1.72333	1.60662	0.537759	0.953064	1.41635	1.12844	1.0801	2.2834	1.46966	1.10287	1.12484	2.18715	6.18186
158	S100A9	P06702	Protein S100-A9	LGHPDTLNQGEFK	26	33	26	33	2.49881	5.10418	2.01619	2.60307	0.806861	0.509989	1.29108	0.262813	2.03294e-06	0.0632789	0.623165	2.92235e-05	0.235025	7.89848	2.05402	1.54523	2.26264	2.39552	1.62552	3.86282	1.96867	1.8085	1.98683	2.16107	1.8203	3.81522	1.54172	1.93651	2.5708	2.33816	1.66829	2.98162	1.37197	1.93243	2.79389	4.81051	1.92319	2.69315	1.20197	4.71914	15.2465
158	S100A9	P06702	Protein S100-A9	NIETIINTFHQYSVK	26	33	26	33	2.34456	2.59644	2.13459	2.86631	0.910442	1.10394	1.34279	0.949372	0.00677544	0.00551314	0.979715	0.0421176	0.0487701	6.63427	2.00915	2.19099	1.92898	2.22687	1.66966	4.08509	1.77647	1.73766	1.44246	1.61467	1.37181	2.36528	1.53773	2.41175	2.74113	1.75008	1.88257	2.09362	2.20611	2.15531	2.47666	4.05405	2.08803	2.68388	1.82434	2.73281	12.7911
160	ENO1	P06733	Alpha-enolase	YISPDQLADLYK	21	25	22	31	0.649039	0.884854	0.401175	0.524437	0.618106	0.592682	1.30725	0.0086732	0.121943	0.0613298	0.0609774	0.406477	0.235025	NA	0.776051	NA	0.660235	0.352297	0.395893	0.594615	0.398941	NA	0.67182	0.597351	NA	0.153418	NA	0.521793	0.321742	1.80368	0.528613	0.882289	0.186364	0.723626	0.625366	0.542502	0.378286	0.721594	1.79334	0.368474	0.684928
160	ENO1	P06733	Alpha-enolase	DATNVGDEGGFAPNILENK	16	17	21	21	0.22118	0.253881	0.166644	0.199763	0.753429	0.786838	1.19875	0.089001	0.336752	0.822765	0.301033	0.691068	0.903816	0.452479	NA	NA	0.157509	0.111903	NA	0.196915	0.0646346	NA	0.104735	NA	NA	NA	NA	0.285833	0.105159	0.340595	0.15779	0.316752	0.176723	0.268135	NA	NA	0.251516	0.277894	0.270311	0.154033	0.267319
160	ENO1	P06733	Alpha-enolase	IGAEVYHNLK	26	33	22	31	0.612538	0.718533	0.504586	0.560648	0.823763	0.780267	1.11111	0.280175	0.430627	0.781502	0.636207	0.767784	0.884129	0.772428	0.179158	0.363093	0.733902	0.301308	0.46596	0.257286	0.328997	0.270462	0.572694	0.770688	0.160556	0.690652	0.511897	0.83423	0.54356	1.04373	0.647872	0.790746	0.332481	0.687674	0.776567	0.542268	0.528446	0.817606	2.00172	0.839421	1.11406
169	FASLG	P48023	Tumor necrosis factor ligand superfamily member 6	GQSCNNLPLSHK	26	22	24	31	0.162735	0.155399	0.159751	0.270372	0.981661	1.73986	1.69246	0.446432	0.00190481	0.00106711	0.733425	0.0146036	0.0163624	0.0748849	0.073102	0.145148	0.183543	0.116474	0.160559	0.152065	0.198935	0.100605	0.168934	0.164297	0.170298	0.205769	0.206622	0.165666	0.156378	0.15204	0.255193	0.132535	0.174295	0.230569	0.153066	0.195389	0.167317	0.170903	0.156529	NA	0.0860116
170	PIK3CB	P42338	Phosphatidylinositol 4,5-bisphosphate 3-kinase catalytic subunit beta isoform	TIVSSEVSGK	14	21	17	21	0.0932824	0.0940508	0.101778	0.0995599	1.09107	1.05858	0.978211	0.597071	0.672085	0.663312	0.827267	0.85791	0.832409	0.0443553	NA	NA	0.0707716	0.1151	NA	NA	NA	0.0539148	NA	NA	0.067808	NA	NA	0.104937	0.0268595	0.148728	0.186652	NA	NA	NA	0.169271	0.0587486	0.115892	0.0449462	0.0979693	0.120046	0.06209
170	PIK3CB	P42338	Phosphatidylinositol 4,5-bisphosphate 3-kinase catalytic subunit beta isoform	AGLFHGTELLCK	26	33	22	33	0.580386	0.626003	0.962175	0.650635	1.65782	1.03935	0.676213	0.00909256	0.7213	0.0199437	0.0615085	0.884192	0.123975	0.551742	0.472155	0.694326	1.04353	0.362808	0.485738	0.607885	0.636171	0.724354	0.569681	0.666503	0.607687	0.688824	0.483244	0.396549	0.474459	0.487273	0.440318	0.816404	0.46481	0.592299	0.391852	0.562947	0.782727	0.578796	0.506955	0.785406	0.586476
171	MTOR	P42345	Serine/threonine-protein kinase mTOR	DASAVSLSESK	25	30	18	26	0.309631	0.229186	0.297955	0.34509	0.962289	1.50572	1.1582	0.742281	0.00149168	0.400699	0.894752	0.0122531	0.669462	0.197738	0.169362	0.452309	0.437077	0.394786	0.285542	0.310199	0.122265	0.266381	0.390332	0.237858	0.355504	0.560258	0.208985	0.358999	0.286602	0.248382	0.303289	0.205422	0.402712	0.321533	0.17659	NA	0.351128	0.322665	0.374858	0.383121	0.313299
173	NAMPT	P43490	Nicotinamide phosphoribosyltransferase	GTDTVAGLALIK	25	25	25	28	0.343161	0.343332	0.304631	0.321848	0.887721	0.937425	1.05652	0.209222	0.73042	0.825223	0.535314	0.884192	0.903816	NA	0.618701	0.39278	0.188357	0.29324	0.320558	0.285499	0.394492	0.365693	0.348796	0.232311	0.192303	0.513427	0.268083	0.432579	0.219997	0.193827	0.460647	0.414841	0.225491	0.404899	0.487978	0.444737	0.297703	0.29851	0.283572	0.324786	0.456903
173	NAMPT	P43490	Nicotinamide phosphoribosyltransferase	YDGHLPIEIK	25	30	24	30	0.265043	0.28609	0.341893	0.294041	1.28995	1.02779	0.860039	0.0911761	0.93568	0.242193	0.30392	0.957753	0.488634	0.270521	0.433945	0.289157	0.44236	0.165374	0.190728	0.227689	0.286476	0.122021	0.19588	0.282336	0.178814	0.356199	0.204539	0.156209	0.229986	0.317204	0.379411	0.242141	0.216393	0.335096	0.237635	NA	0.247299	0.465084	0.153581	0.262836	0.254528
174	WNT5A	P41221	Protein Wnt-5a	CTEIVDQFVCK	13	15	8	18	0.347096	0.485368	3.12822	0.315229	9.01254	0.649464	0.10077	9.82849e-06	0.442144	1.28018e-06	0.000226055	0.776893	7.36106e-05	0.408842	0.207169	0.358098	NA	NA	0.637869	NA	NA	NA	0.25153	0.15014	0.331167	NA	0.211991	0.604775	NA	NA	NA	NA	0.25293	0.26908	NA	0.245776	NA	NA	0.582885	0.158659	0.789736
177	STAT5A	P42229	Signal transducer and activator of transcription 5A	AQATQLLEGLVQELQK	26	33	26	32	0.520672	0.458619	0.386152	0.521927	0.741642	1.13804	1.35161	0.00115784	0.364238	0.0283977	0.0133152	0.696643	0.148443	0.401533	0.689574	0.584278	0.644299	0.323929	0.405657	0.564787	0.507698	0.539761	0.471528	0.592744	0.358951	0.486717	0.543915	0.435578	0.600429	0.570923	0.39729	0.35678	0.5368	0.617268	0.618689	0.612676	0.428221	0.735004	0.512434	0.438669	0.327662
181	STAT3	P40763	Signal transducer and activator of transcription 3	TQIQSVEPYTK	17	23	18	28	0.152822	0.209866	0.185535	0.170017	1.21406	0.810124	0.916362	0.206643	0.28756	0.729843	0.535314	0.639619	0.856665	0.100998	NA	0.0978453	0.164512	0.157126	0.158808	NA	0.148952	NA	0.0968311	NA	0.13305	0.138271	0.0722427	NA	0.10888	0.186367	NA	NA	NA	0.127444	0.127677	0.324302	NA	0.137134	0.317537	0.173138	0.203707
181	STAT3	P40763	Signal transducer and activator of transcription 3	GLSIEQLTTLAEK	15	17	19	23	0.368749	0.324437	0.258538	0.297377	0.701124	0.916593	1.15022	0.0111288	0.191364	0.437452	0.0711009	0.512095	0.680821	NA	NA	0.472302	0.428482	NA	NA	NA	0.33217	0.206342	NA	0.387837	NA	NA	NA	0.242272	NA	0.141281	0.168049	0.391989	0.391016	0.577335	NA	0.370135	0.689206	0.373479	0.359335	0.129948	0.29271
183	BSG	P35613	Basigin	FFVSSSQGR	26	33	26	26	0.321027	0.312567	0.321246	0.332668	1.00068	1.06431	1.03555	0.348932	0.319856	0.83472	0.687276	0.674925	0.905592	0.545593	0.13988	0.346866	0.35615	0.232951	0.0953957	0.367732	0.093096	0.316295	0.178815	0.227758	0.04716	0.0923334	0.0902045	0.162079	0.253086	0.586958	0.651112	0.632841	0.225275	0.237916	0.334435	0.274854	0.272727	0.272248	1.31294	0.403842	0.253346
184	TIMP3	P35625	Metalloproteinase inhibitor 3	YHLGCNCK	26	32	17	29	0.832859	0.915534	1.31717	0.854492	1.58151	0.933326	0.648732	0.0394857	0.324995	0.0396357	0.181634	0.679535	0.184112	0.993783	0.748461	0.608353	1.19621	1.04495	0.518633	0.772034	1.1972	1.13802	0.662717	0.845028	1.44691	1.15695	0.686624	1.51939	0.595778	0.873806	0.577708	0.426514	0.327045	0.993154	0.453623	0.983954	0.510299	0.419469	0.957722	1.15758	1.44413
186	PRDX2	P32119	Peroxiredoxin-2	LSEDYGVLK	26	32	25	33	2.30687	1.6161	0.678182	0.835078	0.293983	0.516723	1.23135	9.99454e-09	2.8109e-06	0.79114	7.66248e-07	3.80299e-05	0.884129	5.69132	2.18452	1.23914	1.12467	2.80576	2.98284	2.51305	5.74782	1.11999	2.54278	2.18933	1.17503	1.70897	0.995766	0.989112	3.71883	0.631835	0.874183	0.804581	1.34127	2.75264	5.97266	1.55357	2.36845	2.15794	2.79264	1.87744	3.11891
186	PRDX2	P32119	Peroxiredoxin-2	ATAVVDGAFK	26	33	26	33	2.80644	2.22382	0.989724	1.01133	0.352662	0.454769	1.02183	5.14364e-08	9.40082e-07	0.981872	2.95759e-06	1.96563e-05	0.999709	5.84668	2.15446	1.6094	2.31388	3.6841	2.99884	3.24779	6.40429	2.27846	2.82535	2.91651	1.20954	2.41943	0.79025	0.889721	3.5693	0.981444	1.28294	0.826731	1.49551	3.39772	9.76278	2.11726	2.08608	2.61127	3.24757	2.46851	3.41153
186	PRDX2	P32119	Peroxiredoxin-2	EGGLGPLNIPLLADVTR	25	33	22	33	3.22165	1.95158	1.08564	2.02799	0.336983	1.03915	1.86801	3.06618e-07	0.808762	2.93328e-05	1.17537e-05	0.910114	0.000843319	6.35372	1.84282	1.71173	NA	3.09642	4.22816	4.80004	6.03547	2.47656	3.1979	4.87594	1.82672	3.33795	1.91272	1.00359	3.16668	0.802522	2.12013	1.80216	2.23807	4.25985	9.81598	2.46696	2.23053	1.97098	2.96766	1.69329	2.66992
188	CTNNB1	P35222	Catenin beta-1	LLNDEDQVVVNK	26	29	26	32	0.751827	0.801503	0.685208	0.786993	0.91139	0.981896	1.14855	0.321426	0.86906	0.172593	0.672073	0.931349	0.406237	0.678635	0.727374	0.624357	1.22328	0.329183	0.97385	0.493896	0.507287	1.24205	0.944189	0.699947	0.578838	0.739504	0.690587	0.810058	0.753869	0.947432	0.611095	0.649287	0.536886	0.631449	0.402914	0.851483	1.31857	0.816287	0.765192	1.09906	0.600208
188	CTNNB1	P35222	Catenin beta-1	LHYGLPVVVK	26	30	25	30	0.190464	0.211627	0.20637	0.256214	1.08351	1.21069	1.24153	0.859176	0.177428	0.0772311	0.935342	0.510105	0.269139	0.212741	0.208518	0.15858	0.169347	0.13224	0.123514	0.285865	0.14722	0.273993	0.18829	0.317869	0.129741	0.160172	0.128687	0.273843	0.2196	0.188965	0.18332	0.116627	0.0886683	0.155384	0.245641	0.19177	0.228471	0.235261	0.187737	0.185861	0.186035
192	SFN	P31947	14-3-3 protein sigma	GEELSCEER	14	9	21	32	0.244024	2.05548	0.369378	0.253985	1.5137	0.123564	0.687602	0.0311691	0.0154697	0.0400244	0.166718	0.0827448	0.184112	0.325069	0.159202	NA	0.208427	NA	0.0806932	NA	NA	NA	0.119372	NA	0.309484	0.300243	0.12961	0.374895	0.0779147	NA	NA	NA	NA	0.61912	NA	0.481726	NA	0.124534	0.106041	1.66662	0.386508
192	SFN	P31947	14-3-3 protein sigma	YLAEVATGDDK	26	29	26	32	0.727088	2.0835	0.646613	0.639574	0.889319	0.30697	0.989114	0.992763	0.442491	0.858415	0.992763	0.776893	0.926927	1.24963	0.454489	0.785425	0.675065	0.58162	0.506253	0.409409	0.658839	0.435288	0.438447	0.728747	0.398879	0.690966	0.59002	0.988437	0.48844	0.688794	0.47126	0.952061	0.531294	2.48224	0.337141	1.51529	0.508718	0.238617	1.09891	0.683738	0.773804
196	PKLR	P30613	Pyruvate kinase PKLR	TGILQGGPESEVELVK	18	19	22	24	0.360349	0.344466	0.322551	0.356913	0.895106	1.03613	1.10653	0.311684	0.951772	0.19267	0.663771	0.968617	0.421121	0.499357	0.527286	NA	0.235572	NA	NA	0.294173	0.420878	0.727832	NA	NA	0.291073	NA	0.223724	0.274236	0.373053	0.274891	NA	0.291787	NA	0.238833	0.36223	0.397743	0.28046	0.568942	0.204217	0.135443	NA
198	EPHA2	P29317	Ephrin type-A receptor 2	FADIVSILDK	23	18	19	20	0.0857662	0.0804761	0.0903882	0.0904262	1.05389	1.12364	1.00042	0.920362	0.675138	0.707593	0.966755	0.85791	0.852075	NA	0.0951229	0.0842752	0.0833399	0.0640818	0.14869	0.094502	0.0834564	0.126117	0.150989	0.0621518	0.0849754	0.106782	0.0745317	0.0865828	0.0513468	NA	0.0685137	0.0768969	0.03339	0.0615418	NA	0.0704711	0.0860725	0.0903112	0.0884799	0.0466948	NA
199	EPHA3	P29320	Ephrin type-A receptor 3	ELDATNISIDK	23	30	23	31	0.191212	0.203358	0.226651	0.171403	1.18533	0.842861	0.756243	0.40742	0.198159	0.0633545	0.717792	0.512095	0.235025	0.30508	0.28315	0.209986	0.269918	0.272165	0.0892111	0.207402	0.156805	0.214646	0.14315	0.173481	0.103244	NA	NA	0.142291	0.127048	0.083512	0.298338	0.114112	0.307858	0.361911	0.0871033	0.100933	0.195386	0.151153	NA	0.146397	0.219299
199	EPHA3	P29320	Ephrin type-A receptor 3	FEQIVSILDK	18	17	23	25	0.182728	0.22834	0.203677	0.246244	1.11464	1.07841	1.209	0.968922	0.959591	0.112595	0.992763	0.972272	0.317668	0.16231	NA	0.249035	NA	0.164474	0.303182	NA	0.178056	0.28669	0.095606	0.201274	0.114983	NA	0.184243	0.153315	NA	0.128839	0.0936388	0.18003	0.188347	NA	NA	NA	0.241583	0.107366	0.256139	NA	0.207935
200	EPHB2	P29323	Ephrin type-B receptor 2	FGQIVNTLDK	26	23	24	27	0.313479	0.428284	0.357624	0.366854	1.14082	0.856566	1.02581	0.412541	0.373823	0.701299	0.717792	0.704748	0.848941	0.296032	0.17305	0.186392	0.156571	0.219759	0.239824	0.244773	0.288832	0.225358	0.272894	0.229946	0.250426	0.36344	0.363401	0.61984	0.279053	0.387923	0.289364	0.273124	0.3601	0.29795	0.415165	0.602544	0.393669	0.340443	0.380585	0.306264	0.540377
201	NMT1	P30419	Glycylpeptide N-tetradecanoyltransferase 1	AIELFSVGQGPAK	21	33	20	27	0.422159	0.326635	0.393766	0.476745	0.932744	1.45956	1.21073	0.461394	0.00310873	0.0622957	0.736949	0.0210296	0.235025	0.30091	0.226111	0.519539	0.972194	0.61943	0.635956	0.269124	0.614569	0.363205	0.369374	0.294182	NA	0.473468	0.279721	0.29701	0.42303	NA	0.352722	NA	0.468492	0.339655	NA	0.190845	0.174057	0.68174	NA	0.269339	0.210767
202	PIK3R1	P27986	Phosphatidylinositol 3-kinase regulatory subunit alpha	NESLAQYNPK	24	25	24	31	0.185315	0.149651	0.219542	0.208027	1.1847	1.39008	0.94755	0.53282	0.00763257	0.979862	0.80624	0.0461971	0.999709	0.159491	0.0921222	0.155585	0.254519	0.224712	NA	0.167659	0.185814	0.108826	0.197811	0.0840013	0.156999	0.173064	0.130644	0.154952	0.110151	0.144043	0.236681	0.132876	0.13589	0.341185	0.267201	NA	0.194945	0.47642	0.161972	0.275596	0.155115
203	PSMA5	P28066	Proteasome subunit alpha type-5	GVNTFSPEGR	24	29	20	30	0.336972	0.328474	0.274796	0.529062	0.815487	1.61067	1.92529	0.0406068	0.110103	0.0142879	0.182158	0.395682	0.106007	0.482852	0.280009	0.336702	0.613917	0.687231	0.447914	0.471524	0.124456	0.25881	0.339636	0.130239	NA	0.340363	0.238504	0.337966	0.185573	NA	0.203611	0.377428	0.10869	0.302928	0.247349	0.576057	0.268855	0.435727	0.290992	0.501144	0.578306
203	PSMA5	P28066	Proteasome subunit alpha type-5	AIGSASEGAQSSLQEVYHK	26	33	24	31	0.342195	0.319449	0.267576	0.495319	0.781939	1.55054	1.85114	0.172498	0.126259	0.0652615	0.478007	0.413661	0.238256	0.537707	0.129607	0.464527	0.556757	0.59501	0.559693	0.408035	0.155147	0.173638	0.265537	0.0449282	0.117251	0.308092	0.119408	0.368833	0.32984	0.390665	0.340872	0.456837	0.171522	0.452877	0.206939	0.772506	0.267847	0.337141	0.365865	0.303957	0.782507
204	GRN	P28799	Granulins	ENATTDLLTK	26	30	26	33	0.338305	0.289288	0.312737	0.258553	0.924424	0.893758	0.826741	0.592224	0.112363	0.0337486	0.827267	0.397591	0.168743	0.189051	0.157416	0.396607	0.232801	0.474954	0.297721	0.189047	0.187099	0.4408	0.416334	0.29282	0.147464	0.248056	0.376067	0.331596	0.534763	0.215177	0.539022	0.428974	0.397428	0.526383	0.320925	0.197647	0.674902	0.210249	0.372633	0.3487	0.253924
205	CD34	P28906	Hematopoietic progenitor cell antigen CD34	LGILDFTEQDVASHQSYSQK	26	33	26	33	1.10221	0.977574	1.32891	1.34895	1.20567	1.37989	1.01508	0.0353434	0.00168219	0.756096	0.180644	0.0133415	0.874684	1.1622	0.917748	0.76305	1.06838	0.997306	0.737353	1.20445	0.977287	1.20684	1.04399	1.59052	0.548106	0.933926	0.674341	1.30902	1.5496	1.19561	1.15212	0.97378	0.690157	1.20229	1.49574	2.01448	1.14805	1.20451	0.896684	1.01021	0.835363
210	PSMA4	P25789	Proteasome subunit alpha type-4	TTIFSPEGR	24	30	22	32	0.331614	0.422493	0.357281	0.4501	1.0774	1.06534	1.25979	0.593399	0.659456	0.203694	0.827267	0.85791	0.429814	0.458037	0.234022	0.507981	0.566392	0.416451	0.52747	0.391193	0.201628	0.381222	0.210834	NA	NA	0.299109	0.103117	0.239829	0.396481	0.241752	0.168076	0.378029	0.162708	0.370137	0.190795	0.649514	0.263879	0.359505	0.240579	0.593054	0.610371
210	PSMA4	P25789	Proteasome subunit alpha type-4	LLDEVFFSEK	18	24	15	28	0.918153	0.644975	1.23136	1.79533	1.34113	2.78356	1.458	0.485964	0.000124921	0.369912	0.760352	0.0015122	0.642338	0.641646	0.613601	0.721943	0.942792	1.00892	2.2551	0.867931	NA	0.932976	NA	NA	NA	NA	NA	NA	2.16359	0.694137	0.438536	0.64599	NA	0.800222	0.224863	1.70041	0.631534	0.720906	0.521668	0.570524	1.49872
213	S100A4	P26447	Protein S100-A4	TDEAAFQK	26	32	23	30	0.584839	0.610418	0.593461	0.594399	1.01474	0.973757	1.00158	0.492897	0.59979	0.728591	0.765988	0.841168	0.856665	0.600007	0.454097	0.271433	0.495289	0.639552	0.432669	0.659934	0.62865	0.539576	0.262394	0.769928	0.404592	0.657162	0.812388	0.604616	0.693952	0.507081	1.06868	0.258016	0.626408	0.704262	0.749126	0.728681	0.368824	0.680322	0.588188	0.665146	0.592132
215	CXCR2	P25025	C-X-C chemokine receptor type 2	ILAIHGLISK	26	30	23	28	0.161006	0.184545	0.189764	0.226605	1.17862	1.22791	1.19414	0.397913	0.118402	0.171404	0.717792	0.400477	0.406237	0.189702	0.124464	0.059985	0.168999	0.170535	0.146705	0.176914	0.116736	0.251149	0.244645	0.0682542	0.0720905	0.203282	0.0829157	0.0911808	0.214792	0.0612666	0.143841	0.176958	0.143254	0.0736318	0.168089	0.327877	0.373851	0.128498	0.206528	0.105187	0.252293
216	FAS	P25445	Tumor necrosis factor receptor superfamily member 6	ANLCTLAEK	21	27	17	30	0.298566	0.303481	0.456766	0.369455	1.52986	1.21739	0.80885	0.0519047	0.842888	0.119318	0.21318	0.92245	0.328233	0.28808	0.512242	0.136937	NA	0.302875	0.205076	0.391754	NA	0.362827	0.324434	0.369443	0.278947	0.252149	0.241837	0.29384	0.272278	0.233013	NA	NA	0.300225	0.207136	0.486223	0.166652	NA	0.18087	0.463049	0.27754	0.398091
216	FAS	P25445	Tumor necrosis factor receptor superfamily member 6	IQTIILK	26	31	24	31	0.232324	0.220975	0.235015	0.300869	1.01159	1.36155	1.28021	0.678941	0.00817154	0.0580277	0.882108	0.0469864	0.235025	0.266214	0.383708	0.27044	0.242865	0.353599	0.361299	0.249428	0.333487	0.222777	0.290129	0.102945	0.16582	0.273118	0.195883	0.162862	0.258117	0.257047	0.0558412	0.244182	0.346476	0.165493	0.114142	0.236344	0.189753	0.130079	0.168369	0.400659	0.216665
218	BGN	P21810	Biglycan	VVQCSDLGLK	22	21	13	31	0.316896	0.36751	0.47372	0.382159	1.49488	1.03986	0.806719	0.048657	0.882473	0.28391	0.203475	0.939671	0.553384	0.42872	0.130989	0.219631	0.420489	NA	0.32078	0.305968	0.192059	0.527189	0.220329	0.32923	NA	0.292116	0.311445	0.323025	0.579149	NA	NA	0.196829	0.589238	0.172189	0.307568	0.260125	0.192136	0.215393	0.437113	0.217371	NA
219	ERBB3	P21860	Receptor tyrosine-protein kinase erbB-3	LAEVPDLLEK	26	28	25	32	0.209743	0.226977	0.215324	0.237955	1.0266	1.04836	1.1051	0.859176	0.484342	0.252397	0.935342	0.797185	0.500442	0.271218	0.220073	0.249514	0.25538	0.193799	0.251261	0.264671	0.209017	0.144449	0.220398	0.237879	0.0655993	0.346185	0.0813216	0.144448	0.295194	0.162834	0.178583	0.172891	0.166829	0.2456	0.296438	0.21821	0.17197	0.226126	0.163437	0.394755	NA
230	SDC1	P18827	Syndecan-1	DEGSYSLEEPK	16	18	17	14	0.152002	0.184504	0.16794	0.181235	1.10485	0.982283	1.07916	0.402312	0.925435	0.214532	0.717792	0.957753	0.444525	0.0826351	0.196656	0.222359	0.186007	NA	0.134954	0.117777	NA	NA	0.14143	NA	0.0878033	NA	0.17645	0.0913464	NA	0.231033	NA	0.133833	0.164259	NA	0.176403	NA	0.10938	NA	0.179708	NA	NA
232	TSPAN8	P19075	Tetraspanin-8	LLSATGESEK	26	26	25	33	0.293889	0.360919	0.295195	0.374695	1.00444	1.03817	1.26932	0.903383	0.509457	0.247393	0.961936	0.802569	0.494787	0.23819	0.189314	0.247782	0.275664	0.225427	0.268442	0.272909	0.213059	0.374475	0.492756	0.267842	0.299074	0.171835	0.275013	0.267804	0.312821	0.372807	0.157568	0.551406	0.18183	0.4726	0.332259	0.272564	0.240775	0.335649	0.331239	NA	0.253615
232	TSPAN8	P19075	Tetraspanin-8	IVNETLYENTK	17	17	20	26	0.240216	0.276176	0.239738	0.240361	0.998009	0.870316	1.0026	0.640548	0.10971	0.448331	0.856546	0.395682	0.687441	0.224073	NA	0.191768	0.203707	0.170336	0.195077	0.379216	0.415435	NA	0.183636	NA	0.330992	NA	NA	0.165247	0.16294	0.0884512	NA	NA	0.150674	0.245098	0.232521	0.638268	NA	0.106238	NA	0.216766	NA
235	LGALS3	P17931	Galectin-3	GNDVAFHFNPR	26	32	25	27	0.311088	0.225381	0.278711	0.17428	0.895924	0.773269	0.625307	0.298455	0.409828	0.0312949	0.647592	0.742208	0.159952	0.103142	0.116569	0.279985	0.611503	0.34599	0.265831	0.247087	0.131848	0.559756	0.301126	0.398359	0.215819	0.71679	0.244483	0.194031	0.367567	0.222168	0.201068	0.164269	0.266011	0.542422	0.142328	0.647445	0.221511	0.325655	0.255522	0.212288	0.120214
235	LGALS3	P17931	Galectin-3	IQVLVEPDHFK	26	33	26	33	0.516002	0.509307	0.473932	0.484301	0.918468	0.950902	1.02188	0.408196	0.646428	0.744597	0.717792	0.854474	0.869327	0.535123	0.292957	0.72767	0.882854	0.607631	0.588609	0.5355	0.479958	0.35004	0.530966	0.402897	0.300021	0.855941	0.54159	0.269939	0.421043	0.614264	0.422647	0.509496	0.623757	0.444074	0.458875	0.656553	0.581668	0.541977	0.240012	0.571621	0.484709
237	PTPN1	P18031	Tyrosine-protein phosphatase non-receptor type 1	LTLISEDIK	26	26	21	32	0.293434	0.274146	0.39369	0.285272	1.34166	1.04058	0.72461	0.0669956	0.846248	0.0400244	0.252606	0.92245	0.184112	0.293146	0.234534	0.573831	0.312684	0.15938	0.276893	0.624543	0.169726	0.289162	0.14963	0.286974	0.139033	0.222165	0.169684	0.78094	0.247736	0.369003	0.297495	0.331698	0.167403	0.341944	0.25057	0.299178	0.193304	0.200139	0.248504	0.239283	0.125429
237	PTPN1	P18031	Tyrosine-protein phosphatase non-receptor type 1	FSYLAVIEGAK	25	29	23	33	0.236325	0.244168	0.247162	0.241597	1.04585	0.989472	0.977484	0.902379	0.305393	0.728664	0.961936	0.655236	0.856665	0.369155	0.135927	0.285823	0.183501	0.231795	NA	0.151102	0.250593	0.240245	0.179435	0.336616	0.318878	0.179242	0.113935	0.288471	0.277644	0.258172	0.162183	0.252314	0.305427	0.292669	0.316179	0.237261	0.169281	0.207702	0.164583	0.157912	0.357921
239	CAPN2	P17655	Calpain-2 catalytic subunit	SDGFSIETCK	23	26	15	29	0.15974	0.187496	0.274362	0.164697	1.71756	0.878404	0.600293	0.000213379	0.192998	0.000186139	0.00350551	0.512095	0.003892	0.150779	0.0755936	0.115123	0.19819	0.16581	0.159404	NA	0.147766	0.0560393	0.146053	0.154371	0.20774	NA	0.155517	0.236756	0.120593	0.259691	0.18835	0.091191	0.299155	0.104126	0.0964231	0.173572	0.107028	NA	0.264736	0.169746	0.132636
241	ENG	P17813	Endoglin	GEVTYTTSQVSK	19	23	15	25	0.249225	0.25117	0.184737	0.271468	0.741245	1.08082	1.46948	0.111372	0.934831	0.0606666	0.355773	0.957753	0.235025	0.204696	0.243118	0.120449	0.251522	0.250108	0.153422	0.309987	0.152903	0.356627	NA	0.760742	0.392145	NA	NA	NA	0.142353	NA	NA	0.194184	0.171519	0.141518	0.22518	0.212218	0.206412	NA	0.246181	NA	0.322972
250	ILK	Q13418	Integrin-linked protein kinase	HSGIDFK	26	31	24	32	0.426155	0.436903	0.371552	0.38308	0.871871	0.876807	1.03103	0.583084	0.811188	0.559615	0.827267	0.910114	0.782228	0.326295	0.210994	0.186829	0.149914	0.427263	0.229217	0.289223	0.0725994	0.305371	0.326286	0.370411	0.222544	0.875297	0.167288	0.377494	0.638025	0.563725	0.402402	0.402979	0.509359	0.493618	0.435353	0.410051	0.300661	0.315379	2.07145	0.468535	0.189832
250	ILK	Q13418	Integrin-linked protein kinase	FSFQCPGR	26	25	18	18	0.832656	0.724187	0.78488	0.803077	0.942622	1.10894	1.02319	0.15703	0.990287	0.987538	0.457175	0.992748	0.999709	0.299871	0.108581	0.42911	0.751597	0.358785	0.249879	0.384953	0.241914	0.362265	5.31165	0.428245	0.0794533	0.470575	0.155566	0.361426	0.424259	1.64714	0.451523	1.94725	0.181563	0.462022	0.261564	0.407674	0.352383	1.04372	4.47608	0.692078	NA
251	BST2	Q10589	Bone marrow stromal antigen 2	LQDASAEVER	18	12	22	32	0.126943	0.214372	0.181674	0.261164	1.43114	1.21828	1.43754	0.426806	0.506706	0.0413098	0.727151	0.802569	0.186299	0.0571436	NA	NA	0.239709	0.168058	0.141763	0.208577	NA	0.0481225	NA	0.128662	NA	0.178847	NA	0.118261	0.0602834	0.100708	NA	0.216442	0.147727	NA	0.043001	0.154774	0.0523474	0.146758	0.0737981	0.332875	NA
251	BST2	Q10589	Bone marrow stromal antigen 2	VEELEGEITTLNHK	26	29	24	26	0.217166	0.149441	0.229966	0.19991	1.05894	1.33771	0.869303	0.736235	0.0809771	0.65094	0.894752	0.338631	0.832409	0.276766	0.193445	0.221435	0.428583	0.439095	0.228026	0.223213	0.191377	0.197462	0.174822	0.1428	0.0823091	0.24536	0.0738099	0.17192	0.263893	0.279468	0.158113	0.2187	0.191153	0.334653	0.121429	0.29551	0.138895	0.20834	0.145735	0.0812502	0.14148
252	CDH17	Q12864	Cadherin-17	AENPEPLVFGVK	23	25	24	32	0.266442	0.258216	0.248793	0.265515	0.93376	1.02827	1.06721	0.404086	0.90477	0.675303	0.717792	0.950274	0.832496	0.187962	0.293148	0.340154	NA	0.192002	0.223134	0.140313	0.170586	NA	0.302777	0.113764	0.19317	0.522894	0.183391	0.235963	0.286005	0.333561	NA	0.466303	0.287549	0.283168	0.219855	0.351119	0.190273	0.174368	0.436713	0.221817	0.26169
252	CDH17	Q12864	Cadherin-17	DINDNRPTFLQSK	26	30	22	30	0.183636	0.0933858	0.188906	0.315855	1.02869	3.38226	1.67203	0.845615	1.29237e-11	0.00199423	0.935056	2.97245e-09	0.0229337	0.188157	0.139287	0.195922	0.359808	0.15551	0.146016	0.15265	0.217773	0.209698	0.174134	0.14369	0.0690122	0.32379	0.0906797	0.100086	0.26397	0.139449	0.161131	0.404408	0.15355	0.154333	0.11949	0.323723	0.119931	0.143318	0.125028	NA	0.102151
254	TRAP1	Q12931	Heat shock protein 75 kDa, mitochondrial	NPAWSLQAGR	26	9	26	31	0.899511	0.93737	1.07079	1.47922	1.19041	1.57806	1.38143	0.122675	0.00273004	0.00131254	0.386512	0.0190275	0.0172947	0.969501	1.01297	1.15545	1.13759	0.84464	1.02931	1.42437	0.844597	0.814009	1.05671	0.827093	1.20015	0.923933	0.835632	0.976187	0.823369	0.645441	0.530495	0.841452	0.573398	1.05396	1.03028	1.02389	0.473276	0.31724	1.02235	NA	NA
258	EP300	Q09472	Histone acetyltransferase p300	AEYYHLLAEK	26	27	18	27	0.227226	0.242343	0.286369	0.50223	1.26029	2.07239	1.75378	0.822477	0.19614	0.376201	0.922779	0.512095	0.642338	0.359755	0.341658	0.129087	0.0903287	0.256606	0.106337	0.07418	0.13072	0.262271	0.401365	0.258262	0.168803	0.4372	0.127485	0.18048	0.167218	0.0841753	0.0743633	0.292362	0.247491	0.185763	0.296553	0.249691	0.249264	0.448292	0.28816	0.109107	0.18448
260	MST1R	Q04912	Macrophage-stimulating protein receptor	DLDSALLAEVK	18	22	14	18	0.207446	0.252545	0.196793	0.227652	0.94865	0.901433	1.15681	0.866208	0.366495	0.586738	0.935342	0.696643	0.794394	0.373342	NA	0.303203	NA	0.109754	0.488411	0.196591	NA	0.19262	0.101917	0.140534	NA	NA	0.137069	0.183496	0.14576	0.384176	0.107346	0.173633	0.204431	NA	NA	0.204887	0.0780253	NA	0.20883	0.260031	0.192784
261	PTK2	Q05397	Focal adhesion kinase 1	VYENVTGLVK	25	30	26	32	0.310717	0.293556	0.300874	0.316793	0.968319	1.07916	1.05291	0.701727	0.462304	0.603069	0.886041	0.787629	0.79716	0.532355	0.206404	0.307776	0.390709	0.188808	0.205069	NA	0.346867	0.464406	0.285806	0.377249	0.358219	0.466854	0.194326	0.169462	0.202437	0.170739	0.177373	0.326634	0.288318	0.190585	0.371348	0.300689	0.325098	0.306154	0.614251	0.291307	0.214845
264	TAGLN	Q01995	Transgelin	AAEDYGVIK	26	30	24	31	0.288539	0.301223	0.318154	0.269689	1.10264	0.895314	0.847667	0.401586	0.183411	0.147813	0.717792	0.512095	0.365559	0.331009	0.22389	0.28686	0.0925611	0.193576	0.415247	0.36628	0.278615	0.17295	0.161897	0.253007	0.455592	0.265233	0.488108	0.300517	0.46142	0.198063	0.388566	0.188672	0.260107	0.194596	0.384137	0.143504	0.298135	0.343537	0.355931	0.179326	NA
266	ACY1	Q03154	Aminoacylase-1	EGSVTSVNLTK	26	32	26	30	0.220207	0.189957	0.202932	0.246649	0.921553	1.29845	1.21543	0.507328	0.104059	0.37348	0.777903	0.395682	0.642338	0.206675	0.102735	0.145619	0.239906	0.39261	0.268936	0.127775	0.143958	0.162184	0.169614	0.149894	0.261214	0.236475	0.0935899	0.326253	0.452397	0.187924	0.212736	0.372026	0.292285	0.218592	0.317088	0.213555	0.119824	0.120974	0.190539	0.183913	0.292473
267	CDK5	Q00535	Cyclin-dependent-like kinase 5	IGEGTYGTVFK	25	22	21	24	0.374353	0.391428	0.436688	0.439027	1.16651	1.1216	1.00536	0.418192	0.752155	0.991016	0.717792	0.895235	0.999709	0.186595	0.564148	0.140795	0.228643	0.448082	0.361527	0.32016	0.684153	0.333766	0.494607	0.344681	0.172664	0.300023	0.393159	0.292312	0.581745	0.470558	0.324794	NA	0.16508	0.516842	0.301542	0.360417	0.306742	0.374128	0.691655	0.369529	NA
268	SET	Q01105	Protein SET	LNEQASEEILK	26	27	24	31	0.219244	0.196836	0.198697	0.206435	0.906286	1.04877	1.03894	0.149135	0.653619	0.730028	0.45133	0.85791	0.856665	0.230449	0.21321	0.203311	0.266371	0.099151	0.350975	0.262219	0.186685	0.269814	0.172948	0.262385	0.335981	0.201918	0.176519	0.119091	0.140962	0.167149	0.309992	0.198174	0.196275	0.286569	0.126558	0.250489	0.234908	0.186972	0.25126	0.199993	0.109704
269	FABP5	Q01469	Fatty acid-binding protein, epidermal	FEETTADGR	25	29	26	33	0.792063	0.937086	0.814391	0.629382	1.02819	0.671637	0.772825	0.5686	0.604113	0.0632789	0.822503	0.842097	0.235025	0.896049	1.19496	0.607699	1.07149	0.526797	0.533705	0.788174	NA	0.905788	0.731841	0.700734	0.635877	0.522964	0.514535	0.63614	1.52186	0.815264	0.454314	0.949268	0.867316	0.442721	0.805022	1.43009	0.577403	0.993293	0.678266	0.242794	2.57866
269	FABP5	Q01469	Fatty acid-binding protein, epidermal	ELGVGIALR	26	33	25	32	0.96394	1.76915	1.27066	0.955708	1.31819	0.540208	0.752136	0.004206	0.000102113	0.00955075	0.0358289	0.00130478	0.0761278	1.23635	1.66048	0.894104	0.927236	0.965032	1.02392	0.998734	0.527707	1.03079	0.661684	0.863697	0.759374	0.535445	1.16469	0.803191	1.80276	0.983691	0.834607	0.757641	0.934066	0.790327	0.763422	1.25324	1.21229	0.681154	0.996783	1.56412	3.76574
270	SLC7A5	Q01650	Large neutral amino acids transporter small subunit 1	ALAAPAAEEK	25	33	26	33	0.186921	0.217443	0.275237	0.256755	1.47248	1.18079	0.932849	0.00874893	0.637295	0.539152	0.0609774	0.84727	0.770218	0.177729	0.252823	0.16144	0.16474	0.189304	NA	0.224468	0.157295	0.20023	0.182152	0.220291	0.225676	0.185266	0.173012	0.169842	0.25536	0.239586	0.169997	0.175262	0.194905	0.109493	0.178429	0.190919	0.156484	0.142808	0.17552	0.231456	0.219705
270	SLC7A5	Q01650	Large neutral amino acids transporter small subunit 1	SADGSAPAGEGEGVTLQR	5	2	10	22	0.247022	0.243694	0.286149	0.272598	1.15839	1.11861	0.952646	0.594073	0.724638	0.483239	0.827267	0.884192	0.712468	NA	NA	NA	NA	NA	NA	NA	NA	NA	NA	NA	NA	NA	NA	0.183477	NA	NA	0.134911	NA	NA	0.176047	0.557661	NA	NA	NA	0.183013	NA	NA
276	PRKDC	P78527	DNA-dependent protein kinase catalytic subunit	LGLPGDEVDNK	26	31	25	33	0.487392	0.568262	0.493255	0.566923	1.01203	0.997643	1.14935	0.933028	0.789613	0.194082	0.975438	0.895235	0.421121	0.721864	0.769561	0.672359	0.362593	0.391064	0.484701	0.73006	0.394468	0.684234	0.582566	0.412078	0.437121	0.269753	0.24037	0.615915	0.740669	0.504302	0.357772	0.229516	0.48031	0.298424	0.511427	0.423264	0.441227	0.635509	0.281067	0.160074	0.557727
276	PRKDC	P78527	DNA-dependent protein kinase catalytic subunit	HGDLPDIQIK	26	33	25	32	0.681264	0.682767	0.725065	0.792417	1.06429	1.1606	1.09289	0.829935	0.485243	0.649211	0.926627	0.797185	0.832409	0.347493	0.601449	0.333728	0.355591	0.737418	1.01789	0.471737	0.446044	0.639198	0.924171	0.761367	0.604842	0.880099	0.68774	0.417204	0.740077	0.571322	0.518406	0.96115	0.757488	0.462151	1.09106	0.92896	0.853679	0.742904	0.859681	0.487572	0.705947
279	NUCB2	P80303	Nucleobindin-2	LVTLEEFLK	26	33	26	33	0.25419	0.217881	0.258555	0.231228	1.01717	1.06125	0.894306	0.567325	0.549106	0.416901	0.822503	0.819119	0.669462	0.351274	0.283165	0.376944	0.525551	0.244365	0.307045	0.155479	0.298938	0.271488	0.270568	0.135926	0.324516	0.252831	0.15946	0.213134	0.214411	0.176276	0.112851	0.28272	0.226294	0.25229	0.259276	0.261465	0.177044	0.265275	0.210353	0.176734	0.20307
281	CSNK2A1	P68400	Casein kinase II subunit alpha	VLGTEDLYDYIDK	19	19	23	24	0.271132	0.308222	0.313681	0.343214	1.15693	1.11353	1.09415	0.408326	0.762268	0.775956	0.717792	0.895235	0.884129	NA	0.371602	0.312936	NA	0.249812	0.361409	0.108801	0.172763	0.204631	0.295519	0.397478	0.246563	0.285846	0.174739	0.187568	0.315296	NA	NA	NA	0.47512	0.355536	NA	NA	0.112428	0.297689	0.22578	0.428962	0.175361
286	GRB2	P62993	Growth factor receptor-bound protein 2	ESESAPGDFSLSVK	17	18	21	31	0.224774	0.295553	0.291929	0.221093	1.29877	0.748068	0.757353	0.351706	0.196966	0.51727	0.687276	0.512095	0.743575	0.0574584	NA	0.194213	0.179446	0.155097	NA	0.120445	0.104609	0.20569	NA	NA	NA	0.18495	0.135329	NA	0.267039	0.486438	0.268746	0.594637	0.199067	NA	0.113334	NA	NA	0.0631481	0.491512	NA	0.317977
294	ACTR3	P61158	Actin-related protein 3	YSYVCPDLVK	25	25	26	32	0.428796	0.636185	0.5531	0.476033	1.28989	0.748261	0.860662	0.167476	0.232894	0.592278	0.46975	0.580804	0.794394	0.596932	0.324191	0.208067	0.395051	0.31868	0.469461	0.447269	0.317363	0.331015	NA	0.587761	0.298865	0.458307	0.127285	0.294555	0.264825	0.627479	0.382318	0.491735	0.41963	0.549698	0.511592	0.641877	0.300003	0.337335	1.0186	0.310716	0.286597
295	ACTR2	P61160	Actin-related protein 2	VVVCDNGTGFVK	26	28	25	32	0.667272	0.63144	0.667673	0.60752	1.0006	0.962118	0.909906	0.647093	0.774265	0.477215	0.858132	0.895235	0.712468	1.41456	0.569828	0.669901	0.865373	0.974522	0.350461	0.672474	0.443654	0.786668	0.806095	0.617369	0.264212	0.573795	0.437033	0.315916	0.662951	0.864848	0.598164	0.698425	0.50861	0.663144	0.491746	0.532001	0.555148	1.00726	1.00491	0.345254	0.786345
304	VCP	P55072	Transitional endoplasmic reticulum ATPase	LGDVISIQPCPDVK	25	26	25	33	1.3586	1.58366	0.787704	0.605076	0.579792	0.382074	0.768151	0.023471	1.82344e-06	0.145181	0.134958	2.92235e-05	0.362953	3.98446	0.827575	0.765827	1.44706	1.7004	0.750757	5.82567	1.24218	1.11195	0.608888	0.865928	NA	1.14718	0.134938	0.731672	0.551815	3.09127	0.303949	1.43418	2.11102	0.714028	1.5904	0.601484	0.269275	1.18485	0.96822	0.453458	0.737985
304	VCP	P55072	Transitional endoplasmic reticulum ATPase	WALSQSNPSALR	25	32	17	25	1.82261	2.64689	0.671218	1.01034	0.368273	0.38171	1.50524	0.0109	0.000136314	0.0685127	0.0711009	0.00156761	0.246218	5.96603	0.42247	0.547496	1.543	0.646116	2.28783	7.41596	1.17419	3.66446	0.899655	0.878853	0.194282	1.42889	0.150311	0.472135	1.45694	3.77142	NA	1.85698	2.6707	0.965171	2.96853	0.555323	0.246568	2.00926	1.3727	0.779071	0.66869
304	VCP	P55072	Transitional endoplasmic reticulum ATPase	GVLFYGPPGCGK	26	32	25	25	0.936541	0.902711	0.78678	0.484857	0.840092	0.537112	0.616254	0.325502	0.00240032	0.131021	0.674463	0.0172523	0.334895	2.41605	0.402383	0.450362	1.14405	0.714326	1.04318	3.9182	0.782	1.5918	0.500045	0.288059	0.171287	0.629062	0.182582	0.454659	0.699015	1.98299	0.229804	1.06415	1.08098	1.16306	1.07935	0.432709	0.374761	0.880653	0.674542	0.431415	0.333224
308	HSPA2	P54652	Heat shock-related 70 kDa protein 2	EIAEAYLGGK	22	24	20	32	0.511574	1.12974	0.44983	0.574732	0.879306	0.50873	1.27767	0.287765	0.616287	0.220136	0.636207	0.84727	0.452066	0.299382	0.115271	NA	NA	NA	0.670191	0.338024	0.760001	0.322774	0.494098	0.697591	1.39468	0.49167	0.964651	NA	0.32029	0.49215	0.289933	0.530615	0.55932	0.276769	0.34587	0.475592	0.456699	0.617705	0.341348	NA	NA
311	ARHGDIA	P52565	Rho GDP-dissociation inhibitor 1	AEEYEFLTPVEEAPK	17	28	20	31	0.387595	0.368381	0.266306	0.306735	0.687075	0.832657	1.15181	0.0386029	0.0421075	0.509132	0.181331	0.191032	0.73648	0.483686	0.379868	NA	NA	0.460731	0.14119	0.522336	NA	NA	NA	0.444033	0.252158	NA	NA	0.314314	0.286375	0.143263	NA	0.333478	0.315759	0.254189	0.266133	NA	0.390441	0.331181	1.26997	0.290469	0.215477
313	BCAM	P50895	Basal cell adhesion molecule	VAYLDPLELSEGK	25	30	26	33	0.34661	0.317549	0.322932	0.400664	0.931687	1.26174	1.24071	0.471485	0.00919924	0.0245119	0.747872	0.0516055	0.140944	NA	0.349864	0.269195	0.523987	0.245659	0.284178	0.500713	0.341007	0.364081	0.41457	0.245985	0.425588	0.290274	0.281744	0.228292	0.554367	0.329727	0.146362	0.343163	0.298907	0.486126	0.280382	0.447592	0.255418	0.384843	0.37322	0.374156	0.225698
315	SMARCA4	P51532	Transcription activator BRG1	DTALETALNAK	25	29	22	32	0.236448	0.258665	0.284484	0.242639	1.20316	0.938045	0.852908	0.145333	0.570955	0.210061	0.445687	0.820748	0.439218	0.257096	0.264041	NA	0.246581	0.226064	0.462762	0.359305	0.167075	0.295967	0.188064	0.186174	0.111722	0.188486	0.207713	0.133217	0.176848	0.173115	0.16638	0.125232	0.401312	0.129578	0.331632	0.408875	0.284792	0.191059	0.228121	0.291093	0.209803
319	MMP14	P50281	Matrix metalloproteinase-14	FYGLQVTGK	26	31	22	28	0.536267	0.569369	0.65414	0.749805	1.2198	1.31691	1.14625	0.16395	0.0453548	0.594069	0.46975	0.200608	0.794394	0.438371	0.532699	0.435143	0.982428	0.613285	0.582199	0.393196	0.683706	0.820604	0.424247	0.275291	0.589004	0.590487	0.383305	0.503175	0.34146	0.661798	0.785762	0.395651	0.666038	0.664726	0.397409	0.41533	0.306691	0.373868	0.687073	0.608541	0.270436
322	PXN	P49023	Paxillin	VGEEEHVYSFPNK	26	33	25	29	0.377273	0.418025	0.41825	0.439137	1.10862	1.05051	1.04994	0.415686	0.790142	0.756792	0.717792	0.895235	0.874684	0.275064	0.144062	0.376639	0.395884	0.685997	0.360423	0.207536	0.228573	0.25106	0.25207	0.245301	0.429028	0.480236	0.459174	0.501742	0.45043	0.716328	0.492622	0.350374	0.269595	0.371545	0.421731	0.332083	0.39092	0.372131	0.348547	0.225915	0.312198
323	SLC11A2	P49281	Natural resistance-associated macrophage protein 2	DNSTLAVDIYK	18	15	15	24	0.405265	0.285759	0.346686	0.364075	0.855455	1.27406	1.05016	0.290443	0.116486	0.502136	0.636207	0.400477	0.730958	NA	NA	0.998856	0.362927	NA	0.378307	0.560334	0.241891	0.366418	0.304645	NA	0.48462	NA	NA	0.406885	0.215752	0.489945	0.241924	NA	NA	0.47441	0.325846	0.672246	0.327347	0.252379	0.190046	NA	0.388853
329	AKAP9	Q99996	A-kinase anchor protein 9	VLLEELEALK	26	33	24	33	0.259959	0.251395	0.212748	0.237803	0.818391	0.945934	1.11777	0.0266131	0.351543	0.292279	0.145738	0.691068	0.560202	0.303436	0.219694	0.318994	0.286286	0.271509	0.194965	0.38478	0.259548	0.361336	0.147647	0.135047	0.335803	0.342671	0.179613	0.309173	0.333678	0.219953	0.269518	0.190111	0.284619	0.232572	0.194055	0.227888	0.256698	0.28953	0.209801	0.206342	0.32112
334	MYD88	Q99836	Myeloid differentiation primary response protein MyD88	FITVCDYTNPCTK	24	16	25	33	1.0875	1.06866	5.55572	1.10331	5.10873	1.03243	0.19859	6.32858e-14	0.775836	2.29203e-16	1.45557e-11	0.895235	5.27166e-14	0.821201	1.18301	1.13867	1.30175	1.28461	NA	2.39653	1.16523	0.652773	0.647177	0.97994	0.9318	0.890685	0.791573	1.46014	NA	0.477227	1.69232	0.49785	1.10536	1.98591	0.532945	1.66651	0.476073	1.52318	0.49744	1.10897	2.43914
335	BAG1	Q99933	BAG family molecular chaperone regulator 1	IADQLEELNK	26	32	26	33	1.31183	1.18939	1.17629	1.32016	0.896681	1.10995	1.12231	0.0529851	0.258287	0.173092	0.213799	0.609024	0.406237	1.28108	1.51388	1.36142	1.27448	1.52285	1.16841	1.38171	0.954942	1.41127	1.02792	1.04746	1.9721	1.46859	1.05835	1.29769	1.43189	0.98706	1.42877	1.31702	1.25549	1.2335	1.98504	1.13717	1.24201	1.0542	1.29317	0.890245	1.09043
335	BAG1	Q99933	BAG family molecular chaperone regulator 1	ILEEIDTLILPENFK	3	11	11	20	0.589249	0.568046	0.875955	0.771331	1.48656	1.35787	0.88056	0.225275	0.0254623	0.669547	0.559864	0.122007	0.832409	0.667561	NA	NA	NA	NA	NA	NA	NA	NA	NA	NA	NA	NA	NA	NA	NA	NA	NA	NA	NA	0.526428	0.573758	NA	NA	NA	NA	NA	0.311766
342	MSI2	Q96DH6	RNA-binding protein Musashi homolog 2	VLGQPHHELDSK	26	33	17	29	0.555344	0.460823	0.548084	0.45707	0.986928	0.991855	0.833941	0.685103	0.779372	0.12259	0.882108	0.895235	0.328233	0.415815	0.363838	0.707179	0.767614	0.53778	0.694987	0.510632	0.651374	0.85292	0.648099	0.438894	0.436905	0.310235	0.344847	0.69172	0.712363	0.52148	0.65667	0.671639	0.484672	0.457819	0.619606	0.540998	0.480631	0.508186	0.412033	0.2681	0.508734
352	HDAC2	Q92769	Histone deacetylase 2	YHSDEYIK	25	30	23	26	1.05705	0.885864	1.09561	1.0487	1.03648	1.18381	0.957179	0.638006	0.248937	0.804033	0.856546	0.60269	0.89337	0.407912	0.869517	2.35495	1.15346	1.70334	1.41659	2.33841	0.878596	1.38339	1.11529	1.01907	1.32216	NA	0.497105	0.772537	0.576035	0.859299	0.898315	1.08972	0.585436	1.05998	0.558846	0.567512	0.895994	1.03197	1.0709	0.948983	0.625568
356	KIAA1524	Q8TCG1	Protein CIP2A	LESVAEEHEILTK	26	33	26	33	0.4788	0.522076	0.448073	0.512863	0.935825	0.982354	1.1446	0.330436	0.711778	0.125585	0.678574	0.884192	0.328233	0.456461	0.460094	0.305806	0.337	0.401036	0.666806	0.323002	0.541035	0.659361	0.613955	0.324358	0.416128	0.651078	0.376248	0.346109	0.369575	0.554869	0.425784	0.425375	0.409372	0.545408	0.497933	0.505736	0.632506	0.736397	0.467369	0.521827	0.554965
361	MMP21	Q8N119	Matrix metalloproteinase-21	GYPDGGAAQAFSK	3	10	9	16	0.28002	0.392018	0.295599	0.43354	1.05563	1.10592	1.46665	0.863636	0.363029	0.107635	0.935342	0.696643	0.313368	NA	NA	NA	0.459811	NA	NA	0.133201	NA	NA	NA	NA	NA	NA	NA	NA	NA	NA	0.247048	NA	NA	NA	NA	NA	NA	NA	NA	0.279204	NA
361	MMP21	Q8N119	Matrix metalloproteinase-21	EDLAAPGAAVDIK	26	31	26	33	0.287363	0.316138	0.25674	0.310328	0.893436	0.981622	1.20873	0.348932	0.630912	0.0947446	0.687276	0.84727	0.29055	0.217955	0.287006	0.336755	0.692025	0.43544	0.161413	0.319146	0.0891838	0.382248	0.280844	0.140244	0.267545	0.285666	0.167487	0.251326	0.428698	0.359768	0.232621	0.355771	0.274417	0.374451	0.193107	0.248532	0.287538	0.230392	0.171851	0.498111	0.50729
362	DDX46	Q7L014	Probable ATP-dependent RNA helicase DDX46	LQNSYQPTNK	24	13	22	27	0.511616	1.15018	0.515183	0.5659	1.00697	0.492012	1.09844	0.836116	0.000175935	0.342889	0.929017	0.00192691	0.606651	0.28803	0.515455	0.66476	0.217984	0.420512	0.981204	0.242732	0.39417	0.664313	0.589413	0.524416	0.481667	0.421214	0.382345	0.266145	0.402824	0.231961	0.29456	NA	0.510135	0.712343	1.06041	NA	0.712622	0.977882	0.321701	0.673366	NA
362	DDX46	Q7L014	Probable ATP-dependent RNA helicase DDX46	NFYVEVPELAK	18	25	25	30	0.497529	0.474972	0.544944	0.48561	1.0953	1.0224	0.89112	0.58339	0.886697	0.359847	0.827267	0.939817	0.631792	NA	0.622195	0.251459	NA	0.252425	0.288588	0.64123	0.449123	0.693853	0.900946	0.599496	0.396878	NA	0.466982	0.387731	NA	NA	NA	NA	NA	0.460215	0.479169	0.324748	0.649146	0.288589	0.80275	0.220198	0.454518
366	ATAD2	Q6PL18	ATPase family AAA domain-containing protein 2	LITNTAEAVLQK	16	14	15	17	0.22997	0.474442	0.170183	0.209501	0.740022	0.441574	1.23104	0.101454	0.0918579	0.188997	0.328652	0.369516	0.421121	NA	0.292722	NA	NA	NA	0.116919	0.1433	NA	0.114594	0.0999404	0.20418	0.261174	0.269753	NA	0.52926	0.143844	0.181539	0.393076	NA	0.38692	0.236854	NA	NA	0.127744	0.177702	NA	NA	0.0764258
368	OLFM4	Q6UX06	Olfactomedin-4	VQSINYNPFDQK	15	15	20	30	0.55932	0.629562	0.680328	0.512568	1.21635	0.814167	0.753413	0.458224	0.543448	0.098515	0.736949	0.819119	0.294266	1.1973	NA	0.671658	0.580601	0.378855	NA	0.387819	0.503207	0.270338	0.65492	NA	NA	NA	NA	0.293834	NA	0.827773	NA	NA	0.427098	0.770858	NA	NA	0.304355	0.482214	0.63897	NA	0.283468
370	CDCA8	Q53HL2	Borealin	HSIAQLDPEALGNIK	26	31	24	33	0.314328	0.33461	0.342736	0.330976	1.09038	0.989138	0.965687	0.609839	0.708703	0.682582	0.839898	0.884192	0.835073	0.279809	0.163141	0.238364	0.353759	0.211566	0.233141	0.363842	0.390588	0.379641	0.202579	0.321157	0.243077	0.450921	0.317893	0.189884	0.455921	0.295005	0.473505	0.30026	0.28629	0.296443	0.338433	0.23968	0.340965	0.415022	0.391633	0.23373	0.439825
371	CYBRD1	Q53TN4	Cytochrome b reductase 1	NLALDEAGQR	24	28	22	26	0.177527	0.194379	0.193161	0.163262	1.08807	0.839914	0.84521	0.40081	0.117756	0.271047	0.717792	0.400477	0.532827	0.399771	0.0952422	0.251176	0.159925	0.456864	0.137345	0.226021	0.15331	0.162528	0.179333	0.134943	0.0652455	0.214856	NA	0.0887376	0.154766	0.183436	0.0898326	0.0615123	0.171815	NA	0.155815	0.169306	0.130711	0.234009	0.184139	0.354294	0.223205
379	ECM1	Q16610	Extracellular matrix protein 1	LLPAQLPAEK	24	29	25	28	0.727639	0.542379	0.703004	0.508611	0.966144	0.937741	0.723482	0.789042	0.520855	0.0164876	0.915571	0.808898	0.111534	0.582182	0.602981	0.496603	0.6742	1.36077	1.73093	0.403146	0.815207	1.02781	0.874847	1.05056	1.05625	0.7293	0.135915	0.45331	0.176965	0.650213	0.444807	0.5366	0.571082	0.709547	0.772651	NA	0.326234	1.28121	NA	0.383504	0.532568
379	ECM1	Q16610	Extracellular matrix protein 1	ELLALIQLER	25	29	24	28	0.435812	0.317718	0.390314	0.291025	0.895601	0.915984	0.745618	0.355591	0.674609	0.184877	0.687276	0.85791	0.421121	NA	0.437445	0.442311	0.527332	0.864689	0.661507	0.753272	0.562953	0.660632	0.437765	0.277687	0.339736	0.520208	0.105172	0.302747	0.240446	0.11651	0.262713	0.294083	0.130132	0.423559	0.377117	0.965747	0.363995	0.704904	0.122635	0.175709	0.246421
379	ECM1	Q16610	Extracellular matrix protein 1	LTFINDLCGPR	26	26	21	26	0.777826	0.547762	2.6382	0.81363	3.39176	1.48537	0.308404	1.37536e-06	0.778514	3.60886e-06	3.95416e-05	0.895235	0.000166007	0.406455	0.664843	0.283457	0.980232	0.838509	0.740229	1.47776	0.828709	1.1629	0.933755	0.506331	0.532326	1.97356	0.568436	1.11617	0.956613	0.418682	0.416555	0.315123	0.165091	0.43864	0.682232	2.55988	0.461767	0.612735	0.182497	0.282143	0.926504
381	SRSF7	Q16629	Serine/arginine-rich splicing factor 7	VYVGNLGTGAGK	23	30	19	19	0.325127	0.327966	0.503585	0.412442	1.54889	1.25758	0.819012	0.0811677	0.562155	0.469912	0.287209	0.819119	0.706403	0.266635	0.104927	0.300734	0.500885	0.297235	0.242524	0.263458	0.245766	0.368562	0.234647	0.508385	0.280417	1.0636	0.225934	0.504035	0.187284	0.328305	0.220446	0.291934	NA	0.286385	0.221686	0.277261	0.256869	NA	NA	0.347324	0.143909
386	LASP1	Q14847	LIM and SH3 domain protein 1	TQDQISNIK	16	19	21	30	0.37137	0.586481	0.459743	0.432954	1.23797	0.738223	0.941729	0.70498	0.0829282	0.419393	0.886041	0.340598	0.669462	NA	0.247964	NA	0.323306	0.246472	0.35368	0.411361	0.367517	0.561231	0.455849	NA	0.24386	0.260454	NA	NA	0.21611	0.417723	0.404446	0.599681	NA	0.356937	NA	0.475322	NA	NA	NA	0.812105	0.476623
388	POSTN	Q15063	Periostin	EVNDTLLVNELK	21	21	17	23	0.202049	0.165836	0.181487	0.157005	0.898231	0.946753	0.865106	0.209471	0.852406	0.588237	0.535314	0.92478	0.794394	NA	0.151622	0.175834	0.190112	0.278552	0.188873	NA	NA	0.173676	0.147108	0.193483	0.225675	0.20922	0.299964	0.451455	NA	0.13921	0.127708	0.262432	0.184656	0.199074	0.233464	NA	0.16466	0.100819	0.145438	0.131371	0.113427
388	POSTN	Q15063	Periostin	IIDGVPVEITEK	26	32	26	33	0.33144	0.291907	0.325225	0.30022	0.981248	1.02848	0.923117	0.737078	0.769343	0.443591	0.894752	0.895235	0.684738	0.279612	0.278951	0.408862	0.338508	0.203284	0.261034	0.279262	0.439656	0.394259	0.407492	0.373874	0.30289	0.47148	0.420892	0.290015	0.250232	0.415098	0.343561	0.226639	0.261185	0.360871	0.310729	0.351842	0.263654	0.366914	0.316639	0.355308	0.24461
390	FAT1	Q14517	Protocadherin Fat 1	IVSGDSENLFK	13	18	14	15	0.235756	0.218358	0.207394	0.174326	0.8797	0.798347	0.840551	0.550178	0.10834	0.201205	0.819692	0.395682	0.429814	NA	NA	0.177305	0.253798	NA	0.156895	NA	0.105425	0.262107	NA	NA	0.234422	NA	NA	NA	0.174316	0.216598	NA	NA	0.413564	0.187511	0.426392	NA	0.34174	NA	0.114754	NA	NA
390	FAT1	Q14517	Protocadherin Fat 1	YEVNIGSSAAK	13	13	14	26	0.14618	0.160964	0.181748	0.180965	1.24332	1.12426	0.995692	0.349884	0.280915	0.899757	0.687276	0.635411	0.953659	NA	0.100304	NA	0.18839	NA	0.229229	NA	0.0862538	NA	NA	0.144722	NA	NA	0.113957	0.121953	NA	0.0970871	0.115035	NA	0.239705	0.138006	NA	NA	0.0779743	0.247718	NA	0.172894	0.0478566
391	HABP2	Q14520	Hyaluronan-binding protein 2	FTCACPDQFK	23	21	21	32	0.636282	0.471452	1.64005	0.634339	2.57755	1.3455	0.38678	8.27822e-07	0.0194743	1.00087e-07	2.71999e-05	0.0995354	7.67337e-06	0.619132	NA	0.650098	1.07825	0.773721	0.562104	0.71367	0.386237	0.494432	0.465911	0.392258	0.588199	0.505626	NA	0.511441	NA	0.907976	0.471615	0.611924	0.787783	0.218457	0.922421	1.29807	0.81783	0.607193	0.250143	0.579924	0.260169
394	CTTN	Q14247	Src substrate cortactin	ENVFQEHQTLK	26	33	26	31	0.380036	0.366973	0.384014	0.470153	1.01047	1.28117	1.22431	0.750814	0.399942	0.421411	0.894752	0.735893	0.669462	0.42184	0.352972	0.27058	0.345593	0.271968	0.367539	0.262775	0.393605	0.369838	0.337331	0.386783	0.195804	0.322999	0.310986	0.341349	0.450903	0.382531	0.47983	0.748808	0.435882	0.498993	0.250419	0.447598	0.283986	0.331462	0.618575	0.481628	0.320568
397	FGFBP1	Q14512	Fibroblast growth factor-binding protein 1	DTLGNTQIK	23	30	17	27	0.238977	0.320265	0.334729	0.287312	1.40067	0.897109	0.858344	0.0365425	0.32831	0.338735	0.181331	0.680281	0.606651	0.168262	0.346384	0.138912	0.260324	0.264858	0.453467	0.259077	0.334757	0.194123	NA	0.179692	0.134999	0.186219	0.251002	0.178738	0.191185	0.19202	0.261491	NA	0.185295	0.223387	0.209461	0.379453	0.0946887	NA	0.40867	0.266846	0.258202
398	LAMC2	Q13753	Laminin subunit gamma-2	AGYFGDPLAPNPADK	19	20	21	31	0.335015	0.318569	0.319782	0.348834	0.95453	1.095	1.09085	0.768284	0.58566	0.578989	0.905762	0.826391	0.794394	NA	0.111336	0.23636	0.642681	0.277302	0.390103	NA	NA	0.468355	NA	0.506934	0.342185	0.389689	0.230577	0.39275	0.159297	NA	0.31352	0.206535	NA	0.175106	0.577275	NA	0.26849	0.391287	0.285509	0.370819	0.22092
399	CAPS	Q13938	Calcyphosin	FLDNFDSSEK	20	15	16	19	0.77423	0.787066	0.841499	0.86104	1.08688	1.09399	1.02322	0.498415	0.864163	0.422052	0.769365	0.931349	0.669462	0.632832	0.555689	1.0027	0.418362	0.554549	0.384647	NA	0.70237	NA	0.978787	1.10033	NA	1.03665	1.57406	0.618133	NA	NA	0.505767	NA	0.405778	0.345408	1.69151	0.75631	0.328304	1.59017	0.302261	NA	NA
399	CAPS	Q13938	Calcyphosin	EAVIAAAFAK	26	33	26	22	0.673809	0.255851	1.13064	0.601833	1.67798	2.35228	0.532296	1.44225e-05	1.21581e-06	1.27341e-05	0.000301562	2.27351e-05	0.000418407	0.527357	0.670061	1.31337	1.50229	0.950699	1.15332	0.815199	0.708945	0.293916	0.499763	0.523521	0.799664	0.578886	0.542461	0.70715	0.795614	0.607501	0.160729	0.705944	0.425119	0.364078	0.542632	0.716429	0.426661	0.666742	0.520993	0.332754	0.297223
402	CUL4B	Q13620	Cullin-4B	LITYLDQTTQK	25	25	22	29	0.748515	0.881761	3.90259	0.795939	5.21378	0.902669	0.203951	0.0248936	0.524025	0.0506571	0.139647	0.808898	0.215762	0.933342	0.321337	0.799589	0.836416	0.669774	0.742998	0.869076	0.319825	0.872276	0.802353	0.547841	0.466308	0.694086	0.505308	0.496948	0.653299	1.00653	0.76046	0.438294	1.04634	1.08649	0.915652	1.09306	0.849837	NA	0.98543	NA	0.490014
408	LGR4	Q9BXB1	Leucine-rich repeat-containing G-protein coupled receptor 4	VLTLQNNQLK	26	31	24	26	0.419759	0.425914	0.417458	0.437743	0.994518	1.02778	1.04859	0.623414	0.830095	0.623414	0.853483	0.922328	0.810085	0.522999	0.51888	0.263492	0.415593	0.408774	0.255864	0.370141	0.330046	0.239958	0.408365	0.460972	0.394893	0.278974	0.412947	0.661746	0.518417	0.289299	0.406474	0.43498	0.292041	0.914185	0.303697	0.356945	0.566599	0.401533	0.485921	0.369227	0.417821
409	PSAT1	Q9Y617	Phosphoserine aminotransferase	FGVIFAGAQK	26	31	20	26	0.196994	0.189238	0.203217	0.251143	1.03159	1.32713	1.23584	0.99125	0.143585	0.306047	0.992763	0.446278	0.572284	0.230825	0.101497	0.299009	0.318512	0.138148	0.171686	0.27739	0.237584	0.0930915	0.267166	0.093078	0.169513	0.174684	0.2539	0.31312	0.17868	0.129614	0.229936	0.12537	0.332559	0.115735	0.111253	0.187976	0.253024	0.117435	0.20105	0.261526	0.19305
413	C5AR1	P21730	C5a anaphylatoxin chemotactic receptor 1	NVLTEESVVR	26	28	26	33	1.33093	1.11564	1.90799	1.31979	1.43358	1.18299	0.691718	0.555063	0.925609	0.676856	0.819692	0.957753	0.832496	0.920035	1.08734	3.84965	0.9899	0.590049	2.18251	1.36365	2.21592	1.06888	3.39017	1.37959	1.57749	1.75112	1.01509	0.228788	0.457745	0.612283	0.796896	0.376038	2.37537	0.360336	1.12028	1.24107	2.07671	1.00996	0.567309	1.2566	0.431935
416	STRAP	Q9Y3F4	Serine-threonine kinase receptor-associated protein	AATAAADFTAK	25	27	21	30	0.301844	0.260775	0.250712	0.276049	0.8306	1.05857	1.10106	0.134723	0.721208	0.60176	0.418734	0.884192	0.79716	0.432032	0.403852	0.40702	0.20413	0.275535	0.391781	0.472968	0.165348	0.282869	0.363421	0.247127	0.260958	0.389222	0.143464	0.226201	0.297675	0.146574	0.416008	0.458638	NA	0.125946	0.17653	0.30643	0.314483	0.194927	0.442964	NA	0.348465
416	STRAP	Q9Y3F4	Serine-threonine kinase receptor-associated protein	YDYNSGEELESYK	11	13	23	25	0.296547	0.450637	0.334358	0.424045	1.1275	0.94099	1.26823	0.771866	0.503509	0.202696	0.905762	0.802569	0.429814	NA	0.222789	NA	0.460104	NA	0.349113	NA	0.285696	NA	NA	NA	NA	0.157865	NA	0.31406	0.248115	NA	0.245412	NA	0.24061	NA	NA	0.554302	0.183957	NA	NA	NA	0.85367
422	SHOC2	Q9UQ13	Leucine-rich repeat protein SHOC-2	LESLPNEIAYLK	26	29	26	33	0.339113	0.358078	0.399428	0.339774	1.17786	0.948881	0.850651	0.0804547	0.519026	0.125585	0.287209	0.808898	0.328233	0.393516	0.472413	0.511198	0.331551	0.128751	0.556859	0.867624	0.144831	0.120429	0.47754	0.295596	0.36195	0.230197	0.31379	0.440281	0.314284	0.313319	0.350506	0.28982	0.30392	0.281084	0.30547	0.312605	0.396414	0.172431	0.13057	0.295961	0.237703
424	HPSE	Q9Y251	Heparanase	TDFLIFDPK	18	21	13	21	0.20398	0.251249	0.210458	0.214678	1.03176	0.854442	1.02005	0.984274	0.184432	1	0.992763	0.512095	1	NA	0.140667	NA	0.237175	0.21925	0.164475	NA	NA	0.288504	0.229432	0.366941	0.166171	NA	0.309295	NA	NA	0.151808	0.161801	0.136978	NA	0.356038	0.0893095	0.14103	0.112449	0.18121	0.21911	0.179697	0.354861
424	HPSE	Q9Y251	Heparanase	EGDLTLYAINLHNVTK	26	33	24	31	0.350361	0.314591	0.378977	0.370531	1.08168	1.17782	0.977714	0.750801	0.0932535	0.561164	0.894752	0.369516	0.782228	0.249777	0.238424	0.293642	0.550591	0.244975	0.300873	0.916465	0.341131	0.299469	0.237186	0.201145	0.330166	0.547807	0.429564	0.599099	0.188582	0.326616	0.253759	0.271795	0.405305	0.241027	0.24301	0.355396	0.382043	0.219328	0.442199	0.272233	0.317039
426	IMP3	Q9NV31	U3 small nucleolar ribonucleoprotein protein IMP3	ASAALLDK	11	20	20	19	0.287462	0.319857	0.313729	0.296266	1.09138	0.926245	0.944339	0.854991	0.666661	0.791872	0.935342	0.85791	0.884129	NA	0.212864	NA	0.255172	NA	0.265391	0.31491	NA	NA	NA	0.244041	0.15826	NA	0.432322	NA	NA	NA	NA	0.430032	NA	NA	NA	0.309902	0.243573	NA	0.295608	0.297711	0.291945
427	LYAR	Q9NX58	Cell growth-regulating nucleolar protein	DAVEQQGEVK	20	21	18	25	0.350924	0.418558	0.548594	0.384887	1.56328	0.919555	0.701588	0.0411835	0.346415	0.131046	0.182158	0.691068	0.334895	0.431469	0.459009	0.331047	0.312152	0.445985	0.208513	0.467323	0.239625	0.577517	0.230185	0.459785	NA	0.443048	0.160448	0.259746	0.286508	NA	0.353024	NA	NA	0.505705	0.444303	NA	NA	0.230885	0.172208	0.298397	0.455255
434	XPO5	Q9HAV4	Exportin-5	DPLLLAIIPK	26	33	25	31	0.204571	0.170881	0.184415	0.175602	0.901472	1.02763	0.952207	0.248906	0.53034	0.301691	0.607219	0.810649	0.568762	0.135052	0.177994	0.242961	0.233268	0.295492	0.235582	0.238751	0.214682	0.192572	0.151475	0.168216	0.27688	0.256803	0.16075	0.162896	0.189368	0.243561	0.173632	0.198802	0.0819743	0.124165	0.261467	0.23105	0.106864	0.163249	0.40135	0.177252	0.169261
435	CACYBP	Q9HB71	Calcyclin-binding protein	SFDLLVK	26	31	23	30	0.0674071	0.0819529	0.0760282	0.0932853	1.1279	1.13828	1.22698	0.432193	0.259497	0.0866159	0.729937	0.609024	0.275936	0.0974728	0.0841897	0.0936616	0.077284	0.072831	0.0669936	0.0414931	0.0706635	0.119126	0.0410433	0.0513809	0.0648738	0.0685316	0.0378395	0.047766	0.0775407	0.0956082	0.0437285	0.0406787	0.0543892	0.0725414	0.043533	0.0942872	0.0660815	0.0814804	0.0475658	0.0809523	0.0825935
442	PNN	Q9H307	Pinin	VELAQLQEEWNEHNAK	26	33	26	33	0.394765	0.396442	0.464886	0.365359	1.17763	0.921595	0.785911	0.28698	0.467318	0.0569137	0.636207	0.790318	0.235025	0.258572	0.229375	0.222796	0.447306	0.384692	0.318406	0.339914	0.63788	0.519248	0.337663	0.338595	0.391643	0.578941	0.483461	0.414056	0.309491	0.502506	0.459158	0.2772	0.212427	0.433607	0.362454	0.37351	0.415617	0.436071	0.579295	0.405862	0.500395
443	MUC13	Q9H3R2	Mucin-13	HIEEENLIDEDFQNLK	25	32	21	25	0.422769	0.436084	0.577622	0.620118	1.36628	1.42201	1.07357	0.273082	0.266004	0.947777	0.636207	0.612912	0.995382	0.198715	0.214739	0.649561	0.316864	0.293485	0.356071	0.429375	0.498696	0.436793	0.429586	0.533568	0.507787	NA	0.351634	0.272213	0.41818	0.48867	0.352665	0.427691	0.533985	0.16149	0.605646	0.567807	0.350266	0.851085	0.322645	0.582161	0.369177
444	DSN1	Q9H410	Kinetochore-associated protein DSN1 homolog	HFADGLETDGTLQK	21	17	15	25	0.368181	0.443055	0.59816	0.872722	1.62464	1.96978	1.45901	0.0421693	0.193493	0.580595	0.182999	0.512095	0.794394	0.56111	0.210813	NA	0.564934	0.456587	NA	NA	0.380174	NA	0.413436	0.336677	0.25714	0.372084	0.335987	0.493184	0.274677	NA	0.250307	0.223726	0.464574	0.44034	0.287615	0.539209	0.299197	0.45652	0.113503	NA	0.405884
454	CEACAM8	P31997	Carcinoembryonic antigen-related cell adhesion molecule 8	NDTGSYTLQVIK	13	12	16	13	0.252989	0.345023	0.378948	0.238618	1.49788	0.691601	0.629687	0.00481705	0.0113936	0.00652733	0.0395686	0.0623934	0.0556032	0.605125	0.248048	NA	0.243081	NA	NA	0.221403	0.171956	0.248733	0.288842	NA	NA	0.297321	NA	0.259496	0.186051	NA	0.165742	NA	NA	0.205583	0.147477	NA	NA	NA	NA	NA	NA
[truncated: 90 more columns]

## Sheet: Cohort 1(imputation)
Quantified proteins in the analysis of Cohort-1					Number of valid values				Average of each group (fmol / mL of plasma)				Ratio between groups			P-value (wilcoxon test)			Adjusted p-value			Estimated amount of proteins in plasma EV (fmol / mL)
Target protein #	Gene Name	Uniprot ID	Protein Name	Sequence	HC1	HC2	StageI	StageIV	HC1	HC2	StageI	StageIV	StageI/HC1	StageIV/HC2	StageIV/StageI	StageI vs HC1	StageIV vs HC2	StageIV vs StageI	StageI vs HC1	StageIV vs HC2	StageIV vs StageI	HC1_0091	HC1_0193	HC1_0210	HC1_0229	HC1_0232	HC1_0239	HC1_0259	HC1_0278	HC1_0284	HC1_0301	HC1_0343	HC1_0390	HC1_0412	HC1_0413	HC1_0414	HC1_0442	HC1_0456	HC1_0457	HC1_0458	HC1_0483	HC1_0484	HC1_0503	HC1_0511	HC1_0516	HC1_0522	HC1_0529	HC2_0024	HC2_0052
1	ERBB2	P04626	Receptor tyrosine-protein kinase erbB-2	AVTSANIQEFAGCK	26	33	26	33	0.516754	0.499138	0.54065	0.465043	1.04624	0.931692	0.860156	0.564119	0.69045	0.0635785	0.825853	0.842127	0.265874	0.274566	0.690142	0.0543078	1.01689	0.557876	0.48861	0.455392	0.297968	0.26918	0.58994	0.700797	0.314	0.6797	0.352198	0.643886	0.536532	0.846512	0.249877	0.313207	1.02597	0.0543078	0.443993	0.826992	0.603654	0.513696	0.635402	0.0543078	0.823117
1	ERBB2	P04626	Receptor tyrosine-protein kinase erbB-2	GIWIPDGENVK	26	33	26	33	0.497524	0.478687	0.534253	0.775768	1.07383	1.62062	1.45206	0.790722	0.000856709	0.0168703	0.908199	0.0059327	0.110074	0.588168	0.339493	0.557539	0.34343	0.421868	0.515348	0.395816	0.468962	0.489147	0.513379	0.394031	0.535416	0.825806	0.581919	0.739086	0.399239	0.321573	0.510084	0.667298	0.394539	0.798051	0.282763	0.597988	0.341058	0.457922	0.455689	0.236564	0.487783
2	HSPB1	P04792	Heat shock protein beta-1	VSLDVNHFAPDELTVK	26	33	26	33	0.482676	0.930742	0.467321	0.41278	0.968189	0.443495	0.883289	0.778514	0.628215	0.408216	0.908199	0.823471	0.69605	0.87464	0.527519	0.302553	0.728307	0.334087	0.471481	0.865026	0.388105	0.396401	0.301235	0.290596	0.342666	0.388573	0.0791496	1.09009	0.526821	0.63364	0.483348	0.354858	0.172205	0.290688	0.35372	0.940553	0.322374	0.336918	0.754015	0.26222	1.88912
4	S100A8	P05109	Protein S100-A8	LLETECPQYIR	26	33	26	33	2.15225	3.87628	3.29948	2.9228	1.53304	0.754022	0.885836	0.00337313	0.532209	0.480628	0.0310328	0.76505	0.752002	3.90957	1.49631	2.28955	2.33123	1.70224	0.836115	3.38192	1.37966	2.46562	1.23765	1.55157	0.847106	2.16628	1.27265	1.71433	2.44419	2.68268	1.16753	1.55726	1.85407	2.65217	2.55553	5.68172	2.57703	1.90909	2.29535	3.60363	14.9208
4	S100A8	P05109	Protein S100-A8	GNFHAVYR	26	33	26	33	1.02164	0.848024	0.772983	1.22284	0.756609	1.44199	1.58198	0.097641	0.00139307	0.00283584	0.340264	0.00890018	0.0326121	3.40081	0.821764	0.793708	1.22705	0.586206	0.384999	2.10985	0.897442	1.09765	0.574634	1.09603	0.452071	0.84034	0.504001	0.996987	1.17045	0.983486	0.331031	0.671879	0.951794	1.04508	0.994017	1.3911	1.42651	1.28945	0.524328	1.36102	3.38539
4	S100A8	P05109	Protein S100-A8	ALNSIIDVYHK	26	33	26	33	2.68893	3.85933	2.54664	3.68535	0.947084	0.954919	1.44714	0.555063	0.566261	0.00282321	0.825853	0.784578	0.0326121	8.10465	1.7777	1.32017	2.67421	2.68101	1.10469	4.40287	1.83401	2.7577	1.96923	2.64697	1.3849	2.51704	1.63704	2.5779	3.40462	2.58921	1.53854	2.26058	2.34851	2.87643	2.79994	5.20594	3.35586	2.67366	1.46879	4.97961	16.8561
5	ANXA1	P04083	Annexin A1	GVDEATIIDILTK	26	33	26	33	0.270293	0.351172	0.365557	0.36617	1.35245	1.04271	1.00167	0.238979	0.0242002	0.699837	0.56087	0.10502	0.85551	0.300005	0.0687899	0.225604	0.456339	0.361648	0.0687899	0.603383	0.0687899	0.0687899	0.317984	0.0687899	0.0687899	0.0687899	0.0687899	0.0687899	0.0687899	0.0687899	0.0687899	0.0687899	0.585573	0.0687899	0.454425	0.615115	0.612872	0.607828	0.923776	0.416588	0.237656
7	GAPDH	P04406	Glyceraldehyde-3-phosphate dehydrogenase	GALQNIIPASTGAAK	26	33	26	33	1.77937	1.31237	1.55829	1.53319	0.875755	1.16826	0.983891	0.99261	0.0890635	0.776898	0.997098	0.306406	0.874282	3.6108	1.30255	0.680886	1.86886	3.2553	0.174263	1.1666	5.35417	0.804515	0.174263	0.174263	0.174263	1.19335	0.174263	0.174263	2.78452	1.49672	6.11725	1.05753	0.174263	2.88875	2.23172	2.14452	1.64437	0.174263	5.26698	2.00254	1.33
7	GAPDH	P04406	Glyceraldehyde-3-phosphate dehydrogenase	LVINGNPITIFQER	26	33	26	33	2.98984	2.84639	1.33708	2.03733	0.447208	0.715761	1.52371	0.000395913	0.476228	0.0294717	0.00700462	0.730802	0.150633	4.11434	2.73567	1.5172	1.90084	2.16175	1.572	2.54795	4.72171	0.727484	1.32437	0.452275	1.39501	1.97944	1.77208	5.11376	3.46032	2.62672	2.98669	4.07845	0.788813	3.45117	2.58996	5.41185	3.0895	1.45066	13.766	2.61839	5.08899
8	ASL	P04424	Argininosuccinate lyase	VAEEWAQGTFK	26	33	26	33	0.161681	0.148999	0.0994433	0.170882	0.615058	1.14687	1.71839	0.711845	0.273965	0.0942547	0.908199	0.53429	0.340489	1.26386	0.122886	0.278027	0.328275	0.231879	0.0503364	0.0503364	0.0503364	0.0503364	0.0503364	0.0503364	0.0503364	0.0503364	0.18565	0.354664	0.0503364	0.532413	0.0503364	0.0503364	0.0503364	0.0503364	0.0503364	0.0503364	0.0503364	0.0503364	0.0503364	0.0503364	0.100673
8	ASL	P04424	Argininosuccinate lyase	HLWEVDVQGSK	26	33	26	33	0.3366	0.355102	0.323423	0.3355	0.960854	0.944801	1.03734	0.992654	0.711941	0.944561	0.997098	0.842127	0.965551	0.0372128	0.0372128	0.357403	0.863514	0.439118	0.278672	0.731869	0.202224	0.0372128	0.520202	0.330024	0.162976	0.862193	0.809799	0.285802	0.332533	0.260431	0.17592	0.413217	0.0372128	0.0372128	0.184989	0.269339	0.223227	0.0372128	0.824857	0.751451	0.21988
9	ORM1	P02763	Alpha-1-acid glycoprotein 1	EQLGEFYEALDCLR	26	33	26	33	19.6004	11.1117	104.7	59.2953	5.34172	5.33631	0.566337	1.04146e-07	3.48727e-10	0.0887793	5.98837e-06	8.02073e-08	0.334741	7.4038	7.10759	12.6264	62.6286	15.9548	17.6576	32.8993	11.4516	7.28017	17.6339	8.47733	4.20683	74.0937	3.87187	20.7556	8.33871	12.4725	7.99118	8.87885	8.11073	37.9985	3.55758	91.6322	5.29865	12.444	8.83804	19.692	7.95462
10	PPBP	P02775	Platelet basic protein	NIQSLEVIGK	26	33	26	33	2.16116	1.84916	3.87804	3.09946	1.79442	1.67615	0.799233	0.000277621	0.00012573	0.0887793	0.00605472	0.000997171	0.334741	1.10733	1.54253	0.383577	2.46864	0.99492	2.21493	2.82521	0.884169	3.36416	4.0436	2.40337	1.14219	1.50326	0.824457	0.267605	0.446261	2.81736	4.19119	4.57224	0.351658	1.18263	1.29261	1.09717	1.92334	1.39418	10.9516	1.20365	0.286629
10	PPBP	P02775	Platelet basic protein	EESLDSDLYAELR	26	33	26	33	0.408582	0.246561	0.728498	0.555319	1.78299	2.25226	0.762279	0.00106038	3.46067e-05	0.0479586	0.0147946	0.000397978	0.234691	0.0422105	0.577309	0.0422105	0.742799	0.0422105	0.595888	0.790914	0.0422105	0.564193	0.238517	0.382064	0.0422105	0.0422105	0.0422105	0.0422105	0.20146	0.787651	0.556321	1.08331	0.0422105	0.0422105	0.389624	0.0422105	0.0422105	0.26362	2.94294	0.0422105	0.104745
10	PPBP	P02775	Platelet basic protein	GTHCNQVEVIATLK	26	33	26	33	2.39064	1.62705	5.13027	6.53119	2.14598	4.01413	1.27307	0.00149564	6.82721e-08	0.440671	0.0171999	1.91011e-06	0.728757	1.11272	2.39989	1.29681	2.22829	1.79467	2.03581	3.55294	0.962594	5.29384	2.90291	2.3463	1.01174	1.63127	0.456	0.489709	0.615137	4.77074	1.8623	4.46365	0.667271	0.518146	1.98806	2.93811	0.49936	1.18925	13.129	0.956932	0.467801
11	TFRC	P02786	Transferrin receptor protein 1	LLNENSYVPR	26	33	26	33	8.67721	12.1753	15.7639	15.5297	1.81671	1.2755	0.98514	0.000111365	0.163178	0.897545	0.00320173	0.434693	0.946951	19.3504	9.75132	5.05026	5.41704	8.18805	7.69968	4.9526	10.7401	8.84001	5.58933	8.88858	3.22821	12.2969	8.0591	6.52639	8.98571	12.6952	9.69548	10.702	6.65042	7.89735	7.73607	6.67899	7.72648	9.91153	12.3502	10.9597	8.40774
11	TFRC	P02786	Transferrin receptor protein 1	LTTDFGNAEK	26	33	26	33	1.71899	1.88272	3.45225	4.38822	2.0083	2.33079	1.27112	0.00296959	1.01701e-06	0.342635	0.0296959	1.79933e-05	0.625444	3.86309	1.56818	1.31207	1.98347	1.83064	1.42299	1.62876	1.06706	2.71826	1.29764	1.57686	0.693092	1.27047	0.479157	1.16333	3.08	1.66796	1.38036	2.06401	1.59787	1.94053	2.25017	3.44734	0.804683	1.23899	1.34674	1.18774	1.51454
11	TFRC	P02786	Transferrin receptor protein 1	VSASPLLYTLIEK	26	33	26	33	2.46821	3.08139	4.27004	7.14573	1.73001	2.319	1.67346	0.203301	6.51288e-05	0.00965632	0.53043	0.000624151	0.0786888	1.16967	1.15793	1.4253	1.91654	2.42248	2.65326	1.28079	2.13479	4.45004	1.94393	1.64047	0.447456	3.44211	2.00573	0.894912	2.98069	3.98135	5.03191	1.19091	5.65011	2.69259	4.64303	3.04581	0.447456	4.04999	1.47422	2.16933	1.55245
13	LMNA	P02545	Prelamin-A/C	IDSLSAQLSQLQK	26	33	26	33	1.05897	0.402488	0.451159	0.549945	0.426037	1.36636	1.21896	0.182378	0.129618	0.382346	0.499152	0.37885	0.679658	20.0666	0.106713	0.106713	0.106713	0.106713	0.106713	0.667536	0.106713	0.106713	0.106713	0.515096	0.106713	0.106713	0.106713	1.0358	1.73112	0.106713	0.791219	0.106713	0.219259	0.106713	0.106713	0.106713	0.585622	0.106713	0.106713	0.106713	0.397256
14	C9	P02748	Complement component C9	FEGIACEISK	26	33	26	33	3.02728	3.1061	4.07319	2.92213	1.34549	0.940771	0.717405	0.877442	0.507359	0.861696	0.961008	0.749174	0.926122	9.34885	1.8495	1.57139	3.3997	1.78831	2.33248	2.51527	3.9379	1.93289	2.28463	1.53147	1.22039	5.30156	0.811726	1.71944	5.03034	3.08345	1.57212	2.72524	5.48665	2.0635	2.5867	5.66376	2.72936	3.82391	2.39878	2.02476	2.90647
14	C9	P02748	Complement component C9	TSNFNAAISLK	26	33	26	33	3.58093	2.97327	9.74502	4.67524	2.72136	1.57242	0.479756	0.113943	0.141028	0.198604	0.374385	0.405454	0.485945	10.3914	1.24385	2.05173	6.82094	3.69865	5.41478	2.04723	4.2525	3.71401	4.18559	2.32056	1.37455	5.00659	1.02792	2.98052	4.0783	2.12564	1.64669	2.01	2.92797	5.37477	2.18911	5.57031	2.47018	5.54768	2.63281	3.20187	2.46813
15	LRG1	P02750	Leucine-rich alpha-2-glycoprotein	DLLLPQPDLR	26	33	26	33	0.304675	0.203883	0.433775	0.935259	1.42373	4.58723	2.15609	0.230435	7.00972e-10	0.000342982	0.555326	8.06118e-08	0.0109874	0.0271603	0.116866	0.215696	0.632873	0.0897974	0.421665	0.341251	0.0807572	0.189274	0.436067	0.163875	0.106139	1.66147	0.0697346	0.321673	0.256505	0.240002	0.077454	0.256352	0.133683	0.41582	0.0271603	1.05077	0.157239	0.337625	0.0946433	0.30828	0.191763
15	LRG1	P02750	Leucine-rich alpha-2-glycoprotein	VAAGAFQGLR	26	33	26	33	0.280688	0.193499	0.466118	0.949624	1.66063	4.90764	2.0373	0.436589	3.00031e-07	0.00124098	0.727795	6.27338e-06	0.0219558	0.0178587	0.0706534	0.106457	0.411509	0.118714	0.328453	0.160611	0.129658	0.257179	0.298056	0.0178587	0.122674	1.91306	0.0362031	0.233804	0.226344	0.207166	0.0809902	0.159964	0.118166	0.556768	0.146702	1.02977	0.172675	0.260874	0.115728	0.22104	0.0611004
16	FN1	P02751	Fibronectin	WCGTTQNYDADQK	26	33	26	33	21.3806	10.5859	38.8156	23.1925	1.81546	2.19088	0.597505	0.614614	0.00536042	0.541188	0.851574	0.0293547	0.796377	6.9013	16.8996	25.7916	30.0702	5.67746	5.72571	90.7946	10.0602	5.69056	11.7195	4.68136	2.3499	38.7881	15.6032	19.9325	15.1884	33.1736	17.3225	28.626	12.7745	30.6884	5.32846	50.8097	28.4318	37.7548	5.1114	13.7266	9.62378
16	FN1	P02751	Fibronectin	TYHVGEQWQK	26	33	26	33	16.5847	10.2393	8.48758	14.9546	0.511772	1.4605	1.76194	0.00133189	0.205681	0.0199106	0.0161229	0.482721	0.120512	4.86109	16.2608	16.3993	35.8602	5.32251	4.18793	35.4694	10.6932	9.9155	14.9997	9.45816	2.78982	27.6455	9.46296	18.3824	14.2782	19.4149	18.0374	18.29	12.0808	19.7614	7.41332	52.5031	13.4985	27.5086	6.70726	6.59536	10.5814
17	IGF2	P01344	Insulin-like growth factor II	SCDLALLETYCATPAK	26	33	26	33	0.903417	0.470744	4.49914	0.718642	4.98013	1.52661	0.159729	0.000289574	0.00564368	0.000429943	0.00605472	0.0301872	0.0109874	1.71483	0.08693	1.05382	1.2684	0.695795	0.869927	3.76812	0.08693	0.08693	1.42971	0.815398	1.18411	2.42912	0.08693	0.08693	0.307149	0.845974	1.79512	0.08693	0.37453	0.08693	0.619942	1.65467	0.816156	0.316544	0.921023	0.55985	0.861839
19	COL3A1	P02461	Collagen alpha-1(III) chain	GEAGIPGVPGAK	26	33	26	33	0.135074	0.144827	0.0881983	0.101745	0.652964	0.70253	1.1536	0.0884524	0.172046	0.300468	0.317876	0.449665	0.575896	0.18889	0.0878097	0.123179	0.279038	0.135586	0.104097	0.0271158	0.20547	0.365409	0.0271158	0.0905569	0.302876	0.169605	0.0271158	0.20578	0.0271158	0.0271158	0.0271158	0.0271158	0.148804	0.176536	0.104516	0.126989	0.124407	0.0271158	0.35544	0.0271158	0.15128
21	SERPINA1	P01009	Alpha-1-antitrypsin	LSITGTYDLK	26	33	26	33	33.4704	18.9129	32.8205	71.9436	0.980584	3.80395	2.19203	0.51906	6.23343e-08	0.000718814	0.806647	1.91011e-06	0.0150297	10.6993	8.12107	18.0294	47.5033	12.4994	28.6884	40.4485	16.2189	25.5696	57.1003	19.4083	8.27264	147.487	9.6974	26.0298	20.9864	20.1376	15.2979	22.2922	20.3775	57.837	7.23371	158.27	11.4682	52.755	7.80066	19.6706	14.9639
21	SERPINA1	P01009	Alpha-1-antitrypsin	LQHLENELTHDIITK	26	33	26	33	32.1212	18.0547	34.2685	71.5458	1.06685	3.96272	2.0878	0.439911	7.47434e-08	0.00253596	0.727911	1.91011e-06	0.0326121	9.99616	7.97885	12.7732	49.7195	12.8168	30.9717	33.4966	14.882	22.9889	49.2381	15.2158	9.04042	173.279	9.43101	22.9285	19.7279	16.7847	17.2327	23.4833	17.6615	54.1424	9.63315	132.445	11.2435	48.2491	9.79051	19.5221	11.7444
21	SERPINA1	P01009	Alpha-1-antitrypsin	DTEEEDFHVDQVTTVK	26	33	26	33	30.1961	16.6546	30.267	68.3066	1.00235	4.10138	2.2568	0.737078	1.36749e-08	8.62343e-05	0.908199	6.29046e-07	0.00330565	11.8227	10.2167	10.9648	43.9458	12.2	27.207	31.1988	14.6902	20.5618	52.61	13.3095	8.04281	154.237	8.6524	25.8006	16.6183	18.3079	13.7233	19.7639	18.6272	54.3146	8.70588	128.955	9.974	41.7504	8.89883	16.8065	16.9552
22	C3	P01024	Complement C3	VLLDGVQNPR	26	33	26	33	18.4839	13.5937	22.6312	35.7176	1.22437	2.62751	1.57824	0.978291	1.28503e-06	0.00063613	0.997098	1.97038e-05	0.014631	10.9233	7.59131	7.12919	53.2301	7.98693	7.61962	19.9237	7.07572	7.84718	20.8053	8.14731	7.47776	36.8672	6.57675	17.8319	14.8411	19.1961	12.972	11.1463	17.7514	30.3727	7.59407	80.8047	14.2233	37.0693	7.57817	16.1655	11.7394
22	C3	P01024	Complement C3	HQQTVTIPPK	26	33	26	33	11.5403	6.22666	12.0629	16.3025	1.04528	2.61818	1.35146	0.723425	6.23343e-08	0.00551314	0.908199	1.91011e-06	0.0507209	3.6869	6.23743	3.63747	28.4771	7.56825	4.99013	19.5245	3.67795	5.415	11.41	2.95511	6.50674	31.7155	3.36243	12.3183	7.07765	9.92394	9.33577	5.95951	9.08707	21.2102	5.62832	48.4202	9.19806	18.5544	4.17086	7.61469	5.00254
22	C3	P01024	Complement C3	IHWESASLLR	26	33	26	33	14.7109	7.60963	18.0419	32.206	1.22643	4.23227	1.78507	0.920519	2.28052e-09	5.55707e-05	0.993987	1.3113e-07	0.00255625	4.39532	4.92522	7.11411	46.9593	6.56328	9.10704	27.157	6.93031	8.38249	13.3866	16.6621	9.09745	16.9281	7.67287	9.42211	6.87965	14.7512	9.26303	4.94663	20.9141	16.4817	7.05417	44.8018	17.8507	37.7575	7.08091	12.0468	5.46487
24	TGFB1	P01137	Transforming growth factor beta-1	EAVPEPVLLSR	26	33	26	33	0.0951899	0.0922845	0.153635	0.208576	1.61399	2.26014	1.35761	0.0187329	0.000114334	0.0905466	0.119683	0.000939172	0.335899	0.140312	0.0220193	0.0220193	0.0220193	0.0220193	0.146556	0.169754	0.0220193	0.0220193	0.0220193	0.132755	0.0220193	0.0220193	0.0220193	0.0220193	0.0726708	0.332563	0.0930626	0.236761	0.0220193	0.114565	0.0220193	0.0220193	0.0220193	0.0220193	0.683629	0.0220193	0.0220193
24	TGFB1	P01137	Transforming growth factor beta-1	VAGESAEPEPEPEADYYAK	26	33	26	33	0.546671	0.434872	0.523041	0.583861	0.956775	1.3426	1.11628	0.81081	0.058085	0.461775	0.909689	0.215476	0.747945	0.704	0.681914	0.0971217	1.17933	0.31298	0.711371	0.441497	0.0971217	0.736021	0.0971217	0.350856	0.554555	1.18325	0.716745	0.363569	0.70637	1.03057	0.375212	0.746533	0.0971217	0.401176	0.412553	0.0971217	0.526357	0.541758	1.05122	0.559849	0.470774
27	PLAU	P00749	Urokinase-type plasminogen activator	SDALQLGLGK	26	33	26	33	0.475511	0.335067	0.29483	0.351766	0.620028	1.04984	1.19311	0.0490352	0.95365	0.222358	0.230165	0.976063	0.501394	0.0805871	0.212005	0.457402	0.439773	0.844383	0.266008	0.601185	0.671061	0.0805871	0.0805871	0.940672	0.0805871	0.334092	0.286923	0.706376	0.543212	0.650479	0.0805871	0.0805871	0.425383	0.576104	0.224706	0.850617	0.525528	1.07004	1.25382	0.359995	0.678147
27	PLAU	P00749	Urokinase-type plasminogen activator	ENSTDYLYPEQLK	26	33	26	33	0.445058	0.397086	0.427306	0.463083	0.960113	1.1662	1.08373	0.737078	0.0629386	0.342635	0.908199	0.229776	0.625444	0.560442	0.720444	0.297767	0.423547	0.223246	0.152461	0.326093	0.373912	0.407853	0.679069	0.367372	0.17127	0.623862	0.751425	0.610704	0.241167	0.600907	0.282321	0.607173	0.562685	0.855924	0.300518	0.494078	0.347929	0.0758235	0.513511	0.607074	0.948267
27	PLAU	P00749	Urokinase-type plasminogen activator	FEVENLILHK	26	33	26	33	0.214385	0.219662	0.17764	0.164555	0.828603	0.749129	0.926341	0.355171	0.0311385	0.69634	0.638199	0.12789	0.85551	0.067032	0.161942	0.0888299	0.158056	0.333934	0.365394	0.182305	0.327882	0.269026	0.154471	0.120414	0.145956	0.128394	0.0861495	0.245826	0.172896	0.35413	0.269364	0.56419	0.298533	0.0226307	0.286639	0.155009	0.0972915	0.201602	0.316101	0.142481	0.23909
29	EFEMP2	O95967	EGF-containing fibulin-like extracellular matrix protein 2	DVNECLTIPEACK	26	33	26	33	0.336838	0.297413	0.317737	0.336376	0.943294	1.131	1.05866	0.361227	0.253118	0.206723	0.644048	0.534101	0.489951	0.0573277	0.290951	0.0573277	0.54292	0.360409	0.372238	0.772867	0.421349	0.234328	0.480167	0.445399	0.323966	0.0573277	0.346294	0.251082	0.37714	0.163981	0.439235	0.491423	0.264843	0.637234	0.215453	0.55461	0.225956	0.199472	0.174484	0.279107	0.479439
36	RAB3D	O95716	Ras-related protein Rab-3D	LLLIGNSSVGK	26	33	26	33	0.123759	0.0663787	0.10407	0.0993139	0.840904	1.49617	0.954301	0.0931785	0.270576	0.644724	0.329708	0.53429	0.850693	0.138404	0.235411	0.188618	0.08242	0.083302	0.291147	0.0142706	0.0142706	0.0142706	0.0142706	0.192593	0.154164	0.427899	0.156773	0.125612	0.126364	0.106809	0.038224	0.192332	0.0437798	0.154807	0.0804288	0.0557465	0.116134	0.0622445	0.107452	0.06346	0.0595412
37	CLDN1	O95832	Claudin-1	CLEDDEVQK	26	33	26	33	0.355072	0.327599	0.47875	0.436962	1.34832	1.33383	0.912714	0.592817	0.0571196	0.214443	0.83139	0.215476	0.489951	0.0606355	0.269032	0.0606355	0.460814	0.520209	0.647835	0.783764	0.224164	0.244469	0.285829	0.0606355	0.335418	0.0606355	0.903222	0.368088	0.447688	0.0606355	0.209749	0.184712	0.457202	0.245465	0.833723	0.431137	0.240364	0.34636	0.489453	0.449336	0.790848
40	SNCG	O76070	Gamma-synuclein	ENVVQSVTSVAEK	26	33	26	33	0.291125	0.303385	0.31646	0.311049	1.08703	1.02526	0.982903	0.348932	0.979537	0.590468	0.63694	0.988129	0.836606	0.20487	0.29207	0.433359	0.377125	0.349417	0.149802	0.352119	0.319183	0.128004	0.390353	0.300823	0.293536	0.457784	0.283017	0.274725	0.240911	0.244301	0.147354	0.262715	0.217803	0.267734	0.270722	0.432769	0.451671	0.196884	0.23019	0.319218	0.291626
43	GGCT	O75223	Gamma-glutamylcyclotransferase	VSEEIEDIIK	26	33	26	33	0.299237	0.27971	0.242927	0.205055	0.811822	0.7331	0.844101	0.130621	0.143242	0.535851	0.400572	0.406737	0.796377	0.429346	0.0489108	0.26423	0.224312	0.277299	0.303852	0.397298	0.264659	0.233182	0.451937	0.226688	0.16208	0.16978	0.284485	0.37977	0.3489	0.293894	0.641315	0.436177	0.429798	0.31519	0.270226	0.200462	0.235325	0.224282	0.266764	0.425956	0.870511
45	PSMD10	O75832	26S proteasome non-ATPase regulatory subunit 10	GGLGLILK	26	33	26	33	0.107309	0.086967	0.053105	0.110988	0.49488	1.2762	2.08997	4.18355e-05	0.164427	0.000413984	0.0013746	0.434693	0.0109874	0.090571	0.0943371	0.0389878	0.048767	0.121414	0.080508	0.0483599	0.136718	0.111022	0.0611317	0.147428	0.0937605	0.132174	0.15689	0.127652	0.107676	0.188344	0.0707916	0.118063	0.149522	0.0819089	0.146498	0.199893	0.0968677	0.0754639	0.0652804	0.0994156	0.0173975
47	DIAPH1	O60610	Protein diaphanous homolog 1	FPDELAHVEK	26	33	26	33	0.733216	0.728733	0.708803	0.795572	0.966705	1.09172	1.12242	0.630468	0.594573	0.384154	0.85793	0.809182	0.679658	0.636961	0.8291	0.51504	0.729234	0.357634	0.722057	0.701297	0.719146	0.827059	0.680866	1.01517	0.577606	0.591996	0.599567	0.854595	0.551381	0.772507	0.83697	0.592731	0.377812	0.486882	0.69203	0.961501	1.10993	1.10729	1.21725	0.677715	0.856185
53	B4GALT4	O60513	Beta-1,4-galactosyltransferase 4	LLNVGYLEALK	26	33	26	33	0.349295	0.301056	0.295445	0.290416	0.845833	0.964657	0.982978	0.12927	0.907573	0.706058	0.400572	0.966951	0.85551	0.615428	0.0833954	0.432981	0.0833954	0.264916	0.526323	0.34644	0.281116	0.261527	0.16728	0.458293	0.351255	0.371909	0.71028	0.342552	0.329528	0.466746	0.275117	0.535199	0.0833954	0.291488	0.316401	0.272039	0.380237	0.542602	0.291825	0.0833954	0.0833954
54	CLDN3	O15551	Claudin-3	DFYNPVVPEAQK	26	33	26	33	0.5456	0.484235	0.576207	0.546129	1.0561	1.12782	0.9478	0.175322	0.281346	0.643887	0.491756	0.53429	0.850693	0.818833	0.0803095	0.30472	0.618649	0.359477	0.466404	0.0803095	0.0803095	0.253519	0.534159	0.584799	0.89933	0.469296	0.390007	0.36412	0.599764	0.53991	0.0803095	0.814001	0.642485	0.421557	0.641405	0.657989	0.404587	0.0803095	2.99905	0.564712	0.438818
55	PROM1	O43490	Prominin-1	TLLNETPEQIK	26	33	26	33	0.327646	0.307918	0.244234	0.378127	0.745421	1.22802	1.54822	0.139268	0.0951745	0.0102638	0.415994	0.317248	0.0786888	0.0579686	0.356968	0.210253	0.444579	0.898841	0.386233	0.329818	0.0579686	0.252384	0.229606	0.364669	0.573342	0.52513	0.226443	0.0579686	0.0579686	0.365908	0.338032	0.394347	0.22314	0.0579686	0.180649	0.699935	0.295092	0.366086	0.567511	0.231073	0.234663
57	SPAG9	O60271	C-Jun-amino-terminal kinase-interacting protein 4	SSTLSQLPGDK	26	33	26	33	0.382256	0.377911	0.430838	0.42002	1.12709	1.11143	0.974891	0.557824	0.197283	1	0.825853	0.473208	1	0.805201	0.218051	0.067655	0.561596	0.358645	0.285568	0.163791	0.067655	0.144786	0.47293	0.399513	0.588946	0.311766	0.179084	0.468913	0.440321	0.396345	0.52372	0.386062	0.386478	0.285042	0.067655	0.592884	0.601303	0.66299	0.501757	0.73533	0.42397
58	DCLK1	O15075	Serine/threonine-protein kinase DCLK1	TIGDGNFAVVK	26	33	26	33	0.486249	0.511148	0.470002	0.540596	0.966587	1.05761	1.1502	0.723425	0.47661	0.328499	0.908199	0.730802	0.609312	0.412249	0.393213	0.327369	0.609971	0.524359	0.489665	0.584137	0.379211	0.725553	0.611243	0.50301	0.426186	0.826321	0.399858	0.485615	0.454331	0.609266	0.271934	0.529302	0.499148	0.376456	0.473634	0.308709	0.586324	0.2946	0.540797	0.376803	0.654399
65	PSMA7	O14818	Proteasome subunit alpha type-7	NYTDEAIETDDLTIK	26	33	26	33	0.7538	0.780473	0.878677	0.935924	1.16566	1.19918	1.06515	0.634122	0.247824	0.90883	0.85793	0.527774	0.950141	0.27319	0.940387	0.564562	0.678219	1.16411	0.981535	1.03491	0.0910296	1.16762	0.798843	0.554557	0.536396	0.66035	0.391602	1.05637	0.29405	0.650294	0.644228	0.737808	0.671816	1.33562	0.516621	1.41086	1.23531	0.513694	0.69484	0.979062	1.0704
66	PODXL	O00592	Podocalyxin	CEDLETQTQSEK	26	33	26	33	0.811232	0.790633	1.4003	0.817153	1.72613	1.03354	0.583558	0.000358609	0.797565	5.55707e-05	0.00687333	0.907392	0.00255625	0.863399	0.811972	0.882681	1.24473	0.524903	0.097481	1.15125	0.990538	0.901425	0.299716	0.867991	0.322097	0.88955	0.844078	0.651619	0.906777	0.993192	0.611871	0.973299	0.943821	0.686482	0.783878	1.25887	0.606927	0.640854	1.34265	0.538179	0.691712
66	PODXL	O00592	Podocalyxin	LASVPGSQTVVVK	26	33	26	33	0.867321	0.944166	1.11765	1.1082	1.28863	1.17373	0.991539	0.00337313	0.0905897	0.779251	0.0310328	0.306406	0.874282	0.938903	0.538976	1.4867	0.795551	0.8544	0.790239	1.07397	0.755838	0.704684	0.694237	1.19739	0.461841	1.0783	0.423937	0.722388	1.08155	0.633453	0.946979	0.727454	0.690682	0.891737	1.67265	1.32339	0.861186	0.627018	0.576876	0.766997	0.611085
69	APAF1	O14727	Apoptotic protease-activating factor 1	ADLPEQAHSIIK	26	33	26	33	0.469425	0.485195	0.457478	0.463469	0.974548	0.955221	1.0131	0.949372	0.711778	0.814343	0.997098	0.842127	0.890493	0.330568	0.531278	0.466525	0.336074	0.570335	0.556769	0.679046	0.325218	0.571773	0.622651	0.392916	0.367133	0.343126	0.459856	0.481477	0.505213	0.755298	0.482651	0.532964	0.325499	0.402253	0.392205	0.33067	0.622722	0.439022	0.381819	0.541805	0.349616
75	RAB27B	O00194	Ras-related protein Rab-27B	LLALGDSGVGK	26	33	26	33	0.439813	0.364338	0.300532	0.34639	0.683319	0.950738	1.15259	0.545584	0.382078	0.651377	0.825554	0.6277	0.850693	0.224461	0.330692	0.0362974	0.379695	0.266012	0.177625	0.37594	0.140907	0.434785	0.183287	0.218447	0.180717	0.214829	0.188327	0.256058	0.492901	1.09036	0.679921	0.497479	0.234685	0.26593	0.411009	0.204122	0.263683	0.280562	3.4064	0.231807	0.0362974
79	ICAM1	P05362	Intercellular adhesion molecule 1	VELAPLPSWQPVGK	26	33	26	33	0.339384	0.230036	0.299746	0.365401	0.883205	1.58845	1.21904	0.767963	0.275758	0.81693	0.908199	0.53429	0.890493	0.82343	0.07453	0.428109	0.418561	0.07453	0.363454	0.07453	0.379474	0.07453	0.07453	0.568458	0.07453	0.856493	0.07453	0.351696	0.792965	0.07453	0.07453	0.517305	0.07453	0.07453	1.17438	0.07453	0.58526	0.282938	0.387108	0.209611	0.301086
79	ICAM1	P05362	Intercellular adhesion molecule 1	GGSVLVTCSTSCDQPK	26	33	26	33	0.345954	0.373367	0.369024	0.399975	1.06669	1.07126	1.08387	0.491962	0.738225	0.186224	0.786337	0.857534	0.470761	0.0740962	0.208323	0.0740962	0.630515	0.610988	0.387037	0.462789	0.258312	0.0740962	0.191458	0.612668	0.517444	0.394616	0.0740962	0.303092	0.179961	0.220917	0.0740962	0.614144	0.808898	0.501367	0.343189	0.478597	0.1759	0.240167	0.483943	0.452177	0.321276
80	ITGB1	P05556	Integrin beta-1	SAVTTVVNPK	26	33	26	33	0.666353	0.581195	0.788371	0.818873	1.18311	1.40895	1.03869	0.00115784	0.000110218	0.933601	0.0147946	0.000939172	0.958608	0.541601	0.429033	0.42367	0.62314	0.581762	0.421547	0.38858	0.437194	0.457589	0.41134	0.251147	0.24738	0.669228	0.417221	0.627611	0.653902	1.29828	1.11311	1.62813	0.433701	0.601046	0.612874	0.520367	0.465138	0.349058	2.72152	0.815039	0.366244
81	GSN	P06396	Gelsolin	AGALNSNDAFVLK	26	33	26	33	2.36037	1.62009	1.90096	1.80781	0.805363	1.11587	0.950998	0.00115784	0.307093	0.969791	0.0147946	0.543318	0.986956	2.8047	1.57791	1.97435	2.82777	2.34484	2.22446	1.91411	1.93504	2.37182	2.6719	2.21815	1.5005	3.31447	1.42342	1.8222	2.82711	2.66769	2.42021	2.27668	1.6259	2.70884	1.54775	4.35283	2.00791	2.59073	3.41842	1.42892	2.15383
81	GSN	P06396	Gelsolin	EVQGFESATFLGYFK	26	33	26	33	2.28366	1.9452	1.37574	1.42036	0.602429	0.730187	1.03243	0.0322725	0.822281	0.73827	0.176448	0.914654	0.861939	2.01455	2.79705	3.49555	6.24222	1.9304	3.18058	0.502469	2.57665	1.74424	0.502469	1.13506	2.57769	1.32191	3.54907	0.502469	0.502469	0.502469	4.3031	0.502469	0.502469	0.502469	2.57564	10.0348	0.502469	1.98851	3.38583	0.502469	1.2938
81	GSN	P06396	Gelsolin	HVVPNEVVVQR	26	33	26	33	1.4384	0.985442	0.952723	0.893338	0.66235	0.906535	0.937668	0.000599664	0.295099	0.663452	0.00985163	0.53443	0.850693	1.5535	0.819132	0.857421	2.83873	1.16037	1.67838	1.70661	0.882072	1.24259	1.65644	0.649437	0.674973	2.04134	0.693965	1.31489	1.51834	1.55491	1.51759	1.24327	1.22598	0.0662593	1.12789	2.97602	1.36145	2.10406	2.93268	0.733255	0.865999
93	EZR	P15311	Ezrin	SQEQLAAELAEYTAK	26	33	26	33	0.216564	0.205252	0.286442	0.334403	1.32266	1.62924	1.16744	0.079782	0.00787543	0.475889	0.303354	0.0385393	0.749688	0.0538293	0.505084	0.0538293	0.370558	0.511274	0.0538293	0.636816	0.39402	0.0538293	0.0538293	0.0538293	0.0538293	0.741001	0.0538293	0.0538293	0.450433	0.0538293	0.0538293	0.0538293	0.0538293	0.0538293	0.0538293	0.559032	0.547356	0.0538293	0.0538293	0.0538293	0.0538293
96	FDPS	P14324	Farnesyl pyrophosphate synthase	ATPEQYQILK	26	33	26	33	0.413978	0.481682	0.511854	0.601332	1.23643	1.2484	1.17481	0.289761	0.123173	0.447375	0.611422	0.372759	0.72976	0.0738644	0.370146	0.551641	0.503952	0.0738644	0.241775	0.451168	0.0738644	0.655054	0.404327	0.443884	0.48386	0.0738644	0.0738644	0.373839	0.0738644	0.88005	0.997277	0.5451	0.817876	0.406837	0.790171	0.0738644	0.552804	0.399783	0.376831	0.7044	0.3636
96	FDPS	P14324	Farnesyl pyrophosphate synthase	EVLEYNAIGGK	26	33	26	33	0.197911	0.158493	0.163928	0.184105	0.828291	1.16159	1.12308	0.344692	0.203179	0.267944	0.63694	0.481764	0.544011	0.532672	0.177294	0.182595	0.15014	0.160182	0.214279	0.128781	0.222768	0.113425	0.0251853	0.110749	0.173661	0.0251853	0.243062	0.205072	0.205575	0.178938	0.187015	0.1814	0.18905	0.172052	0.176601	0.213964	0.208502	0.217764	0.549766	0.0251853	0.14853
98	PKM	P14618	Pyruvate kinase PKM	IYVDDGLISLQVK	26	33	26	33	0.566908	0.398346	0.327984	0.459153	0.578549	1.15265	1.39992	0.493525	0.0341889	0.666494	0.786337	0.137955	0.850693	3.60741	0.0971974	0.0971974	0.890498	0.0971974	0.0971974	1.05094	0.0971974	0.0971974	0.0971974	0.403071	0.0971974	0.0971974	0.0971974	0.205824	0.0971974	1.56715	0.831192	0.500899	0.0971974	0.673128	0.0971974	1.45764	0.443116	0.841466	1.00371	0.473879	0.295834
98	PKM	P14618	Pyruvate kinase PKM	GSGTAEVELK	26	33	26	33	0.275995	0.383497	0.250851	0.326405	0.9089	0.851129	1.30119	0.303905	0.797715	0.194093	0.624091	0.907392	0.480014	0.0738041	0.253193	0.0738041	0.0738041	0.0738041	0.0738041	0.512699	0.0738041	0.0738041	0.0738041	0.0738041	0.0738041	0.0738041	0.0738041	0.0738041	0.258573	0.929506	0.561999	0.0738041	0.0738041	0.0738041	0.0738041	0.0738041	0.497029	0.557444	2.27694	0.722206	0.376969
99	EEF2	P13639	Elongation factor 2	DLEEDHACIPIK	26	33	26	33	0.224609	0.201085	0.209653	0.208139	0.933414	1.03508	0.992779	0.336068	0.178101	0.685255	0.63694	0.460261	0.851938	0.20478	0.264087	0.278509	0.249051	0.256647	0.159597	0.180907	0.336962	0.30946	0.249671	0.222717	0.210383	0.183795	0.16078	0.295302	0.445638	0.222874	0.22452	0.0315411	0.0902556	0.167979	0.271884	0.334409	0.144495	0.215793	0.1278	0.185221	0.163905
102	LCP1	P13796	Plastin-2	VYALPEDLVEVNPK	26	33	26	33	0.509008	0.445451	0.357951	0.462248	0.703232	1.03771	1.29137	0.0336882	0.928468	0.157364	0.176448	0.975618	0.441388	1.16502	0.748903	0.409107	0.443199	0.456107	0.693359	0.704472	0.609999	0.518641	0.0663496	0.508775	0.528202	0.628826	0.565938	0.2104	0.625439	0.0663496	0.0663496	0.488128	0.647725	0.727528	0.563507	0.587884	0.482798	0.421733	0.299482	0.371647	0.51999
105	XRCC6	P12956	X-ray repair cross-complementing protein 6	LGSLVDEFK	26	33	26	33	0.224025	0.27243	0.250847	0.313039	1.11973	1.14906	1.24793	0.911704	0.651627	0.247427	0.989113	0.832635	0.526928	0.380451	0.296426	0.178442	0.0388431	0.0388431	0.203681	0.502303	0.0388431	0.185047	0.264257	0.21532	0.214706	0.0388431	0.187134	0.341708	0.192096	0.446408	0.0388431	0.279913	0.193467	0.377778	0.195525	0.25617	0.178939	0.320063	0.2206	0.474708	0.501029
109	ANXA3	P12429	Annexin A3	DISQAYYTVYK	26	33	26	33	0.133245	0.105603	0.120384	0.14916	0.90348	1.41246	1.23903	0.945837	0.290706	0.70422	0.997098	0.53429	0.85551	0.193504	0.147234	0.23311	0.0275556	0.244822	0.0275556	0.0275556	0.155575	0.0275556	0.0275556	0.137652	0.0275556	0.0275556	0.0275556	0.0275556	0.221963	0.0275556	0.0275556	0.647179	0.136165	0.233855	0.124624	0.0275556	0.226267	0.0275556	0.404191	0.0275556	0.314213
111	CDH1	P12830	Cadherin-1	VGTDGVITVK	26	33	26	33	1.36136	1.19075	1.29958	1.38532	0.954613	1.16339	1.06597	0.0197007	0.187816	0.0160713	0.122464	0.464655	0.108717	2.46983	0.872221	1.005	1.72159	1.32862	0.610585	1.21298	1.60227	1.62699	1.34554	1.36814	0.989732	2.08391	1.16349	1.52651	1.65574	1.60613	1.12667	1.5828	1.90811	1.11519	0.68027	0.866977	0.830417	1.12211	1.97367	1.64554	1.2533
111	CDH1	P12830	Cadherin-1	VNFEDCTGR	26	33	26	33	1.48495	1.32793	2.50829	1.7497	1.68914	1.31761	0.697567	0.507328	0.0573386	0.861696	0.793778	0.215476	0.926122	1.92618	0.554965	1.01761	1.52501	1.57003	1.12391	1.26732	1.23688	1.33423	2.07771	1.23574	0.702907	2.84783	1.33197	2.12591	1.04073	1.87544	1.50244	1.33119	1.75795	1.37952	0.934654	2.08971	0.93763	1.39145	2.48967	1.46779	1.72657
112	SLC2A1	P11166	Solute carrier family 2, facilitated glucose transporter member 1	VTILELFR	26	33	6	33	0.348823	#N/A	#N/A	#N/A	#N/A	#N/A	#N/A	0.795882	0.887792	0.471367	0.908199	0.958649	0.749688	0.615046	0.283401	0.242255	0.463716	0.460114	0.203351	0.753678	0.297771	0.466947	0.281383	0.290809	0.0759171	0.50397	0.142043	0.245573	0.655074	0.20019	0.276365	0.186952	0.345366	0.373926	0.271585	0.595258	0.258014	0.332531	0.248174	0.381597	0.201908
112	SLC2A1	P11166	Solute carrier family 2, facilitated glucose transporter member 1	TFDEIASGFR	26	33	26	33	1.98373	1.79231	2.20631	2.09224	1.1122	1.16734	0.948298	0.27071	0.266484	0.215152	0.610425	0.53429	0.489951	3.01486	1.32004	1.28274	2.78008	3.58078	1.09766	4.59457	1.77253	2.7633	1.52509	1.48244	0.955493	2.02192	0.950515	0.976102	3.13615	1.66136	1.26253	1.28114	1.85225	2.76959	2.12208	2.53011	2.11144	1.55958	1.17251	2.16929	1.24353
116	KIT	P10721	Mast/stem cell growth factor receptor Kit	VVEATAYGLIK	26	33	26	33	0.202748	0.174578	0.150896	0.182093	0.744253	1.04304	1.20674	0.171229	0.689228	0.474099	0.491756	0.842127	0.749688	0.658619	0.250407	0.201329	0.190432	0.15821	0.0649851	0.186537	0.152803	0.195524	0.207039	0.0821345	0.20736	0.188628	0.0324925	0.195043	0.287647	0.142342	0.221742	0.351167	0.184764	0.294715	0.0822108	0.0324925	0.173951	0.258471	0.270407	0.140903	0.114544
117	HSPD1	P10809	60 kDa heat shock protein, mitochondrial	LSDGVAVLK	26	33	26	33	0.726964	0.458726	0.65591	0.354622	0.902259	0.773057	0.540656	0.630468	0.684104	0.00223356	0.85793	0.842127	0.0326121	0.38494	0.137643	0.31654	1.16373	0.679811	1.82482	0.676467	0.197939	0.503067	0.64033	0.482169	0.222924	2.30186	0.278654	0.360391	0.660978	0.800999	0.646523	0.673651	0.641824	0.644816	0.559232	1.7772	0.503447	1.50403	0.317083	0.375407	0.437943
118	CLU	P10909	Clusterin	ELDESLQVAER	26	33	26	33	15.7137	18.3466	13.4933	17.673	0.858693	0.963281	1.30976	0.28698	0.674142	0.00240242	0.611246	0.842127	0.0326121	58.2814	7.40702	9.06248	24.2162	11.1775	11.1063	25.4862	9.07751	9.93904	10.7814	10.5167	8.28328	18.8018	6.30828	13.4172	21.6465	17.457	8.85054	12.5271	15.1377	18.1294	12.4985	29.0712	14.144	15.563	9.66952	14.6221	21.8691
118	CLU	P10909	Clusterin	EILSVDCSTNNPSQAK	26	33	26	33	19.7727	22.1645	28.0791	21.684	1.42009	0.978322	0.772249	0.0321784	0.928958	0.173092	0.176448	0.975618	0.456245	46.8989	12.1677	12.5615	25.4208	21.32	10.7025	21.2688	17.4323	15.8744	22.2491	14.1569	9.37477	22.4222	6.16398	20.5257	28.3111	18.2646	13.4777	16.93	18.0057	26.137	18.8986	40.7591	17.7358	28.2261	8.80477	19.8043	24.8686
118	CLU	P10909	Clusterin	ASSIIDELFQDR	26	33	26	33	18.9753	18.0899	16.5051	20.259	0.869819	1.1199	1.22743	0.205253	0.289219	0.0255335	0.53043	0.53429	0.136575	51.8139	9.16272	12.3438	28.343	16.9305	11.705	12.9524	15.9588	14.8656	17.6494	11.9827	10.7023	26.8325	5.8064	17.8912	25.4581	20.3842	9.78609	20.7489	16.5741	29.1268	17.8351	40.7936	17.4123	19.3083	10.9917	16.3744	23.3709
120	CXCL8	P10145	Interleukin-8	VIESGPHCANTEIIVK	26	33	26	33	0.0947517	0.0946787	0.1209	0.108933	1.27597	1.15056	0.901016	0.527291	0.837053	0.578773	0.809838	0.921853	0.831986	0.121018	0.0668108	0.0463506	0.0520797	0.141154	0.164157	0.0502537	0.271827	0.0399312	0.139416	0.0607991	0.134139	0.11759	0.0480004	0.0332034	0.0915418	0.0436938	0.123871	0.0700911	0.0977505	0.16147	0.0519283	0.0610788	0.0431087	0.117591	0.114689	0.0914579	0.0970325
123	TXN	P10599	Thioredoxin	TAFQEALDAAGDK	26	33	26	33	0.911055	0.745599	0.735052	0.698323	0.806814	0.936593	0.950032	0.436677	0.616525	0.61975	0.727795	0.81847	0.843808	1.02767	1.94573	0.546474	1.32079	0.871171	0.968934	1.24826	0.255032	0.532965	0.536719	0.619884	0.622265	0.308737	0.314046	2.41464	1.19866	0.442318	1.33413	1.23959	0.383249	0.508736	0.725555	2.25153	0.680553	0.503469	0.886328	1.19224	1.19688
123	TXN	P10599	Thioredoxin	VGEFSGANK	26	33	26	33	1.45291	1.01719	0.964408	0.876395	0.663777	0.861582	0.908739	0.00432981	0.483124	0.215152	0.0368835	0.733007	0.489951	1.87195	1.17096	1.04593	1.73025	0.876737	1.41231	2.59816	0.993563	1.03648	0.796009	0.812799	0.981807	0.993431	1.08054	2.57858	1.83219	1.15663	2.11761	0.974601	0.954898	1.1431	1.66044	3.94926	0.928025	1.69011	1.38929	1.31677	1.55607
124	PARP1	P09874	Poly [ADP-ribose] polymerase 1	TLGDFAAEYAK	26	33	26	33	0.74585	0.920552	0.730564	0.850484	0.979505	0.923885	1.16415	0.806494	0.61919	0.0726536	0.909283	0.81847	0.293164	0.683178	0.888878	1.39266	0.703259	0.724211	0.722522	0.768877	0.90974	0.932519	0.517625	0.572799	0.751817	0.996223	0.429625	0.653598	0.866378	0.455275	0.786081	0.514582	0.866851	0.546208	0.70315	0.971556	0.652005	0.628291	0.754183	0.841315	0.815707
125	CSF3	P09919	Granulocyte colony-stimulating factor	IQGDGAALQEK	26	33	26	33	3.05974	3.74961	2.73963	2.34084	0.895378	0.624291	0.854439	0.28698	0.566261	0.611595	0.611246	0.784578	0.84288	7.12244	0.590486	1.85059	3.45445	2.11522	2.33114	3.37419	2.71004	5.69783	1.54072	4.14375	1.8423	3.94167	7.36617	2.40362	4.22397	0.996149	2.3199	0.805912	0.684286	1.95654	3.27337	3.3281	3.34943	3.18405	4.94705	1.36314	0.818302
127	SAA2	P0DJI9	Serum amyloid A-2 protein	GAEDSLADQAANK	26	33	26	33	0.129493	0.114222	0.152822	0.220921	1.18015	1.93414	1.44561	0.431125	0.262258	0.307378	0.727795	0.53429	0.584271	0.150601	0.176999	0.125161	0.0243889	0.0243889	0.0243889	0.132866	0.182372	0.311966	0.190699	0.0243889	0.213924	0.152698	0.0243889	0.0243889	0.0243889	0.0243889	0.126133	0.116192	0.370613	0.265257	0.0243889	0.113377	0.318176	0.0243889	0.175908	0.12161	0.0243889
132	ANXA5	P08758	Annexin A5	ETSGNLEQLLLAVVK	26	33	26	33	0.198737	0.117013	0.20326	0.269782	1.02276	2.30557	1.32728	0.412835	0.0019486	0.176547	0.719333	0.0117942	0.456245	0.18529	0.253214	0.183723	0.0655491	0.0655491	0.295793	0.0655491	0.169294	0.146498	0.0655491	0.400988	0.352763	0.0655491	0.0655491	0.176657	0.315809	0.0655491	0.0655491	0.338836	0.0655491	0.0655491	0.330036	0.177513	0.0655491	0.320656	0.799061	0.0655491	0.0655491
139	VIM	P08670	Vimentin	ILLAELEQLK	26	33	26	33	0.136073	0.134497	0.10136	0.126116	0.744899	0.937685	1.24424	0.0240774	0.525547	0.169409	0.141995	0.76505	0.456245	0.0946278	0.162696	0.111593	0.0921682	0.147972	0.196819	0.0859069	0.139667	0.103906	0.273202	0.0629273	0.0908826	0.108415	0.133856	0.0976433	0.151302	0.112472	0.179466	0.0922633	0.112035	0.182777	0.256698	0.196877	0.0998114	0.0800202	0.171885	0.115723	0.139311
142	MMP2	P08253	72 kDa type IV collagenase	IDAVYEAPQEEK	26	33	26	33	0.235192	0.259726	0.270369	0.271701	1.14957	1.04611	1.00493	0.339605	0.852427	0.993957	0.63694	0.929186	0.998297	0.179473	0.250714	0.146913	0.336964	0.26838	0.25429	0.231736	0.260169	0.298997	0.223957	0.215129	0.182525	0.162993	0.258062	0.207017	0.320971	0.135615	0.366328	0.292709	0.0431992	0.221335	0.370725	0.302382	0.110411	0.153324	0.320684	0.193362	0.261163
148	SLC3A2	P08195	4F2 cell-surface antigen heavy chain	IGDLQAFQGHGAGNLAGLK	26	33	26	33	0.472558	0.45155	0.494342	0.634638	1.0461	1.40546	1.2838	0.934359	0.00132823	0.049762	0.997098	0.00872835	0.238443	0.498906	0.394156	0.522472	0.55264	0.39924	0.352024	0.787985	0.363969	0.532334	0.427466	0.562609	0.383668	0.483893	0.322873	0.593474	0.584354	0.388949	0.323477	0.841957	0.371732	0.47278	0.494565	0.38502	0.377911	0.531564	0.336478	0.372481	0.455257
149	ANXA2	P07355	Annexin A2	GVDEVTIVNILTNR	26	33	26	33	0.520573	0.511193	0.486865	0.407977	0.935248	0.798089	0.837968	0.567325	0.838509	0.549237	0.825853	0.921853	0.799522	0.627276	0.573557	0.345411	0.816702	0.321316	0.358805	0.911544	0.392731	0.463952	0.502414	0.451504	0.186753	0.246077	0.376948	1.2841	0.728109	0.391381	0.329678	0.439719	0.268221	0.329048	0.54301	0.949182	0.882076	0.601926	0.213457	0.721131	0.434585
152	LYN	P07948	Tyrosine-protein kinase Lyn	DSLSDDGVDLK	26	33	26	33	0.242125	0.289829	0.361498	0.275682	1.49302	0.951188	0.76261	0.0469748	0.612329	0.140338	0.225088	0.81847	0.413818	0.229073	0.0859463	0.198956	0.257455	0.2376	0.223263	0.2224	0.0658343	0.193274	0.0991884	0.327673	0.271986	0.299593	0.179292	0.146886	0.18282	0.350579	0.181835	0.469022	0.176294	0.0325007	0.2316	0.385624	0.331762	0.329647	0.585144	0.17083	0.219687
153	GPI	P06744	Glucose-6-phosphate isomerase	TFTTQETITNAETAK	26	33	26	33	0.397152	0.483015	0.50532	0.533249	1.27236	1.104	1.05527	0.0629145	0.0174337	0.731191	0.263097	0.080195	0.85803	0.0820737	0.527501	0.427096	0.850364	0.0820737	0.501065	0.0820737	0.653414	0.336311	0.374253	0.290878	0.659477	0.403536	0.0820737	0.442779	0.78646	0.0820737	0.427445	0.653057	0.2242	0.272326	0.422449	0.323817	0.363857	0.468794	0.506496	0.748615	0.429968
153	GPI	P06744	Glucose-6-phosphate isomerase	VFEGNRPTNSIVFTK	26	33	26	33	0.154355	0.102667	0.0994894	0.131444	0.644547	1.2803	1.32119	0.0176518	0.35834	0.26964	0.115998	0.601593	0.544011	0.139889	0.0550097	0.115377	0.326294	0.118876	0.0100962	0.143351	0.114622	0.41567	0.130985	0.106294	0.041747	0.126406	0.0761135	0.0100962	0.133079	0.123079	0.128173	0.264189	0.128514	0.157494	0.224316	0.318481	0.112525	0.107182	0.385381	0.0791345	0.0457088
154	NPM1	P06748	Nucleophosmin	TVSLGAGAK	26	33	26	33	0.275681	0.396005	0.268019	0.311562	0.972208	0.786763	1.16246	0.152738	0.120704	0.0624881	0.450381	0.370159	0.265874	0.436884	0.0419896	0.0419896	0.0419896	0.0419896	0.340417	0.290379	0.36823	0.3791	0.0419896	0.260324	0.355805	0.441917	0.332583	0.423324	0.336476	0.32558	0.293671	0.352158	0.0419896	0.405379	0.383055	0.224919	0.160897	0.414102	0.390561	0.213152	1.13838
154	NPM1	P06748	Nucleophosmin	GPSSVEDIK	26	33	26	33	0.236592	0.176962	0.113586	0.105981	0.480093	0.59889	0.933042	0.0418363	0.0247378	0.921703	0.204731	0.105365	0.954918	0.104251	0.0319817	0.126927	0.203622	0.884896	0.0319817	0.0319817	0.252173	1.26102	0.0319817	0.265598	0.126663	0.35218	0.139598	0.192985	0.135558	0.542891	0.320254	0.0319817	0.257987	0.0319817	0.111139	0.0319817	0.413991	0.0920778	0.14371	0.193036	0.168664
158	S100A9	P06702	Protein S100-A9	LTWASHEK	26	33	26	33	1.31989	1.45189	1.18577	1.652	0.898384	1.13783	1.3932	0.450784	0.106438	0.0160713	0.735321	0.349726	0.108717	3.18764	1.20462	1.01394	1.38733	0.915563	0.895292	2.90494	0.757385	1.51681	1.15287	1.13779	0.841542	1.10013	0.477563	1.39726	1.72333	1.60662	0.537759	0.953064	1.41635	1.12844	1.0801	2.2834	1.46966	1.10287	1.12484	2.18715	6.18186
158	S100A9	P06702	Protein S100-A9	LGHPDTLNQGEFK	26	33	26	33	2.49881	5.10418	2.01619	2.60307	0.806861	0.509989	1.29108	0.262813	2.03294e-06	0.0632789	0.598485	2.92235e-05	0.265874	7.89848	2.05402	1.54523	2.26264	2.39552	1.62552	3.86282	1.96867	1.8085	1.98683	2.16107	1.8203	3.81522	1.54172	1.93651	2.5708	2.33816	1.66829	2.98162	1.37197	1.93243	2.79389	4.81051	1.92319	2.69315	1.20197	4.71914	15.2465
158	S100A9	P06702	Protein S100-A9	NIETIINTFHQYSVK	26	33	26	33	2.34456	2.59644	2.13459	2.86631	0.910442	1.10394	1.34279	0.949372	0.00677544	0.00551314	0.997098	0.03463	0.0507209	6.63427	2.00915	2.19099	1.92898	2.22687	1.66966	4.08509	1.77647	1.73766	1.44246	1.61467	1.37181	2.36528	1.53773	2.41175	2.74113	1.75008	1.88257	2.09362	2.20611	2.15531	2.47666	4.05405	2.08803	2.68388	1.82434	2.73281	12.7911
160	ENO1	P06733	Alpha-enolase	YISPDQLADLYK	26	33	26	33	0.532192	0.68039	0.345831	0.495164	0.649823	0.727766	1.43181	0.0862424	0.959018	0.0283777	0.315739	0.976063	0.148338	0.0414384	0.776051	0.0414384	0.660235	0.352297	0.395893	0.594615	0.398941	0.0414384	0.67182	0.597351	0.0414384	0.153418	0.0414384	0.521793	0.321742	1.80368	0.528613	0.882289	0.186364	0.723626	0.625366	0.542502	0.378286	0.721594	1.79334	0.368474	0.684928
160	ENO1	P06733	Alpha-enolase	DATNVGDEGGFAPNILENK	26	33	26	33	0.1432	0.139723	0.138141	0.133824	0.964675	0.95778	0.968751	0.874887	0.669386	0.326463	0.961008	0.842127	0.609312	0.452479	0.0184307	0.0184307	0.157509	0.111903	0.0184307	0.196915	0.0646346	0.0184307	0.104735	0.0184307	0.0184307	0.0184307	0.0184307	0.285833	0.105159	0.340595	0.15779	0.316752	0.176723	0.268135	0.0184307	0.0184307	0.251516	0.277894	0.270311	0.154033	0.267319
160	ENO1	P06733	Alpha-enolase	IGAEVYHNLK	26	33	26	33	0.612538	0.718533	0.435266	0.529943	0.710595	0.737534	1.21751	0.0557631	0.238055	0.396557	0.237509	0.520435	0.691343	0.772428	0.179158	0.363093	0.733902	0.301308	0.46596	0.257286	0.328997	0.270462	0.572694	0.770688	0.160556	0.690652	0.511897	0.83423	0.54356	1.04373	0.647872	0.790746	0.332481	0.687674	0.776567	0.542268	0.528446	0.817606	2.00172	0.839421	1.11406
169	FASLG	P48023	Tumor necrosis factor ligand superfamily member 6	GQSCNNLPLSHK	26	33	26	33	0.162735	0.110245	0.148996	0.255194	0.915573	2.31479	1.71276	0.230624	4.48637e-05	0.00283341	0.555326	0.000491365	0.0326121	0.0748849	0.073102	0.145148	0.183543	0.116474	0.160559	0.152065	0.198935	0.100605	0.168934	0.164297	0.170298	0.205769	0.206622	0.165666	0.156378	0.15204	0.255193	0.132535	0.174295	0.230569	0.153066	0.195389	0.167317	0.170903	0.156529	0.0199378	0.0860116
170	PIK3CB	P42338	Phosphatidylinositol 4,5-bisphosphate 3-kinase catalytic subunit beta isoform	TIVSSEVSGK	26	33	26	33	0.0564273	0.0647341	0.0711956	0.0682399	1.26172	1.05416	0.958484	0.320203	0.823188	0.725197	0.63694	0.914654	0.85803	0.0443553	0.0134297	0.0134297	0.0707716	0.1151	0.0134297	0.0134297	0.0134297	0.0539148	0.0134297	0.0134297	0.067808	0.0134297	0.0134297	0.104937	0.0268595	0.148728	0.186652	0.0134297	0.0134297	0.0134297	0.169271	0.0587486	0.115892	0.0449462	0.0979693	0.120046	0.06209
170	PIK3CB	P42338	Phosphatidylinositol 4,5-bisphosphate 3-kinase catalytic subunit beta isoform	AGLFHGTELLCK	26	33	26	33	0.580386	0.626003	0.824606	0.650635	1.42079	1.03935	0.789025	0.184469	0.7213	0.295568	0.499152	0.842127	0.571266	0.551742	0.472155	0.694326	1.04353	0.362808	0.485738	0.607885	0.636171	0.724354	0.569681	0.666503	0.607687	0.688824	0.483244	0.396549	0.474459	0.487273	0.440318	0.816404	0.46481	0.592299	0.391852	0.562947	0.782727	0.578796	0.506955	0.785406	0.586476
171	MTOR	P42345	Serine/threonine-protein kinase mTOR	DASAVSLSESK	26	33	26	33	0.299655	0.21292	0.221742	0.282551	0.73999	1.32703	1.27423	0.0551882	0.112613	0.238937	0.237509	0.359737	0.520068	0.197738	0.169362	0.452309	0.437077	0.394786	0.285542	0.310199	0.122265	0.266381	0.390332	0.237858	0.355504	0.560258	0.208985	0.358999	0.286602	0.248382	0.303289	0.205422	0.402712	0.321533	0.17659	0.0502635	0.351128	0.322665	0.374858	0.383121	0.313299
173	NAMPT	P43490	Nicotinamide phosphoribosyltransferase	GTDTVAGLALIK	26	33	26	33	0.331575	0.270262	0.294527	0.279434	0.888267	1.03394	0.948757	0.234203	0.708902	0.592899	0.555326	0.842127	0.836606	0.0419182	0.618701	0.39278	0.188357	0.29324	0.320558	0.285499	0.394492	0.365693	0.348796	0.232311	0.192303	0.513427	0.268083	0.432579	0.219997	0.193827	0.460647	0.414841	0.225491	0.404899	0.487978	0.444737	0.297703	0.29851	0.283572	0.324786	0.456903
173	NAMPT	P43490	Nicotinamide phosphoribosyltransferase	YDGHLPIEIK	26	33	26	33	0.256501	0.263986	0.318897	0.271214	1.24326	1.02738	0.850476	0.190654	0.943748	0.261651	0.509889	0.976063	0.542159	0.270521	0.433945	0.289157	0.44236	0.165374	0.190728	0.227689	0.286476	0.122021	0.19588	0.282336	0.178814	0.356199	0.204539	0.156209	0.229986	0.317204	0.379411	0.242141	0.216393	0.335096	0.237635	0.0429453	0.247299	0.465084	0.153581	0.262836	0.254528
174	WNT5A	P41221	Protein Wnt-5a	CTEIVDQFVCK	26	33	26	33	0.211083	0.261569	1.0145	0.206066	4.80617	0.787807	0.203121	0.796667	0.711271	0.620015	0.908199	0.842127	0.843808	0.408842	0.207169	0.358098	0.07507	0.07507	0.637869	0.07507	0.07507	0.07507	0.25153	0.15014	0.331167	0.07507	0.211991	0.604775	0.07507	0.07507	0.07507	0.07507	0.25293	0.26908	0.07507	0.245776	0.07507	0.07507	0.582885	0.158659	0.789736
177	STAT5A	P42229	Signal transducer and activator of transcription 5A	AQATQLLEGLVQELQK	26	33	26	33	0.520672	0.458619	0.386152	0.507753	0.741642	1.10714	1.31491	0.00115784	0.499211	0.0529688	0.0147946	0.745575	0.248629	0.401533	0.689574	0.584278	0.644299	0.323929	0.405657	0.564787	0.507698	0.539761	0.471528	0.592744	0.358951	0.486717	0.543915	0.435578	0.600429	0.570923	0.39729	0.35678	0.5368	0.617268	0.618689	0.612676	0.428221	0.735004	0.512434	0.438669	0.327662
181	STAT3	P40763	Signal transducer and activator of transcription 3	TQIQSVEPYTK	26	33	26	33	0.111461	0.156371	0.138704	0.149308	1.24442	0.954828	1.07645	0.337373	0.747072	0.438252	0.63694	0.86345	0.728757	0.100998	0.0333334	0.0978453	0.164512	0.157126	0.158808	0.0333334	0.148952	0.0333334	0.0968311	0.0333334	0.13305	0.138271	0.0722427	0.0333334	0.10888	0.186367	0.0333334	0.0333334	0.0333334	0.127444	0.127677	0.324302	0.0333334	0.137134	0.317537	0.173138	0.203707
181	STAT3	P40763	Signal transducer and activator of transcription 3	GLSIEQLTTLAEK	26	33	26	33	0.235284	0.19297	0.203278	0.22341	0.86397	1.15774	1.09903	0.708525	0.508135	0.798743	0.908199	0.749174	0.885776	0.0532868	0.0532868	0.472302	0.428482	0.0532868	0.0532868	0.0532868	0.33217	0.206342	0.0532868	0.387837	0.0532868	0.0532868	0.0532868	0.242272	0.0532868	0.141281	0.168049	0.391989	0.391016	0.577335	0.0532868	0.370135	0.689206	0.373479	0.359335	0.129948	0.29271
183	BSG	P35613	Basigin	FFVSSSQGR	26	33	26	33	0.321027	0.312567	0.321246	0.267104	1.00068	0.854547	0.831461	0.348932	0.529502	0.117299	0.63694	0.76505	0.379982	0.545593	0.13988	0.346866	0.35615	0.232951	0.0953957	0.367732	0.093096	0.316295	0.178815	0.227758	0.04716	0.0923334	0.0902045	0.162079	0.253086	0.586958	0.651112	0.632841	0.225275	0.237916	0.334435	0.274854	0.272727	0.272248	1.31294	0.403842	0.253346
184	TIMP3	P35625	Metalloproteinase inhibitor 3	YHLGCNCK	26	33	26	33	0.832859	0.891611	0.904868	0.766198	1.08646	0.859341	0.846752	0.538775	0.130127	0.932721	0.820651	0.37885	0.958608	0.993783	0.748461	0.608353	1.19621	1.04495	0.518633	0.772034	1.1972	1.13802	0.662717	0.845028	1.44691	1.15695	0.686624	1.51939	0.595778	0.873806	0.577708	0.426514	0.327045	0.993154	0.453623	0.983954	0.510299	0.419469	0.957722	1.15758	1.44413
186	PRDX2	P32119	Peroxiredoxin-2	LSEDYGVLK	26	33	26	33	2.30687	1.56828	0.653559	0.835078	0.28331	0.532479	1.27774	5.02686e-09	1.5904e-05	0.611595	1.15618e-06	0.000192522	0.84288	5.69132	2.18452	1.23914	1.12467	2.80576	2.98284	2.51305	5.74782	1.11999	2.54278	2.18933	1.17503	1.70897	0.995766	0.989112	3.71883	0.631835	0.874183	0.804581	1.34127	2.75264	5.97266	1.55357	2.36845	2.15794	2.79264	1.87744	3.11891
186	PRDX2	P32119	Peroxiredoxin-2	ATAVVDGAFK	26	33	26	33	2.80644	2.22382	0.989724	1.01133	0.352662	0.454769	1.02183	5.14364e-08	9.40082e-07	0.981872	3.94346e-06	1.79933e-05	0.990485	5.84668	2.15446	1.6094	2.31388	3.6841	2.99884	3.24779	6.40429	2.27846	2.82535	2.91651	1.20954	2.41943	0.79025	0.889721	3.5693	0.981444	1.28294	0.826731	1.49551	3.39772	9.76278	2.11726	2.08608	2.61127	3.24757	2.46851	3.41153
186	PRDX2	P32119	Peroxiredoxin-2	EGGLGPLNIPLLADVTR	26	33	26	33	3.10347	1.95158	0.941526	2.02799	0.303379	1.03915	2.15394	2.02225e-06	0.808762	5.16306e-06	9.30237e-05	0.907392	0.000395834	6.35372	1.84282	1.71173	0.148899	3.09642	4.22816	4.80004	6.03547	2.47656	3.1979	4.87594	1.82672	3.33795	1.91272	1.00359	3.16668	0.802522	2.12013	1.80216	2.23807	4.25985	9.81598	2.46696	2.23053	1.97098	2.96766	1.69329	2.66992
188	CTNNB1	P35222	Catenin beta-1	LLNDEDQVVVNK	26	33	26	33	0.751827	0.724302	0.685208	0.768132	0.91139	1.06051	1.12102	0.321426	0.635069	0.257506	0.63694	0.823471	0.538422	0.678635	0.727374	0.624357	1.22328	0.329183	0.97385	0.493896	0.507287	1.24205	0.944189	0.699947	0.578838	0.739504	0.690587	0.810058	0.753869	0.947432	0.611095	0.649287	0.536886	0.631449	0.402914	0.851483	1.31857	0.816287	0.765192	1.09906	0.600208
188	CTNNB1	P35222	Catenin beta-1	LHYGLPVVVK	26	33	26	33	0.190464	0.195373	0.199696	0.235907	1.04847	1.20747	1.18133	0.682996	0.240448	0.210523	0.90803	0.520435	0.489951	0.212741	0.208518	0.15858	0.169347	0.13224	0.123514	0.285865	0.14722	0.273993	0.18829	0.317869	0.129741	0.160172	0.128687	0.273843	0.2196	0.188965	0.18332	0.116627	0.0886683	0.155384	0.245641	0.19177	0.228471	0.235261	0.187737	0.185861	0.186035
192	SFN	P31947	14-3-3 protein sigma	GEELSCEER	26	33	26	33	0.149378	0.588919	0.305835	0.247469	2.0474	0.420208	0.809158	0.00400072	6.44874e-05	0.511281	0.035391	0.000624151	0.779564	0.325069	0.159202	0.0389573	0.208427	0.0389573	0.0806932	0.0389573	0.0389573	0.0389573	0.119372	0.0389573	0.309484	0.300243	0.12961	0.374895	0.0779147	0.0389573	0.0389573	0.0389573	0.0389573	0.61912	0.0389573	0.481726	0.0389573	0.124534	0.106041	1.66662	0.386508
192	SFN	P31947	14-3-3 protein sigma	YLAEVATGDDK	26	33	26	33	0.727088	1.84414	0.646613	0.623487	0.889319	0.338092	0.964235	0.992763	0.95908	0.710445	0.997098	0.976063	0.85551	1.24963	0.454489	0.785425	0.675065	0.58162	0.506253	0.409409	0.658839	0.435288	0.438447	0.728747	0.398879	0.690966	0.59002	0.988437	0.48844	0.688794	0.47126	0.952061	0.531294	2.48224	0.337141	1.51529	0.508718	0.238617	1.09891	0.683738	0.773804
196	PKLR	P30613	Pyruvate kinase PKLR	TGILQGGPESEVELVK	26	33	26	33	0.268571	0.224662	0.282477	0.276501	1.05178	1.23074	0.978846	0.803679	0.265338	0.896194	0.909283	0.53429	0.946951	0.499357	0.527286	0.0620697	0.235572	0.0620697	0.0620697	0.294173	0.420878	0.727832	0.0620697	0.0620697	0.291073	0.0620697	0.223724	0.274236	0.373053	0.274891	0.0620697	0.291787	0.0620697	0.238833	0.36223	0.397743	0.28046	0.568942	0.204217	0.135443	0.0620697
198	EPHA2	P29317	Ephrin type-A receptor 2	FADIVSILDK	26	33	26	33	0.0775495	0.050512	0.0699716	0.0605376	0.902283	1.19848	0.865174	0.303717	0.526202	0.543614	0.624091	0.76505	0.796377	0.0145552	0.0951229	0.0842752	0.0833399	0.0640818	0.14869	0.094502	0.0834564	0.126117	0.150989	0.0621518	0.0849754	0.106782	0.0745317	0.0865828	0.0513468	0.0145552	0.0685137	0.0768969	0.03339	0.0615418	0.0145552	0.0704711	0.0860725	0.0903112	0.0884799	0.0466948	0.0145552
199	EPHA3	P29320	Ephrin type-A receptor 3	ELDATNISIDK	26	33	26	33	0.173306	0.188146	0.204656	0.163198	1.18089	0.867401	0.797429	0.486451	0.349077	0.207689	0.786337	0.598926	0.489951	0.30508	0.28315	0.209986	0.269918	0.272165	0.0892111	0.207402	0.156805	0.214646	0.14315	0.173481	0.103244	0.0360276	0.0360276	0.142291	0.127048	0.083512	0.298338	0.114112	0.307858	0.361911	0.0871033	0.100933	0.195386	0.151153	0.0360276	0.146397	0.219299
199	EPHA3	P29320	Ephrin type-A receptor 3	FEQIVSILDK	26	33	26	33	0.133568	0.12876	0.182824	0.192114	1.36878	1.49203	1.05081	0.25046	0.0781911	0.730372	0.581876	0.278657	0.85803	0.16231	0.0229563	0.249035	0.0229563	0.164474	0.303182	0.0229563	0.178056	0.28669	0.095606	0.201274	0.114983	0.0229563	0.184243	0.153315	0.0229563	0.128839	0.0936388	0.18003	0.188347	0.0229563	0.0229563	0.0229563	0.241583	0.107366	0.256139	0.0229563	0.207935
200	EPHB2	P29323	Ephrin type-B receptor 2	FGQIVNTLDK	26	33	26	33	0.313479	0.316359	0.334648	0.310868	1.06753	0.982642	0.928941	0.76267	0.806137	0.719423	0.908199	0.907392	0.857343	0.296032	0.17305	0.186392	0.156571	0.219759	0.239824	0.244773	0.288832	0.225358	0.272894	0.229946	0.250426	0.36344	0.363401	0.61984	0.279053	0.387923	0.289364	0.273124	0.3601	0.29795	0.415165	0.602544	0.393669	0.340443	0.380585	0.306264	0.540377
201	NMT1	P30419	Glycylpeptide N-tetradecanoyltransferase 1	AIELFSVGQGPAK	26	33	26	33	0.353462	0.326635	0.317882	0.40187	0.899338	1.23033	1.26421	0.445409	0.213342	0.0993176	0.731744	0.488059	0.344394	0.30091	0.226111	0.519539	0.972194	0.61943	0.635956	0.269124	0.614569	0.363205	0.369374	0.294182	0.0649328	0.473468	0.279721	0.29701	0.42303	0.0649328	0.352722	0.0649328	0.468492	0.339655	0.0649328	0.190845	0.174057	0.68174	0.0649328	0.269339	0.210767
202	PIK3R1	P27986	Phosphatidylinositol 3-kinase regulatory subunit alpha	NESLAQYNPK	26	33	26	33	0.173618	0.121433	0.205212	0.197435	1.18197	1.62587	0.9621	0.576636	0.000877008	0.89673	0.83139	0.0059327	0.946951	0.159491	0.0921222	0.155585	0.254519	0.224712	0.0332519	0.167659	0.185814	0.108826	0.197811	0.0840013	0.156999	0.173064	0.130644	0.154952	0.110151	0.144043	0.236681	0.132876	0.13589	0.341185	0.267201	0.0332519	0.194945	0.47642	0.161972	0.275596	0.155115
203	PSMA5	P28066	Proteasome subunit alpha type-5	GVNTFSPEGR	26	33	26	33	0.313802	0.292993	0.219633	0.484216	0.699911	1.65266	2.20466	0.0111084	0.117466	0.00525067	0.0798413	0.365096	0.0507209	0.482852	0.280009	0.336702	0.613917	0.687231	0.447914	0.471524	0.124456	0.25881	0.339636	0.130239	0.0357565	0.340363	0.238504	0.337966	0.185573	0.0357565	0.203611	0.377428	0.10869	0.302928	0.247349	0.576057	0.268855	0.435727	0.290992	0.501144	0.578306
203	PSMA5	P28066	Proteasome subunit alpha type-5	AIGSASEGAQSSLQEVYHK	26	33	26	33	0.342195	0.319449	0.247857	0.46598	0.724314	1.4587	1.88004	0.0773786	0.298901	0.0777879	0.303354	0.537088	0.303241	0.537707	0.129607	0.464527	0.556757	0.59501	0.559693	0.408035	0.155147	0.173638	0.265537	0.0449282	0.117251	0.308092	0.119408	0.368833	0.32984	0.390665	0.340872	0.456837	0.171522	0.452877	0.206939	0.772506	0.267847	0.337141	0.365865	0.303957	0.782507
204	GRN	P28799	Granulins	ENATTDLLTK	26	33	26	33	0.338305	0.265566	0.312737	0.258553	0.924424	0.973594	0.826741	0.592224	0.397302	0.0337486	0.83139	0.639017	0.168743	0.189051	0.157416	0.396607	0.232801	0.474954	0.297721	0.189047	0.187099	0.4408	0.416334	0.29282	0.147464	0.248056	0.376067	0.331596	0.534763	0.215177	0.539022	0.428974	0.397428	0.526383	0.320925	0.197647	0.674902	0.210249	0.372633	0.3487	0.253924
205	CD34	P28906	Hematopoietic progenitor cell antigen CD34	LGILDFTEQDVASHQSYSQK	26	33	26	33	1.10221	0.977574	1.32891	1.34895	1.20567	1.37989	1.01508	0.0353434	0.00168219	0.756096	0.180644	0.0104569	0.865184	1.1622	0.917748	0.76305	1.06838	0.997306	0.737353	1.20445	0.977287	1.20684	1.04399	1.59052	0.548106	0.933926	0.674341	1.30902	1.5496	1.19561	1.15212	0.97378	0.690157	1.20229	1.49574	2.01448	1.14805	1.20451	0.896684	1.01021	0.835363
210	PSMA4	P25789	Proteasome subunit alpha type-4	TTIFSPEGR	26	33	26	33	0.30874	0.387198	0.307584	0.437499	0.996254	1.12991	1.42237	0.355017	0.994883	0.0552829	0.638199	0.994883	0.254301	0.458037	0.234022	0.507981	0.566392	0.416451	0.52747	0.391193	0.201628	0.381222	0.210834	0.0342508	0.0342508	0.299109	0.103117	0.239829	0.396481	0.241752	0.168076	0.378029	0.162708	0.370137	0.190795	0.649514	0.263879	0.359505	0.240579	0.593054	0.610371
210	PSMA4	P25789	Proteasome subunit alpha type-4	LLDEVFFSEK	26	33	26	33	0.660086	0.490736	0.744007	1.53534	1.12714	3.12866	2.06362	0.728499	0.000566947	0.0190738	0.908199	0.00420638	0.118567	0.641646	0.613601	0.721943	0.942792	1.00892	2.2551	0.867931	0.0794331	0.932976	0.0794331	0.0794331	0.0794331	0.0794331	0.0794331	0.0794331	2.16359	0.694137	0.438536	0.64599	0.0794331	0.800222	0.224863	1.70041	0.631534	0.720906	0.521668	0.570524	1.49872
213	S100A4	P26447	Protein S100-A4	TDEAAFQK	26	33	26	33	0.584839	0.594502	0.534813	0.548106	0.914462	0.921959	1.02485	0.178544	0.365879	0.646763	0.49476	0.605412	0.850693	0.600007	0.454097	0.271433	0.495289	0.639552	0.432669	0.659934	0.62865	0.539576	0.262394	0.769928	0.404592	0.657162	0.812388	0.604616	0.693952	0.507081	1.06868	0.258016	0.626408	0.704262	0.749126	0.728681	0.368824	0.680322	0.588188	0.665146	0.592132
215	CXCR2	P25025	C-X-C chemokine receptor type 2	ILAIHGLISK	26	33	26	33	0.161006	0.169607	0.170202	0.195336	1.05712	1.15169	1.14767	0.948923	0.386265	0.383577	0.997098	0.629012	0.679658	0.189702	0.124464	0.059985	0.168999	0.170535	0.146705	0.176914	0.116736	0.251149	0.244645	0.0682542	0.0720905	0.203282	0.0829157	0.0911808	0.214792	0.0612666	0.143841	0.176958	0.143254	0.0736318	0.168089	0.327877	0.373851	0.128498	0.206528	0.105187	0.252293
216	FAS	P25445	Tumor necrosis factor receptor superfamily member 6	ANLCTLAEK	26	33	26	33	0.253372	0.259858	0.320655	0.341646	1.26555	1.31474	1.06546	0.795835	0.425965	0.560156	0.908199	0.671803	0.810289	0.28808	0.512242	0.136937	0.0635562	0.302875	0.205076	0.391754	0.0635562	0.362827	0.324434	0.369443	0.278947	0.252149	0.241837	0.29384	0.272278	0.233013	0.0635562	0.0635562	0.300225	0.207136	0.486223	0.166652	0.0635562	0.18087	0.463049	0.27754	0.398091
216	FAS	P25445	Tumor necrosis factor receptor superfamily member 6	IQTIILK	26	33	26	33	0.232324	0.209275	0.219085	0.284327	0.943016	1.35863	1.29779	0.384669	0.0170513	0.0703769	0.680569	0.0800367	0.289048	0.266214	0.383708	0.27044	0.242865	0.353599	0.361299	0.249428	0.333487	0.222777	0.290129	0.102945	0.16582	0.273118	0.195883	0.162862	0.258117	0.257047	0.0558412	0.244182	0.346476	0.165493	0.114142	0.236344	0.189753	0.130079	0.168369	0.400659	0.216665
218	BGN	P21810	Biglycan	VVQCSDLGLK	26	33	26	33	0.277946	0.257041	0.26872	0.36286	0.966807	1.41168	1.35033	0.275815	0.0257976	0.0251012	0.610711	0.107881	0.136575	0.42872	0.130989	0.219631	0.420489	0.0637193	0.32078	0.305968	0.192059	0.527189	0.220329	0.32923	0.0637193	0.292116	0.311445	0.323025	0.579149	0.0637193	0.0637193	0.196829	0.589238	0.172189	0.307568	0.260125	0.192136	0.215393	0.437113	0.217371	0.0637193
219	ERBB3	P21860	Receptor tyrosine-protein kinase erbB-3	LAEVPDLLEK	26	33	26	33	0.209743	0.197557	0.208303	0.231738	0.993135	1.17302	1.1125	0.682996	0.145363	0.252173	0.90803	0.407724	0.532107	0.271218	0.220073	0.249514	0.25538	0.193799	0.251261	0.264671	0.209017	0.144449	0.220398	0.237879	0.0655993	0.346185	0.0813216	0.144448	0.295194	0.162834	0.178583	0.172891	0.166829	0.2456	0.296438	0.21821	0.17197	0.226126	0.163437	0.394755	0.0327996
230	SDC1	P18827	Syndecan-1	DEGSYSLEEPK	26	33	26	33	0.10445	0.113532	0.119626	0.0932199	1.1453	0.821087	0.779259	0.843815	0.388347	0.286336	0.937572	0.629012	0.558113	0.0826351	0.196656	0.222359	0.186007	0.028367	0.134954	0.117777	0.028367	0.028367	0.14143	0.028367	0.0878033	0.028367	0.17645	0.0913464	0.028367	0.231033	0.028367	0.133833	0.164259	0.028367	0.176403	0.028367	0.10938	0.028367	0.179708	0.028367	0.028367
232	TSPAN8	P19075	Tetraspanin-8	LLSATGESEK	26	33	26	33	0.293889	0.290823	0.285013	0.374695	0.969799	1.28839	1.31466	0.723425	0.362259	0.168293	0.908199	0.603764	0.456245	0.23819	0.189314	0.247782	0.275664	0.225427	0.268442	0.272909	0.213059	0.374475	0.492756	0.267842	0.299074	0.171835	0.275013	0.267804	0.312821	0.372807	0.157568	0.551406	0.18183	0.4726	0.332259	0.272564	0.240775	0.335649	0.331239	0.0304677	0.253615
232	TSPAN8	P19075	Tetraspanin-8	IVNETLYENTK	26	33	26	33	0.172166	0.163425	0.194482	0.198629	1.12962	1.21542	1.02133	0.312709	0.276747	0.684183	0.636487	0.53429	0.851938	0.224073	0.0436267	0.191768	0.203707	0.170336	0.195077	0.379216	0.415435	0.0436267	0.183636	0.0436267	0.330992	0.0436267	0.0436267	0.165247	0.16294	0.0884512	0.0436267	0.0436267	0.150674	0.245098	0.232521	0.638268	0.0436267	0.106238	0.0436267	0.216766	0.0436267
235	LGALS3	P17931	Galectin-3	GNDVAFHFNPR	26	33	26	33	0.311088	0.219745	0.269507	0.149759	0.866338	0.681513	0.555678	0.21191	0.078751	0.00638157	0.535597	0.278657	0.0564523	0.103142	0.116569	0.279985	0.611503	0.34599	0.265831	0.247087	0.131848	0.559756	0.301126	0.398359	0.215819	0.71679	0.244483	0.194031	0.367567	0.222168	0.201068	0.164269	0.266011	0.542422	0.142328	0.647445	0.221511	0.325655	0.255522	0.212288	0.120214
235	LGALS3	P17931	Galectin-3	IQVLVEPDHFK	26	33	26	33	0.516002	0.509307	0.473932	0.484301	0.918468	0.950902	1.02188	0.408196	0.646428	0.744597	0.716681	0.830606	0.864936	0.535123	0.292957	0.72767	0.882854	0.607631	0.588609	0.5355	0.479958	0.35004	0.530966	0.402897	0.300021	0.855941	0.54159	0.269939	0.421043	0.614264	0.422647	0.509496	0.623757	0.444074	0.458875	0.656553	0.581668	0.541977	0.240012	0.571621	0.484709
237	PTPN1	P18031	Tyrosine-protein phosphatase non-receptor type 1	LTLISEDIK	26	33	26	33	0.293434	0.223764	0.325025	0.277737	1.10766	1.24121	0.854511	0.707412	0.152378	0.511281	0.908199	0.421858	0.779564	0.293146	0.234534	0.573831	0.312684	0.15938	0.276893	0.624543	0.169726	0.289162	0.14963	0.286974	0.139033	0.222165	0.169684	0.78094	0.247736	0.369003	0.297495	0.331698	0.167403	0.341944	0.25057	0.299178	0.193304	0.200139	0.248504	0.239283	0.125429
237	PTPN1	P18031	Tyrosine-protein phosphatase non-receptor type 1	FSYLAVIEGAK	26	33	26	33	0.229181	0.220702	0.224479	0.241597	0.979484	1.09467	1.07626	0.727993	0.928462	0.67457	0.908199	0.975618	0.850693	0.369155	0.135927	0.285823	0.183501	0.231795	0.0505789	0.151102	0.250593	0.240245	0.179435	0.336616	0.318878	0.179242	0.113935	0.288471	0.277644	0.258172	0.162183	0.252314	0.305427	0.292669	0.316179	0.237261	0.169281	0.207702	0.164583	0.157912	0.357921
239	CAPN2	P17655	Calpain-2 catalytic subunit	SDGFSIETCK	26	33	26	33	0.144541	0.153668	0.17014	0.14813	1.1771	0.963965	0.870638	0.795835	0.718913	0.823369	0.908199	0.842127	0.893277	0.150779	0.0755936	0.115123	0.19819	0.16581	0.159404	0.0280197	0.147766	0.0560393	0.146053	0.154371	0.20774	0.0280197	0.155517	0.236756	0.120593	0.259691	0.18835	0.091191	0.299155	0.104126	0.0964231	0.173572	0.107028	0.0280197	0.264736	0.169746	0.132636
241	ENG	P17813	Endoglin	GEVTYTTSQVSK	26	33	26	33	0.192014	0.186187	0.122117	0.214561	0.635978	1.1524	1.75702	0.0669809	0.716775	0.0248412	0.270274	0.842127	0.136575	0.204696	0.243118	0.120449	0.251522	0.250108	0.153422	0.309987	0.152903	0.356627	0.0367247	0.760742	0.392145	0.0367247	0.0367247	0.0367247	0.142353	0.0367247	0.0367247	0.194184	0.171519	0.141518	0.22518	0.212218	0.206412	0.0367247	0.246181	0.0367247	0.322972
250	ILK	Q13418	Integrin-linked protein kinase	HSGIDFK	26	33	26	33	0.426155	0.412624	0.345764	0.372571	0.811357	0.902932	1.07753	0.318553	0.989767	0.396771	0.63694	0.99409	0.691343	0.326295	0.210994	0.186829	0.149914	0.427263	0.229217	0.289223	0.0725994	0.305371	0.326286	0.370411	0.222544	0.875297	0.167288	0.377494	0.638025	0.563725	0.402402	0.402979	0.509359	0.493618	0.435353	0.410051	0.300661	0.315379	2.07145	0.468535	0.189832
250	ILK	Q13418	Integrin-linked protein kinase	FSFQCPGR	26	33	26	33	0.832656	0.558257	0.555602	0.4561	0.667265	0.817006	0.820911	0.425142	0.128487	0.317551	0.725715	0.37885	0.598662	0.299871	0.108581	0.42911	0.751597	0.358785	0.249879	0.384953	0.241914	0.362265	5.31165	0.428245	0.0794533	0.470575	0.155566	0.361426	0.424259	1.64714	0.451523	1.94725	0.181563	0.462022	0.261564	0.407674	0.352383	1.04372	4.47608	0.692078	0.0397266
251	BST2	Q10589	Bone marrow stromal antigen 2	LQDASAEVER	26	33	26	33	0.0927767	0.0880724	0.156171	0.253732	1.6833	2.88094	1.62471	0.133424	3.38792e-06	0.010072	0.403783	4.58366e-05	0.0786888	0.0571436	0.0159015	0.0159015	0.239709	0.168058	0.141763	0.208577	0.0159015	0.0481225	0.0159015	0.128662	0.0159015	0.178847	0.0159015	0.118261	0.0602834	0.100708	0.0159015	0.216442	0.147727	0.0159015	0.043001	0.154774	0.0523474	0.146758	0.0737981	0.332875	0.0159015
251	BST2	Q10589	Bone marrow stromal antigen 2	VEELEGEITTLNHK	26	33	26	33	0.217166	0.133699	0.213781	0.161654	0.984414	1.2091	0.756168	0.425963	0.487609	0.212581	0.725715	0.733007	0.489951	0.276766	0.193445	0.221435	0.428583	0.439095	0.228026	0.223213	0.191377	0.197462	0.174822	0.1428	0.0823091	0.24536	0.0738099	0.17192	0.263893	0.279468	0.158113	0.2187	0.191153	0.334653	0.121429	0.29551	0.138895	0.20834	0.145735	0.0812502	0.14148
252	CDH17	Q12864	Cadherin-17	AENPEPLVFGVK	26	33	26	33	0.239548	0.203704	0.232221	0.25848	0.969415	1.26889	1.11307	0.627542	0.114247	0.487232	0.85793	0.359956	0.757186	0.187962	0.293148	0.340154	0.0333571	0.192002	0.223134	0.140313	0.170586	0.0333571	0.302777	0.113764	0.19317	0.522894	0.183391	0.235963	0.286005	0.333561	0.0333571	0.466303	0.287549	0.283168	0.219855	0.351119	0.190273	0.174368	0.436713	0.221817	0.26169
252	CDH17	Q12864	Cadherin-17	DINDNRPTFLQSK	26	33	26	33	0.183636	0.0863894	0.16237	0.288634	0.884195	3.34109	1.77763	0.260266	2.42071e-07	0.0036043	0.598485	5.56764e-06	0.0394757	0.188157	0.139287	0.195922	0.359808	0.15551	0.146016	0.15265	0.217773	0.209698	0.174134	0.14369	0.0690122	0.32379	0.0906797	0.100086	0.26397	0.139449	0.161131	0.404408	0.15355	0.154333	0.11949	0.323723	0.119931	0.143318	0.125028	0.0164252	0.102151
254	TRAP1	Q12931	Heat shock protein 75 kDa, mitochondrial	NPAWSLQAGR	26	33	26	33	0.899511	0.347217	1.07079	1.3972	1.19041	4.02401	1.30483	0.122675	2.20191e-09	0.00923669	0.386512	1.3113e-07	0.0786829	0.969501	1.01297	1.15545	1.13759	0.84464	1.02931	1.42437	0.844597	0.814009	1.05671	0.827093	1.20015	0.923933	0.835632	0.976187	0.823369	0.645441	0.530495	0.841452	0.573398	1.05396	1.03028	1.02389	0.473276	0.31724	1.02235	0.125909	0.125909
258	EP300	Q09472	Histone acetyltransferase p300	AEYYHLLAEK	26	33	26	33	0.227226	0.203151	0.206497	0.415785	0.908774	2.04668	2.01352	0.0864851	0.334686	0.155102	0.315739	0.581107	0.440414	0.359755	0.341658	0.129087	0.0903287	0.256606	0.106337	0.07418	0.13072	0.262271	0.401365	0.258262	0.168803	0.4372	0.127485	0.18048	0.167218	0.0841753	0.0743633	0.292362	0.247491	0.185763	0.296553	0.249691	0.249264	0.448292	0.28816	0.109107	0.18448
260	MST1R	Q04912	Macrophage-stimulating protein receptor	DLDSALLAEVK	26	33	26	33	0.154871	0.180556	0.122848	0.140801	0.793227	0.779817	1.14614	0.28702	0.187882	0.778733	0.611246	0.464655	0.874282	0.373342	0.0365787	0.303203	0.0365787	0.109754	0.488411	0.196591	0.0365787	0.19262	0.101917	0.140534	0.0365787	0.0365787	0.137069	0.183496	0.14576	0.384176	0.107346	0.173633	0.204431	0.0365787	0.0365787	0.204887	0.0780253	0.0365787	0.20883	0.260031	0.192784
261	PTK2	Q05397	Focal adhesion kinase 1	VYENVTGLVK	26	33	26	33	0.300014	0.269817	0.300874	0.308176	1.00287	1.14217	1.02427	0.891768	0.272814	0.756096	0.972069	0.53429	0.865184	0.532355	0.206404	0.307776	0.390709	0.188808	0.205069	0.0324268	0.346867	0.464406	0.285806	0.377249	0.358219	0.466854	0.194326	0.169462	0.202437	0.170739	0.177373	0.326634	0.288318	0.190585	0.371348	0.300689	0.325098	0.306154	0.614251	0.291307	0.214845
264	TAGLN	Q01995	Transgelin	AAEDYGVIK	26	33	26	33	0.288539	0.277425	0.296715	0.255735	1.02834	0.921816	0.861886	0.748758	0.329628	0.230651	0.908199	0.578737	0.510094	0.331009	0.22389	0.28686	0.0925611	0.193576	0.415247	0.36628	0.278615	0.17295	0.161897	0.253007	0.455592	0.265233	0.488108	0.300517	0.46142	0.198063	0.388566	0.188672	0.260107	0.194596	0.384137	0.143504	0.298135	0.343537	0.355931	0.179326	0.0394462
266	ACY1	Q03154	Aminoacylase-1	EGSVTSVNLTK	26	33	26	33	0.220207	0.18526	0.202932	0.227404	0.921553	1.22749	1.12059	0.507328	0.289997	0.812919	0.793778	0.53429	0.890493	0.206675	0.102735	0.145619	0.239906	0.39261	0.268936	0.127775	0.143958	0.162184	0.169614	0.149894	0.261214	0.236475	0.0935899	0.326253	0.452397	0.187924	0.212736	0.372026	0.292285	0.218592	0.317088	0.213555	0.119824	0.120974	0.190539	0.183913	0.292473
267	CDK5	Q00535	Cyclin-dependent-like kinase 5	IGEGTYGTVFK	26	33	26	33	0.362293	0.28122	0.364403	0.335876	1.00582	1.19435	0.921716	0.797636	0.536708	0.612004	0.908199	0.766726	0.84288	0.186595	0.564148	0.140795	0.228643	0.448082	0.361527	0.32016	0.684153	0.333766	0.494607	0.344681	0.172664	0.300023	0.393159	0.292312	0.581745	0.470558	0.324794	0.0608044	0.16508	0.516842	0.301542	0.360417	0.306742	0.374128	0.691655	0.369529	0.0608044
268	SET	Q01105	Protein SET	LNEQASEEILK	26	33	26	33	0.219244	0.168389	0.186519	0.196371	0.850739	1.16618	1.05282	0.0658698	0.222695	0.674543	0.270274	0.49728	0.850693	0.230449	0.21321	0.203311	0.266371	0.099151	0.350975	0.262219	0.186685	0.269814	0.172948	0.262385	0.335981	0.201918	0.176519	0.119091	0.140962	0.167149	0.309992	0.198174	0.196275	0.286569	0.126558	0.250489	0.234908	0.186972	0.25126	0.199993	0.109704
269	FABP5	Q01469	Fatty acid-binding protein, epidermal	FEETTADGR	26	33	26	33	0.76439	0.832296	0.814391	0.629382	1.06541	0.7562	0.772825	0.750814	0.186482	0.0632789	0.908199	0.464655	0.265874	0.896049	1.19496	0.607699	1.07149	0.526797	0.533705	0.788174	0.0725643	0.905788	0.731841	0.700734	0.635877	0.522964	0.514535	0.63614	1.52186	0.815264	0.454314	0.949268	0.867316	0.442721	0.805022	1.43009	0.577403	0.993293	0.678266	0.242794	2.57866
269	FABP5	Q01469	Fatty acid-binding protein, epidermal	ELGVGIALR	26	33	26	33	0.96394	1.76915	1.22558	0.929737	1.27143	0.525528	0.758609	0.011622	5.70755e-05	0.017229	0.0810016	0.000596698	0.110074	1.23635	1.66048	0.894104	0.927236	0.965032	1.02392	0.998734	0.527707	1.03079	0.661684	0.863697	0.759374	0.535445	1.16469	0.803191	1.80276	0.983691	0.834607	0.757641	0.934066	0.790327	0.763422	1.25324	1.21229	0.681154	0.996783	1.56412	3.76574
270	SLC7A5	Q01650	Large neutral amino acids transporter small subunit 1	ALAAPAAEEK	26	33	26	33	0.180873	0.217443	0.275237	0.256755	1.52172	1.18079	0.932849	0.00519835	0.637295	0.539152	0.0427007	0.823471	0.796377	0.177729	0.252823	0.16144	0.16474	0.189304	0.0296586	0.224468	0.157295	0.20023	0.182152	0.220291	0.225676	0.185266	0.173012	0.169842	0.25536	0.239586	0.169997	0.175262	0.194905	0.109493	0.178429	0.190919	0.156484	0.142808	0.17552	0.231456	0.219705
270	SLC7A5	Q01650	Large neutral amino acids transporter small subunit 1	SADGSAPAGEGEGVTLQR	26	33	26	33	0.0844731	0.0577664	0.138224	0.196989	1.63631	3.4101	1.42514	0.111822	1.26743e-06	0.0998284	0.374385	1.97038e-05	0.344394	0.0457711	0.0457711	0.0457711	0.0457711	0.0457711	0.0457711	0.0457711	0.0457711	0.0457711	0.0457711	0.0457711	0.0457711	0.0457711	0.0457711	0.183477	0.0457711	0.0457711	0.134911	0.0457711	0.0457711	0.176047	0.557661	0.0457711	0.0457711	0.0457711	0.183013	0.0457711	0.0457711
276	PRKDC	P78527	DNA-dependent protein kinase catalytic subunit	LGLPGDEVDNK	26	33	26	33	0.487392	0.538673	0.477362	0.566923	0.979422	1.05244	1.18762	0.750814	0.877692	0.129439	0.908199	0.952213	0.398726	0.721864	0.769561	0.672359	0.362593	0.391064	0.484701	0.73006	0.394468	0.684234	0.582566	0.412078	0.437121	0.269753	0.24037	0.615915	0.740669	0.504302	0.357772	0.229516	0.48031	0.298424	0.511427	0.423264	0.441227	0.635509	0.281067	0.160074	0.557727
276	PRKDC	P78527	DNA-dependent protein kinase catalytic subunit	HGDLPDIQIK	26	33	26	33	0.681264	0.682767	0.701338	0.771682	1.02947	1.13023	1.1003	0.992763	0.637295	0.625145	0.997098	0.823471	0.845785	0.347493	0.601449	0.333728	0.355591	0.737418	1.01789	0.471737	0.446044	0.639198	0.924171	0.761367	0.604842	0.880099	0.68774	0.417204	0.740077	0.571322	0.518406	0.96115	0.757488	0.462151	1.09106	0.92896	0.853679	0.742904	0.859681	0.487572	0.705947
279	NUCB2	P80303	Nucleobindin-2	LVTLEEFLK	26	33	26	33	0.25419	0.217881	0.258555	0.231228	1.01717	1.06125	0.894306	0.567325	0.549106	0.416901	0.825853	0.779595	0.699908	0.351274	0.283165	0.376944	0.525551	0.244365	0.307045	0.155479	0.298938	0.271488	0.270568	0.135926	0.324516	0.252831	0.15946	0.213134	0.214411	0.176276	0.112851	0.28272	0.226294	0.25229	0.259276	0.261465	0.177044	0.265275	0.210353	0.176734	0.20307
281	CSNK2A1	P68400	Casein kinase II subunit alpha	VLGTEDLYDYIDK	26	33	26	33	0.211185	0.198024	0.28308	0.262829	1.34043	1.32726	0.928464	0.118498	0.213166	0.416455	0.383867	0.488059	0.699908	0.0484706	0.371602	0.312936	0.0484706	0.249812	0.361409	0.108801	0.172763	0.204631	0.295519	0.397478	0.246563	0.285846	0.174739	0.187568	0.315296	0.0484706	0.0484706	0.0484706	0.47512	0.355536	0.0484706	0.0484706	0.112428	0.297689	0.22578	0.428962	0.175361
286	GRB2	P62993	Growth factor receptor-bound protein 2	ESESAPGDFSLSVK	26	33	26	33	0.156912	0.174269	0.241314	0.209435	1.53789	1.20179	0.867895	0.120554	0.0507958	0.754096	0.385105	0.198018	0.865184	0.0574584	0.0287292	0.194213	0.179446	0.155097	0.0287292	0.120445	0.104609	0.20569	0.0287292	0.0287292	0.0287292	0.18495	0.135329	0.0287292	0.267039	0.486438	0.268746	0.594637	0.199067	0.0287292	0.113334	0.0287292	0.0287292	0.0631481	0.491512	0.0287292	0.317977
294	ACTR3	P61158	Actin-related protein 3	YSYVCPDLVK	26	33	26	33	0.414751	0.497387	0.5531	0.463536	1.33357	0.931942	0.838069	0.113943	0.607516	0.471216	0.374385	0.81847	0.749688	0.596932	0.324191	0.208067	0.395051	0.31868	0.469461	0.447269	0.317363	0.331015	0.0636425	0.587761	0.298865	0.458307	0.127285	0.294555	0.264825	0.627479	0.382318	0.491735	0.41963	0.549698	0.511592	0.641877	0.300003	0.337335	1.0186	0.310716	0.286597
295	ACTR2	P61160	Actin-related protein 2	VVVCDNGTGFVK	26	33	26	33	0.667272	0.548079	0.645118	0.591572	0.9668	1.07936	0.916998	0.495734	0.272688	0.531327	0.786337	0.53429	0.796377	1.41456	0.569828	0.669901	0.865373	0.974522	0.350461	0.672474	0.443654	0.786668	0.806095	0.617369	0.264212	0.573795	0.437033	0.315916	0.662951	0.864848	0.598164	0.698425	0.50861	0.663144	0.491746	0.532001	0.555148	1.00726	1.00491	0.345254	0.786345
304	VCP	P55072	Transitional endoplasmic reticulum ATPase	LGDVISIQPCPDVK	26	33	26	33	1.30894	1.26204	0.760003	0.605076	0.580625	0.479441	0.796149	0.0337552	0.0209018	0.244864	0.176448	0.0924501	0.526342	3.98446	0.827575	0.765827	1.44706	1.7004	0.750757	5.82567	1.24218	1.11195	0.608888	0.865928	0.067469	1.14718	0.134938	0.731672	0.551815	3.09127	0.303949	1.43418	2.11102	0.714028	1.5904	0.601484	0.269275	1.18485	0.96822	0.453458	0.737985
304	VCP	P55072	Transitional endoplasmic reticulum ATPase	WALSQSNPSALR	26	33	26	33	1.7554	2.56896	0.464889	0.783631	0.264833	0.305039	1.68563	0.000207317	9.42363e-06	0.0742907	0.00529811	0.000120413	0.294601	5.96603	0.42247	0.547496	1.543	0.646116	2.28783	7.41596	1.17419	3.66446	0.899655	0.878853	0.194282	1.42889	0.150311	0.472135	1.45694	3.77142	0.0751555	1.85698	2.6707	0.965171	2.96853	0.555323	0.246568	2.00926	1.3727	0.779071	0.66869
304	VCP	P55072	Transitional endoplasmic reticulum ATPase	GVLFYGPPGCGK	26	33	26	33	0.936541	0.877707	0.759504	0.386126	0.810967	0.439926	0.508393	0.232795	0.000111086	0.0113662	0.555326	0.000939172	0.0816947	2.41605	0.402383	0.450362	1.14405	0.714326	1.04318	3.9182	0.782	1.5918	0.500045	0.288059	0.171287	0.629062	0.182582	0.454659	0.699015	1.98299	0.229804	1.06415	1.08098	1.16306	1.07935	0.432709	0.374761	0.880653	0.674542	0.431415	0.333224
308	HSPA2	P54652	Heat shock-related 70 kDa protein 2	EIAEAYLGGK	26	33	26	33	0.438106	0.830909	0.353876	0.558347	0.807742	0.671971	1.5778	0.208366	0.196674	0.0206162	0.532492	0.473208	0.121583	0.299382	0.115271	0.0340317	0.0340317	0.0340317	0.670191	0.338024	0.760001	0.322774	0.494098	0.697591	1.39468	0.49167	0.964651	0.0340317	0.32029	0.49215	0.289933	0.530615	0.55932	0.276769	0.34587	0.475592	0.456699	0.617705	0.341348	0.0340317	0.0340317
311	ARHGDIA	P52565	Rho GDP-dissociation inhibitor 1	AEEYEFLTPVEEAPK	26	33	26	33	0.272324	0.320837	0.217449	0.291454	0.798493	0.908416	1.34033	0.597546	0.281085	0.100323	0.832943	0.53429	0.344394	0.483686	0.379868	0.0545901	0.0545901	0.460731	0.14119	0.522336	0.0545901	0.0545901	0.0545901	0.444033	0.252158	0.0545901	0.0545901	0.314314	0.286375	0.143263	0.0545901	0.333478	0.315759	0.254189	0.266133	0.0545901	0.390441	0.331181	1.26997	0.290469	0.215477
313	BCAM	P50895	Basal cell adhesion molecule	VAYLDPLELSEGK	26	33	26	33	0.335358	0.293594	0.322932	0.400664	0.962948	1.36469	1.24071	0.643442	0.00236951	0.0245119	0.865448	0.0139741	0.136575	0.0540537	0.349864	0.269195	0.523987	0.245659	0.284178	0.500713	0.341007	0.364081	0.41457	0.245985	0.425588	0.290274	0.281744	0.228292	0.554367	0.329727	0.146362	0.343163	0.298907	0.486126	0.280382	0.447592	0.255418	0.384843	0.37322	0.374156	0.225698
315	SMARCA4	P51532	Transcription activator BRG1	DTALETALNAK	26	33	26	33	0.228537	0.231039	0.245449	0.236218	1.074	1.02242	0.962393	0.589117	0.908093	0.777534	0.83139	0.966951	0.874282	0.257096	0.264041	0.0307539	0.246581	0.226064	0.462762	0.359305	0.167075	0.295967	0.188064	0.186174	0.111722	0.188486	0.207713	0.133217	0.176848	0.173115	0.16638	0.125232	0.401312	0.129578	0.331632	0.408875	0.284792	0.191059	0.228121	0.291093	0.209803
319	MMP14	P50281	Matrix metalloproteinase-14	FYGLQVTGK	26	33	26	33	0.536267	0.542945	0.574022	0.656406	1.0704	1.20897	1.14352	0.776618	0.292698	0.662915	0.908199	0.53429	0.850693	0.438371	0.532699	0.435143	0.982428	0.613285	0.582199	0.393196	0.683706	0.820604	0.424247	0.275291	0.589004	0.590487	0.383305	0.503175	0.34146	0.661798	0.785762	0.395651	0.666038	0.664726	0.397409	0.41533	0.306691	0.373868	0.687073	0.608541	0.270436
322	PXN	P49023	Paxillin	VGEEEHVYSFPNK	26	33	26	33	0.377273	0.418025	0.404934	0.394639	1.07332	0.944058	0.974577	0.579713	0.555199	0.801049	0.83139	0.78341	0.885776	0.275064	0.144062	0.376639	0.395884	0.685997	0.360423	0.207536	0.228573	0.25106	0.25207	0.245301	0.429028	0.480236	0.459174	0.501742	0.45043	0.716328	0.492622	0.350374	0.269595	0.371545	0.421731	0.332083	0.39092	0.372131	0.348547	0.225915	0.312198
323	SLC11A2	P49281	Natural resistance-associated macrophage protein 2	DNSTLAVDIYK	26	33	26	33	0.296787	0.158641	0.222311	0.279157	0.749061	1.75968	1.2557	0.198689	0.006992	0.170548	0.52527	0.03496	0.456245	0.0527089	0.0527089	0.998856	0.362927	0.0527089	0.378307	0.560334	0.241891	0.366418	0.304645	0.0527089	0.48462	0.0527089	0.0527089	0.406885	0.215752	0.489945	0.241924	0.0527089	0.0527089	0.47441	0.325846	0.672246	0.327347	0.252379	0.190046	0.0527089	0.388853
329	AKAP9	Q99996	A-kinase anchor protein 9	VLLEELEALK	26	33	26	33	0.259959	0.251395	0.199517	0.237803	0.767494	0.945934	1.19189	0.0106778	0.351543	0.132612	0.0792223	0.598926	0.401325	0.303436	0.219694	0.318994	0.286286	0.271509	0.194965	0.38478	0.259548	0.361336	0.147647	0.135047	0.335803	0.342671	0.179613	0.309173	0.333678	0.219953	0.269518	0.190111	0.284619	0.232572	0.194055	0.227888	0.256698	0.28953	0.209801	0.206342	0.32112
334	MYD88	Q99836	Myeloid differentiation primary response protein MyD88	FITVCDYTNPCTK	26	33	26	33	1.0164	0.60221	5.34831	1.10331	5.26204	1.8321	0.206291	1.18892e-08	0.000143	3.34083e-12	1.36726e-06	0.00109633	7.6839e-10	0.821201	1.18301	1.13867	1.30175	1.28461	0.163201	2.39653	1.16523	0.652773	0.647177	0.97994	0.9318	0.890685	0.791573	1.46014	0.163201	0.477227	1.69232	0.49785	1.10536	1.98591	0.532945	1.66651	0.476073	1.52318	0.49744	1.10897	2.43914
335	BAG1	Q99933	BAG family molecular chaperone regulator 1	IADQLEELNK	26	33	26	33	1.31183	1.16066	1.17629	1.32016	0.896681	1.13742	1.12231	0.0529851	0.187816	0.173092	0.234357	0.464655	0.456245	1.28108	1.51388	1.36142	1.27448	1.52285	1.16841	1.38171	0.954942	1.41127	1.02792	1.04746	1.9721	1.46859	1.05835	1.29769	1.43189	0.98706	1.42877	1.31702	1.25549	1.2335	1.98504	1.13717	1.24201	1.0542	1.29317	0.890245	1.09043
335	BAG1	Q99933	BAG family molecular chaperone regulator 1	ILEEIDTLILPENFK	26	33	26	33	0.194204	0.284466	0.45291	0.523679	2.33213	1.84092	1.15625	0.00867311	0.004981	0.279098	0.0664939	0.0279422	0.553384	0.667561	0.142676	0.142676	0.142676	0.142676	0.142676	0.142676	0.142676	0.142676	0.142676	0.142676	0.142676	0.142676	0.142676	0.142676	0.142676	0.142676	0.142676	0.142676	0.142676	0.526428	0.573758	0.142676	0.142676	0.142676	0.142676	0.142676	0.311766
342	MSI2	Q96DH6	RNA-binding protein Musashi homolog 2	VLGQPHHELDSK	26	33	26	33	0.555344	0.460823	0.372978	0.406785	0.671617	0.882736	1.09064	0.0143058	0.270019	0.672944	0.0967748	0.53429	0.850693	0.415815	0.363838	0.707179	0.767614	0.53778	0.694987	0.510632	0.651374	0.85292	0.648099	0.438894	0.436905	0.310235	0.344847	0.69172	0.712363	0.52148	0.65667	0.671639	0.484672	0.457819	0.619606	0.540998	0.480631	0.508186	0.412033	0.2681	0.508734
352	HDAC2	Q92769	Histone deacetylase 2	YHSDEYIK	26	33	26	33	1.02182	0.818151	0.985468	0.85616	0.964424	1.04646	0.868785	0.970796	0.9539	0.408551	0.997098	0.976063	0.69605	0.407912	0.869517	2.35495	1.15346	1.70334	1.41659	2.33841	0.878596	1.38339	1.11529	1.01907	1.32216	0.141018	0.497105	0.772537	0.576035	0.859299	0.898315	1.08972	0.585436	1.05998	0.558846	0.567512	0.895994	1.03197	1.0709	0.948983	0.625568
356	KIAA1524	Q8TCG1	Protein CIP2A	LESVAEEHEILTK	26	33	26	33	0.4788	0.522076	0.448073	0.512863	0.935825	0.982354	1.1446	0.330436	0.711778	0.125585	0.63694	0.842127	0.395678	0.456461	0.460094	0.305806	0.337	0.401036	0.666806	0.323002	0.541035	0.659361	0.613955	0.324358	0.416128	0.651078	0.376248	0.346109	0.369575	0.554869	0.425784	0.425375	0.409372	0.545408	0.497933	0.505736	0.632506	0.736397	0.467369	0.521827	0.554965
361	MMP21	Q8N119	Matrix metalloproteinase-21	GYPDGGAAQAFSK	26	33	26	33	0.0764984	0.153608	0.134984	0.235934	1.76453	1.53594	1.74787	0.050169	0.0901851	0.135176	0.230777	0.306406	0.403772	0.0499521	0.0499521	0.0499521	0.459811	0.0499521	0.0499521	0.133201	0.0499521	0.0499521	0.0499521	0.0499521	0.0499521	0.0499521	0.0499521	0.0499521	0.0499521	0.0499521	0.247048	0.0499521	0.0499521	0.0499521	0.0499521	0.0499521	0.0499521	0.0499521	0.0499521	0.279204	0.0499521
361	MMP21	Q8N119	Matrix metalloproteinase-21	EDLAAPGAAVDIK	26	33	26	33	0.287363	0.299681	0.25674	0.310328	0.893436	1.03553	1.20873	0.348932	0.96931	0.0947446	0.63694	0.98212	0.340489	0.217955	0.287006	0.336755	0.692025	0.43544	0.161413	0.319146	0.0891838	0.382248	0.280844	0.140244	0.267545	0.285666	0.167487	0.251326	0.428698	0.359768	0.232621	0.355771	0.274417	0.374451	0.193107	0.248532	0.287538	0.230392	0.171851	0.498111	0.50729
362	DDX46	Q7L014	Probable ATP-dependent RNA helicase DDX46	LQNSYQPTNK	26	33	26	33	0.480645	0.519156	0.452692	0.482826	0.941843	0.930022	1.06657	0.776502	0.156737	0.586915	0.908199	0.424111	0.836606	0.28803	0.515455	0.66476	0.217984	0.420512	0.981204	0.242732	0.39417	0.664313	0.589413	0.524416	0.481667	0.421214	0.382345	0.266145	0.402824	0.231961	0.29456	0.108992	0.510135	0.712343	1.06041	0.108992	0.712622	0.977882	0.321701	0.673366	0.108992
362	DDX46	Q7L014	Probable ATP-dependent RNA helicase DDX46	NFYVEVPELAK	26	33	26	33	0.361172	0.373007	0.526076	0.446406	1.45658	1.19678	0.848559	0.0372945	0.242116	0.239683	0.186472	0.520435	0.520068	0.0543694	0.622195	0.251459	0.0543694	0.252425	0.288588	0.64123	0.449123	0.693853	0.900946	0.599496	0.396878	0.0543694	0.466982	0.387731	0.0543694	0.0543694	0.0543694	0.0543694	0.0543694	0.460215	0.479169	0.324748	0.649146	0.288589	0.80275	0.220198	0.454518
366	ATAD2	Q6PL18	ATPase family AAA domain-containing protein 2	LITNTAEAVLQK	26	33	26	33	0.153503	0.219217	0.111364	0.123031	0.725482	0.561229	1.10476	0.302114	0.933523	0.891449	0.624091	0.975955	0.946951	0.0311558	0.292722	0.0311558	0.0311558	0.0311558	0.116919	0.1433	0.0311558	0.114594	0.0999404	0.20418	0.261174	0.269753	0.0311558	0.52926	0.143844	0.181539	0.393076	0.0311558	0.38692	0.236854	0.0311558	0.0311558	0.127744	0.177702	0.0311558	0.0311558	0.0764258
368	OLFM4	Q6UX06	Olfactomedin-4	VQSINYNPFDQK	26	33	26	33	0.35138	0.32316	0.538982	0.472137	1.5339	1.461	0.87598	0.103103	0.00396553	0.719281	0.353934	0.0228018	0.857343	1.1973	0.0678252	0.671658	0.580601	0.378855	0.0678252	0.387819	0.503207	0.270338	0.65492	0.0678252	0.0678252	0.0678252	0.0678252	0.293834	0.0678252	0.827773	0.0678252	0.0678252	0.427098	0.770858	0.0678252	0.0678252	0.304355	0.482214	0.63897	0.0678252	0.283468
370	CDCA8	Q53HL2	Borealin	HSIAQLDPEALGNIK	26	33	26	33	0.314328	0.317067	0.319845	0.330976	1.01755	1.04387	1.0348	0.992699	0.959088	0.920947	0.997098	0.976063	0.954918	0.279809	0.163141	0.238364	0.353759	0.211566	0.233141	0.363842	0.390588	0.379641	0.202579	0.321157	0.243077	0.450921	0.317893	0.189884	0.455921	0.295005	0.473505	0.30026	0.28629	0.296443	0.338433	0.23968	0.340965	0.415022	0.391633	0.23373	0.439825
371	CYBRD1	Q53TN4	Cytochrome b reductase 1	NLALDEAGQR	26	33	26	33	0.165952	0.169026	0.167606	0.134369	1.00997	0.794956	0.801694	0.818919	0.112157	0.229217	0.914327	0.359737	0.510094	0.399771	0.0952422	0.251176	0.159925	0.456864	0.137345	0.226021	0.15331	0.162528	0.179333	0.134943	0.0652455	0.214856	0.0270511	0.0887376	0.154766	0.183436	0.0898326	0.0615123	0.171815	0.0270511	0.155815	0.169306	0.130711	0.234009	0.184139	0.354294	0.223205
379	ECM1	Q16610	Extracellular matrix protein 1	LLPAQLPAEK	26	33	26	33	0.676894	0.484873	0.678579	0.441845	1.00249	0.911259	0.651133	0.992698	0.464222	0.00543373	0.997098	0.726238	0.0507209	0.582182	0.602981	0.496603	0.6742	1.36077	1.73093	0.403146	0.815207	1.02781	0.874847	1.05056	1.05625	0.7293	0.135915	0.45331	0.176965	0.650213	0.444807	0.5366	0.571082	0.709547	0.772651	0.0679577	0.326234	1.28121	0.0679577	0.383504	0.532568
379	ECM1	Q16610	Extracellular matrix protein 1	ELLALIQLER	26	33	26	33	0.420663	0.28429	0.363515	0.253283	0.864148	0.890934	0.696762	0.276148	0.58085	0.110316	0.610711	0.799973	0.367721	0.0419322	0.437445	0.442311	0.527332	0.864689	0.661507	0.753272	0.562953	0.660632	0.437765	0.277687	0.339736	0.520208	0.105172	0.302747	0.240446	0.11651	0.262713	0.294083	0.130132	0.423559	0.377117	0.965747	0.363995	0.704904	0.122635	0.175709	0.246421
379	ECM1	Q16610	Extracellular matrix protein 1	LTFINDLCGPR	26	33	26	33	0.777826	0.443744	2.14189	0.653216	2.75368	1.47205	0.304972	0.00815337	0.841692	0.00121636	0.0646647	0.921853	0.0219558	0.406455	0.664843	0.283457	0.980232	0.838509	0.740229	1.47776	0.828709	1.1629	0.933755	0.506331	0.532326	1.97356	0.568436	1.11617	0.956613	0.418682	0.416555	0.315123	0.165091	0.43864	0.682232	2.55988	0.461767	0.612735	0.182497	0.282143	0.926504
381	SRSF7	Q16629	Serine/arginine-rich splicing factor 7	VYVGNLGTGAGK	26	33	26	33	0.292443	0.301957	0.379278	0.25523	1.29693	0.845254	0.672938	0.754872	0.0492829	0.152854	0.908199	0.195432	0.439454	0.266635	0.104927	0.300734	0.500885	0.297235	0.242524	0.263458	0.245766	0.368562	0.234647	0.508385	0.280417	1.0636	0.225934	0.504035	0.187284	0.328305	0.220446	0.291934	0.0418715	0.286385	0.221686	0.277261	0.256869	0.0418715	0.0418715	0.347324	0.143909
386	LASP1	Q14847	LIM and SH3 domain protein 1	TQDQISNIK	26	33	26	33	0.257144	0.369227	0.385636	0.400356	1.49969	1.08431	1.03817	0.340092	0.214321	0.188634	0.63694	0.488059	0.471586	0.0743835	0.247964	0.0743835	0.323306	0.246472	0.35368	0.411361	0.367517	0.561231	0.455849	0.0743835	0.24386	0.260454	0.0743835	0.0743835	0.21611	0.417723	0.404446	0.599681	0.0743835	0.356937	0.0743835	0.475322	0.0743835	0.0743835	0.0743835	0.812105	0.476623
388	POSTN	Q15063	Periostin	EVNDTLLVNELK	26	33	26	33	0.167955	0.114535	0.127235	0.116931	0.757553	1.02092	0.919015	0.0791315	0.592097	0.981417	0.303354	0.809182	0.990485	0.0247587	0.151622	0.175834	0.190112	0.278552	0.188873	0.0247587	0.0247587	0.173676	0.147108	0.193483	0.225675	0.20922	0.299964	0.451455	0.0247587	0.13921	0.127708	0.262432	0.184656	0.199074	0.233464	0.0247587	0.16466	0.100819	0.145438	0.131371	0.113427
388	POSTN	Q15063	Periostin	IIDGVPVEITEK	26	33	26	33	0.33144	0.284611	0.325225	0.30022	0.981248	1.05485	0.923117	0.737078	0.61919	0.443591	0.908199	0.81847	0.728757	0.279612	0.278951	0.408862	0.338508	0.203284	0.261034	0.279262	0.439656	0.394259	0.407492	0.373874	0.30289	0.47148	0.420892	0.290015	0.250232	0.415098	0.343561	0.226639	0.261185	0.360871	0.310729	0.351842	0.263654	0.366914	0.316639	0.355308	0.24461
390	FAT1	Q14517	Protocadherin Fat 1	IVSGDSENLFK	26	33	26	33	0.140951	0.14008	0.132972	0.10441	0.943393	0.745357	0.785199	1	0.197513	0.28328	1	0.473208	0.556875	0.0461464	0.0461464	0.177305	0.253798	0.0461464	0.156895	0.0461464	0.105425	0.262107	0.0461464	0.0461464	0.234422	0.0461464	0.0461464	0.0461464	0.174316	0.216598	0.0461464	0.0461464	0.413564	0.187511	0.426392	0.0461464	0.34174	0.0461464	0.114754	0.0461464	0.0461464
390	FAT1	Q14517	Protocadherin Fat 1	YEVNIGSSAAK	26	33	26	33	0.0835415	0.0760788	0.107512	0.147013	1.28693	1.93237	1.3674	0.528155	0.000853017	0.114994	0.809838	0.0059327	0.377836	0.0209034	0.100304	0.0209034	0.18839	0.0209034	0.229229	0.0209034	0.0862538	0.0209034	0.0209034	0.144722	0.0209034	0.0209034	0.113957	0.121953	0.0209034	0.0970871	0.115035	0.0209034	0.239705	0.138006	0.0209034	0.0209034	0.0779743	0.247718	0.0209034	0.172894	0.0478566
391	HABP2	Q14520	Hyaluronan-binding protein 2	FTCACPDQFK	26	33	26	33	0.575069	0.338475	1.345	0.618321	2.33885	1.82679	0.45972	0.00220015	6.95262e-05	0.00236726	0.0230016	0.000639641	0.0326121	0.619132	0.105766	0.650098	1.07825	0.773721	0.562104	0.71367	0.386237	0.494432	0.465911	0.392258	0.588199	0.505626	0.105766	0.511441	0.105766	0.907976	0.471615	0.611924	0.787783	0.218457	0.922421	1.29807	0.81783	0.607193	0.250143	0.579924	0.260169
394	CTTN	Q14247	Src substrate cortactin	ENVFQEHQTLK	26	33	26	33	0.380036	0.366973	0.384014	0.444755	1.01047	1.21196	1.15817	0.750814	0.700432	0.708358	0.908199	0.842127	0.85551	0.42184	0.352972	0.27058	0.345593	0.271968	0.367539	0.262775	0.393605	0.369838	0.337331	0.386783	0.195804	0.322999	0.310986	0.341349	0.450903	0.382531	0.47983	0.748808	0.435882	0.498993	0.250419	0.447598	0.283986	0.331462	0.618575	0.481628	0.320568
397	FGFBP1	Q14512	Fibroblast growth factor-binding protein 1	DTLGNTQIK	26	33	26	33	0.216865	0.295454	0.235249	0.243682	1.08477	0.824771	1.03584	0.985309	0.15407	0.649738	0.997098	0.421858	0.850693	0.168262	0.346384	0.138912	0.260324	0.264858	0.453467	0.259077	0.334757	0.194123	0.0473443	0.179692	0.134999	0.186219	0.251002	0.178738	0.191185	0.19202	0.261491	0.0473443	0.185295	0.223387	0.209461	0.379453	0.0946887	0.0473443	0.40867	0.266846	0.258202
398	LAMC2	Q13753	Laminin subunit gamma-2	AGYFGDPLAPNPADK	26	33	26	33	0.259807	0.215002	0.268991	0.331067	1.03535	1.53983	1.23077	0.796565	0.00674826	0.186258	0.908199	0.03463	0.470761	0.0556681	0.111336	0.23636	0.642681	0.277302	0.390103	0.0556681	0.0556681	0.468355	0.0556681	0.506934	0.342185	0.389689	0.230577	0.39275	0.159297	0.0556681	0.31352	0.206535	0.0556681	0.175106	0.577275	0.0556681	0.26849	0.391287	0.285509	0.370819	0.22092
399	CAPS	Q13938	Calcyphosin	FLDNFDSSEK	26	33	26	33	0.625506	0.428535	0.567753	0.5508	0.90767	1.28531	0.97014	0.583764	0.413686	0.511801	0.83139	0.660749	0.779564	0.632832	0.555689	1.0027	0.418362	0.554549	0.384647	0.12976	0.70237	0.12976	0.978787	1.10033	0.12976	1.03665	1.57406	0.618133	0.12976	0.12976	0.505767	0.12976	0.405778	0.345408	1.69151	0.75631	0.328304	1.59017	0.302261	0.12976	0.12976
399	CAPS	Q13938	Calcyphosin	EAVIAAAFAK	26	33	26	33	0.673809	0.255851	1.13064	0.412233	1.67798	1.61122	0.364602	1.44225e-05	0.286025	1.55394e-07	0.000552864	0.53429	1.78703e-05	0.527357	0.670061	1.31337	1.50229	0.950699	1.15332	0.815199	0.708945	0.293916	0.499763	0.523521	0.799664	0.578886	0.542461	0.70715	0.795614	0.607501	0.160729	0.705944	0.425119	0.364078	0.542632	0.716429	0.426661	0.666742	0.520993	0.332754	0.297223
402	CUL4B	Q13620	Cullin-4B	LITYLDQTTQK	26	33	26	33	0.725255	0.702851	3.32431	0.716886	4.58365	1.01997	0.215649	0.230435	0.718726	0.176105	0.555326	0.842127	0.456245	0.933342	0.321337	0.799589	0.836416	0.669774	0.742998	0.869076	0.319825	0.872276	0.802353	0.547841	0.466308	0.694086	0.505308	0.496948	0.653299	1.00653	0.76046	0.438294	1.04634	1.08649	0.915652	1.09306	0.849837	0.143755	0.98543	0.143755	0.490014
408	LGR4	Q9BXB1	Leucine-rich repeat-containing G-protein coupled receptor 4	VLTLQNNQLK	26	33	26	33	0.419759	0.402157	0.387955	0.352085	0.924233	0.875491	0.90754	0.345921	0.21769	0.629965	0.63694	0.49087	0.847322	0.522999	0.51888	0.263492	0.415593	0.408774	0.255864	0.370141	0.330046	0.239958	0.408365	0.460972	0.394893	0.278974	0.412947	0.661746	0.518417	0.289299	0.406474	0.43498	0.292041	0.914185	0.303697	0.356945	0.566599	0.401533	0.485921	0.369227	0.417821
409	PSAT1	Q9Y617	Phosphoserine aminotransferase	FGVIFAGAQK	26	33	26	33	0.196994	0.180192	0.165548	0.206352	0.840372	1.14518	1.24648	0.161188	0.907997	0.402848	0.469281	0.966951	0.69605	0.230825	0.101497	0.299009	0.318512	0.138148	0.171686	0.27739	0.237584	0.0930915	0.267166	0.093078	0.169513	0.174684	0.2539	0.31312	0.17868	0.129614	0.229936	0.12537	0.332559	0.115735	0.111253	0.187976	0.253024	0.117435	0.20105	0.261526	0.19305
413	C5AR1	P21730	C5a anaphylatoxin chemotactic receptor 1	NVLTEESVVR	26	33	26	33	1.33093	0.956423	1.90799	1.31979	1.43358	1.37992	0.691718	0.555063	0.336032	0.676856	0.825853	0.581107	0.850693	0.920035	1.08734	3.84965	0.9899	0.590049	2.18251	1.36365	2.21592	1.06888	3.39017	1.37959	1.57749	1.75112	1.01509	0.228788	0.457745	0.612283	0.796896	0.376038	2.37537	0.360336	1.12028	1.24107	2.07671	1.00996	0.567309	1.2566	0.431935
416	STRAP	Q9Y3F4	Serine-threonine kinase receptor-associated protein	AATAAADFTAK	26	33	26	33	0.291872	0.221099	0.210682	0.254822	0.721831	1.15253	1.20951	0.0279644	0.355216	0.277774	0.160795	0.600732	0.553384	0.432032	0.403852	0.40702	0.20413	0.275535	0.391781	0.472968	0.165348	0.282869	0.363421	0.247127	0.260958	0.389222	0.143464	0.226201	0.297675	0.146574	0.416008	0.458638	0.0425574	0.125946	0.17653	0.30643	0.314483	0.194927	0.442964	0.0425574	0.348465
416	STRAP	Q9Y3F4	Serine-threonine kinase receptor-associated protein	YDYNSGEELESYK	26	33	26	33	0.163358	0.217333	0.303358	0.33717	1.85701	1.55139	1.11146	0.00217332	0.019538	0.908543	0.0230016	0.0881125	0.950141	0.0656862	0.222789	0.0656862	0.460104	0.0656862	0.349113	0.0656862	0.285696	0.0656862	0.0656862	0.0656862	0.0656862	0.157865	0.0656862	0.31406	0.248115	0.0656862	0.245412	0.0656862	0.24061	0.0656862	0.0656862	0.554302	0.183957	0.0656862	0.0656862	0.0656862	0.85367
422	SHOC2	Q9UQ13	Leucine-rich repeat protein SHOC-2	LESLPNEIAYLK	26	33	26	33	0.339113	0.321974	0.399428	0.339774	1.17786	1.05528	0.850651	0.0804547	0.807471	0.125585	0.303354	0.907392	0.395678	0.393516	0.472413	0.511198	0.331551	0.128751	0.556859	0.867624	0.144831	0.120429	0.47754	0.295596	0.36195	0.230197	0.31379	0.440281	0.314284	0.313319	0.350506	0.28982	0.30392	0.281084	0.30547	0.312605	0.396414	0.172431	0.13057	0.295961	0.237703
424	HPSE	Q9Y251	Heparanase	TDFLIFDPK	26	33	26	33	0.153522	0.174428	0.125225	0.151156	0.815681	0.866577	1.20707	0.214907	0.486037	0.352811	0.537267	0.733007	0.638949	0.0399919	0.140667	0.0399919	0.237175	0.21925	0.164475	0.0399919	0.0399919	0.288504	0.229432	0.366941	0.166171	0.0399919	0.309295	0.0399919	0.0399919	0.151808	0.161801	0.136978	0.0399919	0.356038	0.0893095	0.14103	0.112449	0.18121	0.21911	0.179697	0.354861
424	HPSE	Q9Y251	Heparanase	EGDLTLYAINLHNVTK	26	33	26	33	0.350361	0.314591	0.353879	0.351268	1.01004	1.11659	0.992624	0.876377	0.238055	0.526277	0.961008	0.520435	0.796341	0.249777	0.238424	0.293642	0.550591	0.244975	0.300873	0.916465	0.341131	0.299469	0.237186	0.201145	0.330166	0.547807	0.429564	0.599099	0.188582	0.326616	0.253759	0.271795	0.405305	0.241027	0.24301	0.355396	0.382043	0.219328	0.442199	0.272233	0.317039
426	IMP3	Q9NV31	U3 small nucleolar ribonucleoprotein protein IMP3	ASAALLDK	26	33	26	33	0.147524	0.211542	0.251692	0.189628	1.70611	0.896405	0.753411	0.0214201	0.670707	0.149719	0.129648	0.842127	0.43589	0.0449037	0.212864	0.0449037	0.255172	0.0449037	0.265391	0.31491	0.0449037	0.0449037	0.0449037	0.244041	0.15826	0.0449037	0.432322	0.0449037	0.0449037	0.0449037	0.0449037	0.430032	0.0449037	0.0449037	0.0449037	0.309902	0.243573	0.0449037	0.295608	0.297711	0.291945
427	LYAR	Q9NX58	Cell growth-regulating nucleolar protein	DAVEQQGEVK	26	33	26	33	0.287417	0.293892	0.403097	0.309939	1.40248	1.0546	0.768895	0.421427	0.774772	0.605419	0.725715	0.890988	0.84288	0.431469	0.459009	0.331047	0.312152	0.445985	0.208513	0.467323	0.239625	0.577517	0.230185	0.459785	0.0757269	0.443048	0.160448	0.259746	0.286508	0.0757269	0.353024	0.0757269	0.0757269	0.505705	0.444303	0.0757269	0.0757269	0.230885	0.172208	0.298397	0.455255
434	XPO5	Q9HAV4	Exportin-5	DPLLLAIIPK	26	33	26	33	0.204571	0.170881	0.178247	0.166416	0.871319	0.973872	0.933626	0.174204	0.304907	0.268308	0.491756	0.543318	0.544011	0.135052	0.177994	0.242961	0.233268	0.295492	0.235582	0.238751	0.214682	0.192572	0.151475	0.168216	0.27688	0.256803	0.16075	0.162896	0.189368	0.243561	0.173632	0.198802	0.0819743	0.124165	0.261467	0.23105	0.106864	0.163249	0.40135	0.177252	0.169261
435	CACYBP	Q9HB71	Calcyclin-binding protein	SFDLLVK	26	33	26	33	0.0674071	0.0775824	0.0683911	0.0856994	1.0146	1.10462	1.25308	0.992698	0.426449	0.105405	0.997098	0.671803	0.356517	0.0974728	0.0841897	0.0936616	0.077284	0.072831	0.0669936	0.0414931	0.0706635	0.119126	0.0410433	0.0513809	0.0648738	0.0685316	0.0378395	0.047766	0.0775407	0.0956082	0.0437285	0.0406787	0.0543892	0.0725414	0.043533	0.0942872	0.0660815	0.0814804	0.0475658	0.0809523	0.0825935
442	PNN	Q9H307	Pinin	VELAQLQEEWNEHNAK	26	33	26	33	0.394765	0.396442	0.464886	0.365359	1.17763	0.921595	0.785911	0.28698	0.467318	0.0569137	0.611246	0.726238	0.256669	0.258572	0.229375	0.222796	0.447306	0.384692	0.318406	0.339914	0.63788	0.519248	0.337663	0.338595	0.391643	0.578941	0.483461	0.414056	0.309491	0.502506	0.459158	0.2772	0.212427	0.433607	0.362454	0.37351	0.415617	0.436071	0.579295	0.405862	0.500395
443	MUC13	Q9H3R2	Mucin-13	HIEEENLIDEDFQNLK	26	33	26	33	0.409473	0.425206	0.481364	0.488473	1.17557	1.14879	1.01477	0.985388	0.563382	0.788225	0.997098	0.784578	0.880057	0.198715	0.214739	0.649561	0.316864	0.293485	0.356071	0.429375	0.498696	0.436793	0.429586	0.533568	0.507787	0.0770821	0.351634	0.272213	0.41818	0.48867	0.352665	0.427691	0.533985	0.16149	0.605646	0.567807	0.350266	0.851085	0.322645	0.582161	0.369177
444	DSN1	Q9H410	Kinetochore-associated protein DSN1 homolog	HFADGLETDGTLQK	26	33	26	33	0.306164	0.250396	0.364425	0.672231	1.19029	2.68467	1.84464	0.79485	0.0161579	0.130019	0.908199	0.0774232	0.398726	0.56111	0.210813	0.0456961	0.564934	0.456587	0.0456961	0.0456961	0.380174	0.0456961	0.413436	0.336677	0.25714	0.372084	0.335987	0.493184	0.274677	0.0456961	0.250307	0.223726	0.464574	0.44034	0.287615	0.539209	0.299197	0.45652	0.113503	0.0456961	0.405884
454	CEACAM8	P31997	Carcinoembryonic antigen-related cell adhesion molecule 8	NDTGSYTLQVIK	26	33	26	33	0.157313	0.164687	0.256905	0.131357	1.63308	0.797618	0.511305	0.0519651	0.669737	0.0108559	0.234352	0.842127	0.0805436	0.605125	0.248048	0.0616371	0.243081	0.0616371	0.0616371	0.221403	0.171956	0.248733	0.288842	0.0616371	0.0616371	0.297321	0.0616371	0.259496	0.186051	0.0616371	0.165742	0.0616371	0.0616371	0.205583	0.147477	0.0616371	0.0616371	0.0616371	0.0616371	0.0616371	0.0616371
[truncated: 90 more columns]

## Sheet: Cohort 2
Quantified proteins in the analysis of Cohort-2											Estimated amount of proteins in plasma EV (fmol / mL)
#	Gene Name	Uniprot ID	Protein Name	pep#	Number of valid values	Average (fmol / mL of plasma)	Fold change (cluster2/cluster1)	P-value (cluster2/cluster1)	Adjusted P-value (cluster2/cluster1)	cluster	1	1	1	1	1	1	1	1	1	1	1	1	1	1	1	1	1	1	1	1	1	1	1	1	1	1	1	1	1	1	1	1	1	1	1	1	1	1	1
										stage	Stage 0	Stage 0	Stage 0	Stage 0	Stage I	Stage I	Stage I	Stage I	Stage I	Stage I	Stage I	Stage I	Stage I	Stage I	Stage I	Stage I	Stage II	Stage II	Stage II	Stage II	Stage II	Stage II	Stage II	Stage II	Stage II	Stage II	Stage II	Stage II	Stage II	Stage III	Stage III	Stage III	Stage III	Stage III	Stage III	Stage III	Stage IV	Stage IV	Stage IV
										id	KGIS065	KGIS079	KGIS083	KGIS131	KGIS003	KGIS009	KGIS011	KGIS030	KGIS031	KGIS078	KGIS084	KGIS094	KGIS097	KGIS106	KGIS109	KGIS113	KGIS002	KGIS029	KGIS033	KGIS044	KGIS066	KGIS074	KGIS080	KGIS087	KGIS112	KGIS116	KGIS138	KGIS140	KGIS147	KGIS022	KGIS047	KGIS089	KGIS096	KGIS103	KGIS111	KGIS150	KGIS001	KGIS004	KGIS005
1	ERBB2	P04626	Receptor tyrosine-protein kinase erbB-2	2	90	1.42865	1.25217	0.213282	0.479884		0.347689	0.699333	0.983475	1.67835	2.61773	2.38639	1.31081	1.04214	1.48228	1.27752	NA	1.43546	NA	0.542306	1.0053	NA	0.647217	1.38403	2.87544	0.562605	0.905353	1.53955	0.608176	NA	2.66062	3.31605	2.33553	2.32199	2.8949	0.562037	0.424728	2.89378	NA	NA	0.808374	NA	3.0038	1.58893	4.12064
2	HSPB1	P04792	Heat shock protein beta-1	1	110	23.9576	1.26193	0.682573	0.802945		7.84267	9.76058	11.0187	30.4528	12.0996	6.45797	8.33752	20.7349	19.0238	7.65097	34.0786	9.57856	20.4638	42.0804	35.9284	15.3849	19.631	2.2746	14.3309	3.44368	17.5414	16.9611	36.0424	132.64	185.618	10.9509	17.3274	22.8233	42.9381	10.1242	9.09518	122.904	53.1662	31.1186	88.3451	13.2802	22.7717	21.1719	8.56499
4	S100A8	P05109	Protein S100-A8	3	110	10.9254	1.8074	2.41704e-06	2.65874e-05		14.488	6.1539	7.17989	7.40706	6.5157	12.5528	16.593	7.74943	4.05967	6.59197	15.7194	13.0084	11.2582	20.8643	3.30125	9.89692	8.63802	2.51969	4.56575	7.38681	12.8755	19.6349	10.6075	4.35363	11.8681	9.17441	19.6093	10.6992	10.1601	4.34958	9.83038	9.37448	9.48904	6.03543	10.7745	6.7049	12.7425	33.6791	7.91772
5	ANXA1	P04083	Annexin A1	1	85	6.96477	1.17036	0.201383	0.463649		0.472638	3.20293	2.4006	NA	3.35322	NA	2.40311	1.52941	6.07738	3.87721	3.88285	4.86078	NA	4.36371	6.02412	2.94045	2.21404	3.26748	NA	NA	14.6273	NA	8.90834	NA	5.78168	NA	2.4051	1.95642	3.07297	3.0227	4.86138	NA	NA	4.22422	2.31698	3.79546	6.58174	1.42076	4.13217
7	GAPDH	P04406	Glyceraldehyde-3-phosphate dehydrogenase	2	110	59.9661	1.13584	0.250687	0.496361		89.0357	66.7342	71.1872	77.5375	34.0787	16.2623	44.1995	60.4249	69.5443	34.498	103.5	52.2561	56.4071	33.3569	130.752	144.457	53.7589	30.5208	47.4346	20.0285	40.232	53.3181	125.005	142.134	53.4863	21.9808	78.8101	34.4817	39.7166	38.7439	67.0853	243.84	66.4411	157.044	72.7378	26.8007	119.524	82.7448	32.8215
8	ASL	P04424	Argininosuccinate lyase	1	52	2.1247	1.07881	0.289622	0.530974		2.43275	1.70176	NA	NA	NA	1.45776	NA	0.447016	1.45386	NA	3.32087	0.872922	1.40113	NA	NA	NA	NA	NA	NA	NA	NA	NA	3.09218	2.27816	NA	NA	NA	NA	NA	2.4913	0.83227	2.96335	2.24184	NA	NA	1.75112	6.77741	2.09335	3.12513
9	ORM1	P02763	Alpha-1-acid glycoprotein 1	1	110	439.663	3.50271	5.98468e-17	2.96242e-15		492.164	146.102	287.194	655.714	595.502	704.323	561.273	531.306	548.653	429.72	1439.3	326.651	572.775	472.707	164.275	511.264	523.84	525.747	531.13	631.495	559.409	600.791	419.57	385.77	622.359	445.155	387.813	615.374	1420.92	358.451	436.231	1114.13	375.925	291.978	600.6	588.662	203.439	2066.27	663.535
10	PPBP	P02775	Platelet basic protein	3	110	284.941	1.0402	0.496766	0.692674		392.721	189.371	155.512	307.64	261.889	80.3081	338.605	303.554	270.588	416.023	604.836	227.765	163.129	115.632	311.403	253.823	357.975	178.934	139.241	40.9442	575.874	188.04	230.544	330.485	272.802	221.304	526.96	467.991	349.49	144.329	309.028	481.848	205.295	347.193	270.942	213.785	324.157	610.861	300.472
11	TFRC	P02786	Transferrin receptor protein 1	3	110	19.2166	1.71422	9.03522e-05	0.000745406		10.3412	10.1709	21.1598	13.6332	27.1604	25.6959	8.90237	14.578	13.8773	21.3462	22.8665	20.561	28.9363	63.1416	15.5302	21.1059	19.6771	6.68698	16.3512	16.4254	19.8153	15.734	20.4313	9.39314	17.402	26.7385	55.5412	23.7395	27.1122	6.70181	40.7255	37.6104	14.874	26.0113	15.3625	14.8081	20.1253	28.0915	24.4506
13	LMNA	P02545	Prelamin-A/C	1	34	1.5417	1.31459	0.138466	0.37049		NA	NA	NA	2.43836	NA	0.328333	NA	NA	2.81496	NA	NA	NA	NA	NA	NA	NA	NA	NA	NA	1.58972	1.69096	NA	1.31644	NA	NA	NA	1.69889	0.886948	NA	NA	NA	NA	NA	NA	NA	NA	NA	2.51077	1.8541
14	C9	P02748	Complement component C9	2	110	29.6787	1.97281	5.45167e-07	8.99526e-06		15.1553	12.9679	11.9844	31.3791	26.4695	18.0818	20.0403	74.8137	40.8111	19.9704	44.3642	8.68182	12.812	46.6521	31.5224	34.353	18.7175	56.8754	111.692	26.293	30.6121	88.9193	31.999	122.307	45.4077	22.3972	48.5293	64.9541	61.713	20.3909	17.1784	36.1627	26.4189	29.5163	33.0314	28.0438	16.0891	41.6388	47.5849
15	LRG1	P02750	Leucine-rich alpha-2-glycoprotein	2	110	4.11654	2.91861	1.03423e-15	3.41296e-14		4.1761	1.92082	3.99839	13.7728	2.97754	6.52823	6.31857	5.3518	3.21228	3.55416	8.35674	2.9494	5.87631	4.15537	1.89109	6.03735	2.65052	5.61839	8.94351	4.83721	4.12857	2.31984	3.74672	3.45236	7.52433	3.19828	5.43513	5.00963	9.01954	4.10737	2.78674	11.6367	12.2706	3.30206	6.2314	10.5338	4.44713	13.0752	6.45175
16	FN1	P02751	Fibronectin	2	110	208.048	3.30393	1.11355e-09	2.20483e-08		385.652	148.29	119.512	507.291	446.795	345.197	151.799	365.231	312.228	78.5708	112.289	245.031	820.827	99.3495	619.166	672.784	78.6404	123.817	299.137	29.5846	238.027	50.3692	283.674	159.673	1786.84	583.203	337.466	107.252	307.48	289.647	171.709	194.159	1068.9	412.296	369.9	150.953	512.136	135.349	209.56
17	IGF2	P01344	Insulin-like growth factor II	1	99	6.7473	1.39803	0.00027624	0.00195341		8.73552	5.97906	9.05953	13.719	12.3331	12.1727	8.22154	10.9601	9.53633	9.89143	NA	NA	7.49494	5.2451	6.51729	4.80925	4.13491	21.3522	7.32015	7.48937	5.55958	NA	6.31791	6.51467	10.7462	6.61579	15.1127	NA	NA	4.01267	2.90427	4.1647	10.391	5.87754	6.43557	NA	3.24863	7.14781	8.75762
19	COL3A1	P02461	Collagen alpha-1(III) chain	1	96	0.853808	1.05583	0.862211	0.908073		0.389079	0.742601	2.54978	2.57876	0.593669	0.708515	0.88367	0.488097	0.825168	1.09449	1.33413	0.827791	0.797168	0.573397	NA	0.514051	0.986266	0.4155	0.326977	0.346423	0.344446	0.50728	NA	0.523456	0.633273	0.971524	NA	0.808497	NA	0.622142	0.222078	1.78255	0.845295	0.476213	1.00707	NA	0.720111	1.28758	0.966083
21	SERPINA1	P01009	Alpha-1-antitrypsin	3	110	327.522	3.14447	3.40733e-17	2.96242e-15		379.719	194.835	300.685	1036.5	483.716	489.065	548.71	454.245	240.418	344.024	474.439	296.811	739.384	179.283	283.884	501.139	296.194	409.603	524.766	252.279	261.681	204.924	474.031	352.129	518.54	250.288	591.657	275.965	873.38	420.843	301.089	917.667	1083.52	353.572	637.897	442.882	382.137	1165.92	733.013
22	C3	P01024	Complement C3	3	110	301.376	3.76164	3.02165e-11	7.47857e-10		273.876	391.528	367.181	504.402	674.413	264.888	160.419	624.616	515.153	52.127	141.692	622.205	1323.52	96.6579	302.684	697.278	150.796	285.038	242.304	115.756	96.4622	236.052	668.343	435.13	645.238	263.723	962.375	229.21	741.383	230.194	386.664	1902.39	1710.58	462.829	981.585	316.077	1218.21	995.301	547.32
24	TGFB1	P01137	Transforming growth factor beta-1	2	110	6.46167	1.14907	0.168446	0.416904		10.4476	6.49611	4.7745	4.69637	3.7689	1.96437	2.52891	7.89643	10.8317	5.23165	12.735	5.14662	6.00106	7.1236	6.78723	10.0185	8.99198	5.57597	6.62558	1.16215	5.54836	3.93931	5.6429	10.9672	8.53069	4.70885	6.3543	5.16095	6.93853	4.25406	6.86841	9.72453	5.08903	11.231	6.68275	5.90535	7.05197	11.1671	8.62128
27	PLAU	P00749	Urokinase-type plasminogen activator	3	72	1.02901	1.10911	0.982136	0.987005		NA	NA	2.45918	NA	0.714095	0.577414	1.10048	0.503172	1.50709	NA	NA	2.36129	2.22039	NA	0.499704	1.11133	0.649175	0.970738	0.732881	0.921192	1.03731	1.25781	1.45719	1.14108	NA	NA	NA	NA	NA	1.17114	1.22888	NA	NA	NA	1.25402	NA	0.828181	1.44603	0.360093
29	EFEMP2	O95967	EGF-containing fibulin-like extracellular matrix protein 2	1	48	1.04462	1.34174	0.0445852	0.152205		NA	NA	2.04103	NA	1.49099	1.06803	NA	NA	0.486764	0.64407	NA	0.854127	0.949684	NA	0.891591	NA	0.963348	NA	0.214501	NA	NA	NA	1.55147	NA	1.77146	1.99023	NA	NA	NA	NA	1.81042	NA	NA	NA	NA	NA	0.291143	NA	NA
37	CLDN1	O95832	Claudin-1	1	15	2.13543	1.47791	0.18022	0.42838		NA	NA	2.23242	NA	NA	NA	NA	NA	NA	NA	NA	NA	NA	NA	NA	NA	NA	NA	0.452672	NA	NA	NA	NA	NA	NA	NA	NA	NA	NA	NA	NA	NA	2.84544	NA	NA	NA	NA	NA	NA
40	SNCG	O76070	Gamma-synuclein	1	49	0.508561	1.08981	0.789042	0.849078		0.530824	NA	NA	NA	NA	0.418619	0.237748	0.506544	0.412225	NA	0.96679	0.633834	0.444974	NA	NA	NA	0.411837	NA	0.371064	NA	NA	NA	NA	NA	NA	NA	NA	NA	NA	0.338956	NA	NA	NA	NA	NA	NA	0.236058	1.18335	0.376205
43	GGCT	O75223	Gamma-glutamylcyclotransferase	1	73	1.25369	0.939338	0.700661	0.802945		1.21459	0.892656	NA	NA	1.21596	NA	0.562257	2.17264	0.528028	0.737314	1.53562	1.75849	NA	1.20769	0.514227	NA	0.793205	0.883437	0.512412	1.26353	0.956351	1.6721	1.35783	1.53532	NA	NA	2.90893	NA	NA	NA	1.09313	1.51107	NA	1.30052	1.23107	NA	1.02293	1.47938	0.602419
45	PSMD10	O75832	26S proteasome non-ATPase regulatory subunit 10	1	94	2.27102	0.425282	0.386077	0.602949		0.598919	0.750228	1.42188	NA	0.621941	0.610485	0.858901	0.673626	1.54354	1.13638	2.55683	1.48055	1.27536	NA	2.67214	1.69839	1.11028	1.23286	0.58558	0.526841	1.0636	1.16097	1.97624	2.14501	1.92271	2.14613	NA	0.814499	2.48103	0.478515	1.2485	2.92887	1.39201	1.52131	3.60139	NA	0.790101	4.05962	0.644386
54	CLDN3	O15551	Claudin-3	1	108	9.54484	1.14893	0.545342	0.719851		16.2047	8.99635	4.22227	8.74658	4.11884	1.3805	4.64691	5.8231	19.5721	6.67158	7.87963	8.29002	7.06051	7.3194	21.2563	13.524	12.0374	14.2846	5.14474	1.27302	4.10398	5.44384	16.1627	17.2311	14.0492	4.85126	19.2092	4.40937	7.18806	5.80853	7.58429	10.5009	9.46741	17.9342	10.8717	11.2543	20.0989	11.6191	4.45718
55	PROM1	O43490	Prominin-1	1	36	0.951338	0.884675	0.485095	0.686063		NA	0.636404	NA	NA	1.17096	NA	NA	0.919897	0.601439	NA	NA	0.616007	NA	NA	0.902117	NA	0.763563	NA	1.08357	NA	NA	0.593045	1.40147	NA	NA	NA	NA	NA	NA	1.2451	NA	NA	NA	NA	NA	1.26884	0.604259	1.30857	NA
57	SPAG9	O60271	C-Jun-amino-terminal kinase-interacting protein 4	1	67	0.718063	0.868831	0.343175	0.585764		0.461297	0.547785	NA	NA	0.10348	NA	0.17591	0.362373	0.335861	0.39497	NA	NA	NA	0.539264	0.462798	0.988719	0.294665	0.737112	0.487834	0.326329	0.514165	0.701182	0.39114	1.11101	NA	NA	NA	2.41513	NA	0.818026	0.259482	NA	0.778785	0.60344	1.09461	NA	NA	0.308152	0.555768
65	PSMA7	O14818	Proteasome subunit alpha type-7	1	93	7.02408	2.10303	0.0001414	0.00107681		5.73767	3.38804	4.50669	NA	10.5011	4.74024	8.55358	11.0901	13.5349	NA	5.26778	6.54423	7.32718	3.15326	6.69714	9.73716	4.80569	5.14665	8.10463	1.0178	6.00188	3.13554	6.37715	7.66842	6.98583	2.7985	4.74573	NA	3.43553	7.19582	8.36053	27.5223	16.2843	7.2247	11.5947	3.39388	16.4701	32.8765	5.05901
66	PODXL	O00592	Podocalyxin	2	110	3.90363	1.42195	0.00211795	0.0110357		12.8274	3.38887	6.85952	6.35028	4.68444	3.96626	3.01986	4.85197	3.38401	3.73655	3.57653	7.10828	7.72777	5.62521	3.36671	9.50821	2.34936	0.754837	4.18528	2.4685	1.62037	1.56866	4.78696	4.58175	5.06665	6.98185	7.75732	2.49656	2.94117	7.61786	5.80581	10.9073	4.35117	3.93587	4.90498	2.81127	2.69864	2.18225	3.41633
69	APAF1	O14727	Apoptotic protease-activating factor 1	1	101	1.38435	1.8506	0.621032	0.766599		0.941308	0.999088	1.38554	2.1303	0.970624	0.712964	0.489648	NA	0.503479	0.439614	1.0665	0.778903	NA	0.747797	0.995427	1.49739	0.5407	1.16794	0.740167	0.471082	0.77739	0.364431	1.7368	1.82794	1.32286	1.23397	1.41247	0.897616	1.51368	0.972709	0.386907	2.09773	42.7959	0.979203	0.539133	1.17918	1.11293	NA	NA
72	SDCBP	O00560	Syntenin-1	2	110	11.9007	1.71611	6.19259e-05	0.000613066		33.4961	10.8428	10.3308	8.18046	51.5144	18.9593	7.28884	15.14	13.1712	10.5711	12.265	27.0475	21.6459	25.5935	7.34817	24.2536	13.587	8.75915	13.2603	7.35203	4.55879	13.6782	8.44955	11.4046	17.6949	17.6471	23.6536	5.23251	12.4391	8.89927	16.1043	16.5686	10.0642	13.9412	11.6253	10.1468	16.3409	25.581	8.76328
79	ICAM1	P05362	Intercellular adhesion molecule 1	2	92	2.3996	1.20963	0.0623276	0.192826		1.28337	2.13713	1.13018	NA	2.87158	NA	3.22587	2.37397	NA	1.55553	1.17178	1.85188	2.76945	4.07095	2.34728	4.74147	4.87236	4.38129	NA	2.53543	0.781451	NA	4.93003	1.44639	NA	2.90011	2.51162	1.67242	3.01242	2.84074	1.54033	2.7705	2.89528	3.00989	3.01822	NA	1.95543	2.17964	1.58721
80	ITGB1	P05556	Integrin beta-1	1	110	30.2604	1.22151	0.0910385	0.257509		38.9444	31.3464	22.8491	23.6606	26.4353	7.08128	8.41424	59.7719	49.8424	42.7637	64.0377	22.8754	22.7367	17.8864	43.9308	35.2526	29.051	17.5224	14.4408	5.45722	29.7096	24.0163	40.2801	82.6214	45.6658	20.098	27.092	30.9091	28.4108	22.4789	35.9076	58.6436	38.0264	103.369	28.1134	21.3056	43.8751	54.9251	25.4679
81	GSN	P06396	Gelsolin	3	110	45.8041	1.07461	0.376662	0.602949		57.9522	43.5709	45.9561	76.4279	58.5924	20.3162	32.0693	60.726	64.9666	57.72	64.618	32.5955	55.0062	28.2293	69.757	52.9835	60.4175	39.0391	27.6562	17.8455	36.0215	27.7999	62.5973	55.3525	62.4279	36.1116	79.2933	65.7175	37.6355	27.45	35.2113	92.3406	44.5262	58.0164	50.8933	41.8058	55.2444	54.4293	42.8105
93	EZR	P15311	Ezrin	1	46	3.13163	1.12363	0.937869	0.97476		1.61685	2.13159	2.50037	NA	NA	1.25962	NA	2.56039	1.48312	NA	NA	NA	NA	2.97939	NA	NA	1.94173	2.45734	NA	2.90215	NA	NA	2.14087	NA	NA	NA	NA	NA	2.92655	0.790587	4.12109	4.25034	NA	NA	1.91917	NA	3.71552	NA	4.941
98	PKM	P14618	Pyruvate kinase PKM	1	107	34.4107	1.03375	0.566557	0.738015		31.4628	46.4961	38.7506	44.1252	13.7904	8.35916	15.0724	50.3847	63.3887	16.5829	87.703	20.3546	33.8378	20.2326	80.7544	82.7881	29.6503	15.0265	15.7888	4.29828	19.5038	27.959	50.8155	63.9257	26.1043	NA	51.1257	19.6047	31.5151	23.595	28.7794	72.776	29.6372	90.396	42.3021	28.8759	62.8466	50.2164	18.5313
102	LCP1	P13796	Plastin-2	1	105	1.52164	1.36538	0.00175581	0.00965696		2.9512	1.58055	1.31381	2.80173	0.938521	0.84248	0.83576	1.17206	1.39366	1.56043	2.33048	1.25532	2.88425	1.67097	2.40528	1.35249	NA	1.56668	NA	1.34839	0.692972	1.2666	2.5311	1.51433	1.20236	1.32066	3.43364	2.8781	2.71813	0.753791	1.0712	1.8753	2.9127	1.36923	1.66392	1.6657	1.03018	2.48233	1.82965
111	CDH1	P12830	Cadherin-1	1	110	4.92763	1.20369	0.0127811	0.0550142		6.18922	7.08057	7.23734	10.3028	4.48766	4.3588	3.52548	3.07379	3.03702	7.12955	5.30807	3.72269	5.18462	5.334	4.61724	5.40556	5.94271	3.36454	4.68053	3.52301	3.2423	5.46617	6.07169	2.17237	5.04639	3.0849	7.91839	3.91011	6.38824	2.03405	4.66381	8.0945	5.44027	3.13839	5.15714	7.40941	2.19125	3.12289	5.29715
116	KIT	P10721	Mast/stem cell growth factor receptor Kit	1	16	1.40043	1.19564	0.703571	0.802945		NA	1.06451	NA	NA	NA	NA	0.517318	0.991278	0.360876	NA	NA	NA	NA	NA	NA	NA	0.29013	NA	0.957501	NA	NA	NA	NA	NA	2.6821	NA	NA	NA	5.75485	NA	NA	NA	2.25452	NA	NA	NA	NA	NA	NA
117	HSPD1	P10809	60 kDa heat shock protein, mitochondrial	1	109	5.78946	1.02597	0.725607	0.813968		7.09997	3.51685	4.1163	4.81806	5.94398	3.142	2.58934	4.0395	5.62475	8.45931	8.81264	5.28612	4.85871	4.24295	2.349	4.87099	9.45618	3.90192	1.45043	2.19833	7.40829	5.56641	5.43244	4.24439	5.55339	4.30221	22.9944	8.9844	8.23825	2.41212	7.4573	4.13936	3.04463	5.09134	4.21764	3.84353	6.6319	17.6773	7.59282
118	CLU	P10909	Clusterin	3	110	270.96	1.28093	0.000774229	0.00491632		258.597	255.468	490.408	279.546	410.459	221.41	218.183	257.624	341.08	264.69	296.765	389.944	495.142	204.161	309.259	360.407	367.3	322.161	331.663	317.705	240.005	302.853	408.566	230.742	396.532	257.422	311.332	455.593	287.866	313.331	241.271	644.548	422.167	201.556	461.169	232.082	358.809	498.421	384.814
123	TXN	P10599	Thioredoxin	2	110	10.0818	1.20642	0.0426899	0.150939		13.9997	9.44382	8.03612	11.1738	6.29709	5.84429	6.56955	12.5888	10.6495	6.58948	16.6802	8.58881	8.48266	8.23023	17.0732	16.0936	10.3922	4.01401	6.60881	7.76155	6.12162	10.8679	13.0165	13.6298	12.5073	5.03481	16.2113	6.7776	7.79442	7.61329	8.05945	23.3165	11.0017	16.8033	10.7219	5.90252	16.9172	16.8132	7.25816
124	PARP1	P09874	Poly [ADP-ribose] polymerase 1	1	78	0.844432	1.22918	0.517883	0.692844		NA	0.577756	0.262532	2.30733	0.225333	0.406447	1.26639	NA	NA	0.773915	0.956014	0.452422	0.448233	1.38717	NA	NA	0.346896	NA	0.599124	0.583732	NA	0.371473	0.589438	0.384395	2.01008	2.35791	1.74416	0.573858	1.48902	NA	0.223271	NA	NA	NA	1.97059	1.90977	3.89455	0.379806	0.465418
125	CSF3	P09919	Granulocyte colony-stimulating factor	1	10	4.38948	0.776456	0.516667	0.692844		NA	NA	NA	NA	NA	NA	NA	NA	NA	NA	NA	3.27406	NA	10.6464	NA	NA	NA	NA	NA	NA	1.68217	NA	NA	NA	NA	NA	NA	NA	NA	NA	NA	NA	NA	NA	NA	NA	2.37751	NA	3.2
127	SAA2	P0DJI9	Serum amyloid A-2 protein	1	45	3.28061	2.78385	0.62185	0.766599		1.19811	0.652793	NA	4.62706	2.3573	0.364376	NA	NA	NA	NA	35.7538	NA	NA	NA	NA	NA	NA	NA	1.32975	0.7459	NA	0.401005	NA	NA	NA	NA	NA	2.60928	NA	NA	NA	NA	NA	NA	NA	NA	0.331265	0.918922	NA
132	ANXA5	P08758	Annexin A5	1	11	59.7232	8.65954	0.246753	0.496361		NA	NA	13.8074	NA	NA	NA	NA	NA	NA	503.289	NA	NA	NA	NA	NA	NA	NA	NA	NA	NA	NA	NA	22.4657	NA	NA	NA	NA	NA	NA	NA	NA	NA	NA	NA	NA	NA	NA	NA	NA
139	VIM	P08670	Vimentin	1	75	1.7266	0.846748	0.600357	0.766599		2.70802	1.8384	NA	0.930393	1.05533	1.75263	0.851754	1.61093	NA	NA	NA	2.63981	NA	1.83807	0.522258	2.20508	0.924557	0.897069	1.77177	2.19766	1.00351	0.895236	3.54341	2.48041	NA	NA	1.45833	NA	NA	1.05115	1.16547	NA	NA	1.05383	1.53315	NA	1.976	1.90474	2.10076
142	MMP2	P08253	72 kDa type IV collagenase	1	61	1.10463	1.39379	0.065803	0.197409		1.24967	NA	NA	NA	2.1778	0.775991	0.946033	0.311388	0.45409	1.87084	1.1265	0.772031	NA	0.777463	0.94186	0.960423	0.848912	0.635021	1.89863	0.884344	0.160062	NA	1.75827	NA	NA	NA	NA	1.72815	2.78343	0.555524	0.610456	NA	3.23785	2.63036	1.60965	NA	NA	1.20536	0.631664
148	SLC3A2	P08195	4F2 cell-surface antigen heavy chain	1	110	1.54705	1.21377	0.0606031	0.192826		2.01846	1.31948	2.18791	1.12754	1.10275	2.12567	1.3771	3.0273	0.485931	1.57711	1.48169	1.49912	1.97012	4.0743	1.19193	1.69133	1.27386	1.00126	1.93198	0.852668	1.43042	1.13181	1.07914	1.57871	1.47264	1.36667	1.73634	1.08048	1.29216	1.02522	0.824255	2.55704	2.06094	1.94221	1.55436	1.89472	1.77177	0.549979	2.14699
152	LYN	P07948	Tyrosine-protein kinase Lyn	1	107	13.4768	1.13303	0.340319	0.585764		20.1332	11.0503	8.43007	NA	9.3658	2.85425	7.46091	25.6749	15.3707	11.6819	28.7344	6.385	NA	11.4288	19.6011	19.6871	12.2278	12.4412	6.31516	1.46206	14.6984	9.11218	13.3673	24.0823	14.4486	8.12143	42.8985	12.0928	NA	5.17444	18.0458	32.2791	15.2041	20.4111	15.8166	11.7193	23.8225	24.3054	9.22651
153	GPI	P06744	Glucose-6-phosphate isomerase	2	110	3.56821	1.27836	0.0119415	0.0537368		3.98159	4.55073	3.45755	5.6103	4.36681	2.84193	2.11065	4.9527	4.47701	2.40725	7.40427	2.05594	3.00826	2.98772	6.64981	6.95107	3.43551	1.95224	3.38004	0.709032	3.54026	2.23457	4.44486	7.06255	4.92435	1.77964	6.37404	3.34236	3.18122	2.98839	3.47515	8.59612	4.29055	7.62012	6.26627	1.94837	7.14689	5.82599	3.60153
154	NPM1	P06748	Nucleophosmin	2	109	8.30056	0.7809	0.0240155	0.0951012		4.08266	10.1753	8.13778	10.0305	1.97116	3.20514	1.25954	7.65334	3.82453	7.24001	13.3656	5.74854	9.29263	16.1575	10.13	13.3918	3.65924	4.13751	3.48378	18.1362	0.295853	3.68265	4.5705	11.0717	11.4127	8.46181	13.0664	13.2598	13.8183	1.9449	3.75013	9.92202	7.93876	6.02426	10.6489	10.393	5.33213	5.5265	3.62179
158	S100A9	P06702	Protein S100-A9	3	110	11.7993	1.73009	8.38291e-05	0.000745406		7.60787	5.62176	6.38715	6.54944	8.31629	10.3886	22.8672	6.4216	4.61864	10.7094	19.8523	15.5731	12.1139	32.1336	2.74511	12.7999	13.1481	6.30127	6.46839	6.79763	12.4123	18.3316	8.42142	3.95706	7.32528	5.73673	26.9817	8.79173	9.95876	6.46514	14.0792	9.9671	10.7442	7.43727	9.46595	10.5628	11.0483	35.6062	9.48677
160	ENO1	P06733	Alpha-enolase	2	110	14.3941	1.12877	0.389785	0.602949		15.5371	18.55	15.1288	17.7229	7.07713	4.1587	6.90469	16.2909	20.4894	8.22534	30.5108	9.08041	14.9537	8.51175	31.5273	29.7657	14.9196	7.29455	11.1539	2.93711	9.36481	10.2054	23.0508	29.4923	19.6244	7.3982	24.5558	9.53904	9.80539	12.8773	14.9071	52.485	15.8743	35.9665	24.5537	8.18109	30.6483	23.6111	7.84386
169	FASLG	P48023	Tumor necrosis factor ligand superfamily member 6	1	100	0.94117	1.86196	0.00135224	0.00787483		1.24132	1.17151	NA	NA	0.431153	0.799499	1.25138	1.14408	0.668061	0.457797	NA	1.39102	3.23287	0.642187	3.27219	1.89029	0.36081	0.849089	1.16759	0.137318	1.0686	0.36179	NA	0.536301	3.84355	3.66861	NA	0.571964	1.21049	0.647261	0.546609	1.32369	3.49741	1.56668	2.87049	0.981901	2.20769	1.57546	0.820895
177	STAT5A	P42229	Signal transducer and activator of transcription 5A	1	6	52.7442	6.76655	0.7	0.802945		NA	9.33991	NA	NA	NA	NA	NA	NA	NA	NA	NA	NA	NA	NA	NA	NA	NA	NA	87.6416	NA	NA	NA	NA	NA	NA	NA	NA	NA	NA	NA	NA	NA	NA	NA	NA	NA	NA	178.737	NA
181	STAT3	P40763	Signal transducer and activator of transcription 3	1	39	2.47939	2.00615	0.181737	0.42838		1.98248	1.61184	NA	NA	2.2667	0.331642	1.02919	1.47564	1.77683	NA	3.11879	NA	NA	NA	NA	NA	NA	NA	2.20393	0.65199	NA	NA	NA	NA	NA	NA	19.9663	NA	NA	0.56464	1.31927	NA	NA	NA	5.41921	NA	1.00444	3.46468	1.47385
186	PRDX2	P32119	Peroxiredoxin-2	3	110	7.26488	0.659988	0.980808	0.987005		6.1439	2.34643	2.50116	4.35663	1.82489	7.3031	27.9302	5.52882	2.50209	1.20264	1.7677	1.70475	2.13236	18.3107	4.94406	2.44009	2.47596	1.55929	1.38444	2.08439	1.49123	1.61724	1.44652	47.3334	8.87744	2.95482	5.09853	2.21952	3.8232	11.6706	2.01073	2.32421	5.69311	3.01429	3.91931	2.76021	2.36944	3.63955	1.23096
192	SFN	P31947	14-3-3 protein sigma	1	24	2.85018	1.30432	0.664003	0.801662		NA	NA	NA	5.55196	2.22973	1.11488	0.193768	NA	NA	18.1124	NA	0.737074	NA	NA	NA	NA	NA	1.35817	0.140168	0.333718	NA	NA	1.02122	NA	11.321	NA	NA	2.93521	NA	NA	NA	NA	NA	NA	NA	NA	NA	NA	NA
202	PIK3R1	P27986	Phosphatidylinositol 3-kinase regulatory subunit alpha	1	51	0.881764	0.475449	0.384021	0.602949		0.739888	NA	NA	NA	0.685203	1.49261	0.771813	0.455693	0.458348	NA	NA	NA	NA	NA	NA	NA	0.332434	NA	0.920634	0.303564	0.249788	0.293908	NA	NA	0.685925	NA	NA	NA	NA	0.35097	0.28105	NA	NA	NA	0.444376	NA	0.465244	1.11612	0.478682
203	PSMA5	P28066	Proteasome subunit alpha type-5	2	107	5.51323	1.99773	6.98538e-07	9.87932e-06		7.4308	2.93168	1.05552	6.49999	7.03093	10.305	5.55513	10.4268	9.96072	2.87406	6.66501	4.83637	4.20863	1.73109	7.17329	5.79857	4.33735	4.68485	4.45026	1.3051	3.95967	2.60681	7.87253	9.89124	7.43831	7.17553	8.13249	5.20683	4.80752	6.00022	4.93237	15.9903	10.278	8.48919	8.91983	5.55324	11.5012	17.9509	5.52171
204	GRN	P28799	Granulins	1	51	0.990509	1.04039	0.476366	0.685707		0.606252	NA	NA	NA	0.515473	0.403648	0.775517	0.819216	0.30798	0.832656	1.86602	1.78317	NA	NA	NA	NA	0.361757	0.990624	1.12133	0.494295	0.598392	1.15659	1.38437	NA	0.797025	NA	NA	1.3894	NA	0.614482	NA	1.95287	NA	NA	NA	NA	1.15495	NA	NA
205	CD34	P28906	Hematopoietic progenitor cell antigen CD34	1	110	4.81163	1.03664	0.731749	0.813968		8.5587	3.34916	6.30551	4.15079	10.7514	0.614285	2.43657	5.84269	6.81963	3.48319	3.48213	6.82554	12.2174	3.83246	5.02396	10.0719	2.39782	2.10979	4.89317	1.94335	2.74353	3.82417	6.65558	4.0754	5.48163	6.14338	9.60433	2.88027	4.66597	3.6064	5.83104	4.23179	6.33291	6.5357	7.79219	3.47433	8.83946	2.08838	3.63075
210	PSMA4	P25789	Proteasome subunit alpha type-4	1	109	37.5055	2.55818	9.07969e-07	1.12361e-05		47.8786	14.4428	23.2062	23.9164	34.4359	58.0871	37.8607	158.703	70.2241	7.60874	35.5364	48.6905	40.1616	5.62576	39.4258	41.8165	7.78904	26.824	94.9656	18.6924	16.0043	9.06124	34.5537	44.9381	26.9309	44.1128	54.5486	17.5386	16.4468	67.1849	35.9103	116.196	71.1102	75.558	104.779	23.3904	113.806	153.861	25.5008
216	FAS	P25445	Tumor necrosis factor receptor superfamily member 6	1	83	1.83036	1.41131	0.0280558	0.106828		0.744804	NA	1.64519	4.21751	2.69526	0.5074	2.59074	3.37111	0.441543	NA	2.42717	2.36127	4.45042	1.38943	NA	1.19157	1.3175	0.563992	2.11641	1.34535	1.20406	0.560175	NA	NA	NA	NA	3.17599	4.57321	2.05761	2.52107	2.94638	NA	NA	2.39067	3.11553	NA	2.08929	2.3605	0.862717
218	BGN	P21810	Biglycan	1	74	1.83457	1.22486	0.753928	0.824303		1.84789	1.07411	NA	NA	1.99925	1.03162	0.77451	0.943717	2.83145	1.45421	NA	1.22781	NA	NA	NA	1.27889	0.931736	2.16813	2.18181	1.4313	1.6726	1.31587	NA	3.38445	3.04612	NA	NA	1.82184	NA	NA	1.96943	2.03596	4.501	0.740005	NA	NA	NA	1.27077	1.49034
235	LGALS3	P17931	Galectin-3	1	94	0.886929	1.66817	0.000794557	0.00491632		1.21506	0.923738	0.28816	1.88996	1.69213	0.777822	0.641325	1.16658	0.473916	1.43956	1.32216	1.08027	1.44507	0.557017	NA	1.17072	1.05974	0.394061	0.94955	0.665326	0.903842	0.603105	0.642821	NA	NA	1.6079	2.36037	0.371154	NA	0.367598	0.589908	1.85668	1.30205	NA	1.9759	NA	0.946398	0.529897	1.18875
241	ENG	P17813	Endoglin	1	54	1.60975	1.08165	0.321555	0.568463		2.73236	NA	NA	NA	1.68525	1.51851	NA	NA	1.70285	NA	NA	NA	2.88376	NA	NA	NA	0.430398	0.700039	1.84159	0.657559	1.63191	2.03274	NA	1.90153	NA	NA	NA	NA	NA	0.876515	1.0623	NA	NA	NA	NA	3.57167	2.26285	NA	1.56371
251	BST2	Q10589	Bone marrow stromal antigen 2	1	83	1.71167	2.53351	0.00295003	0.0146027		1.89148	0.800063	0.616352	1.54844	0.682292	0.765287	0.751394	NA	1.00416	NA	NA	2.10133	2.08869	1.88879	0.976407	2.07591	0.519924	0.706952	0.443864	0.461658	0.19318	0.204163	0.778575	0.609076	NA	0.991253	20.8159	1.01876	NA	0.5245	0.514194	6.92173	NA	1.12692	1.3739	3.35108	2.26679	5.71644	0.983859
252	CDH17	Q12864	Cadherin-17	2	107	0.935113	1.35679	0.00751709	0.0354377		1.05232	1.04677	1.61848	NA	1.36425	0.867946	1.92124	0.346306	0.662482	1.20239	1.32775	1.55514	2.06518	0.390913	0.289848	0.430817	0.635038	1.4625	1.23431	0.933897	0.697493	0.67238	1.47964	0.863996	0.626247	1.0111	1.08175	NA	1.56175	0.972735	0.537288	1.82274	1.821	0.895718	0.549999	0.888624	1.00785	0.708764	0.341065
254	TRAP1	Q12931	Heat shock protein 75 kDa, mitochondrial	1	16	3.00893	0.71715	0.757692	0.824303		NA	1.785	NA	NA	3.60263	NA	2.17002	NA	NA	NA	NA	NA	NA	NA	NA	NA	NA	3.45086	NA	NA	1.65457	1.26316	NA	NA	NA	NA	NA	NA	NA	NA	NA	NA	NA	NA	NA	NA	NA	NA	NA
266	ACY1	Q03154	Aminoacylase-1	1	41	0.845385	1.33906	0.231412	0.493408		0.402082	NA	1.22064	NA	NA	0.915476	0.873584	0.426482	0.699497	NA	NA	NA	1.0221	NA	0.462046	NA	0.717611	0.631684	0.795765	1.14635	NA	NA	NA	NA	NA	NA	NA	NA	NA	0.610642	NA	4.36326	NA	NA	NA	NA	0.927634	0.744827	0.629421
269	FABP5	Q01469	Fatty acid-binding protein, epidermal	2	110	4.94168	1.27779	0.022648	0.0934231		5.35183	4.32351	3.98335	4.23885	5.31617	4.61582	2.32293	7.70109	3.62093	2.14532	3.00094	4.83307	7.42659	3.42701	3.75368	5.17675	6.11489	3.99034	4.91352	6.55041	2.99917	4.1965	4.89367	3.06488	5.19412	6.30399	10.1513	4.07287	5.22879	2.37249	2.83898	10.1383	3.14295	5.11506	6.0053	4.19882	7.68509	18.2886	4.03965
270	SLC7A5	Q01650	Large neutral amino acids transporter small subunit 1	2	96	1.31812	1.22745	0.705618	0.802945		0.468493	0.252971	0.920028	NA	1.39329	0.433089	0.410064	1.48109	0.632229	NA	0.765431	0.480049	1.31363	6.71966	0.541704	1.5621	1.09098	0.573088	1.04201	0.768647	1.35666	0.685735	1.02168	1.61782	0.719231	NA	4.38321	2.87254	5.13751	0.732727	2.37416	1.51092	NA	2.48929	NA	NA	0.534841	1.08673	0.732431
276	PRKDC	P78527	DNA-dependent protein kinase catalytic subunit	1	68	0.926106	1.28954	0.627218	0.766599		NA	0.513123	NA	2.7695	0.527219	NA	0.511071	0.968902	NA	0.727558	NA	NA	NA	0.553485	1.23947	NA	0.70866	1.16121	0.500156	1.18361	NA	0.696443	0.466232	NA	0.775666	1.6607	NA	1.26658	NA	0.289033	0.849687	NA	NA	0.721272	0.957286	NA	6.54547	NA	NA
295	ACTR2	P61160	Actin-related protein 2	1	107	8.1225	1.14761	0.234244	0.493408		14.6426	8.72778	6.64314	8.32498	4.95535	2.36671	4.84117	11.2795	10.4726	7.09774	16.1473	5.99411	6.82288	7.75505	14.3363	15.121	8.63592	4.44097	5.3337	NA	5.90758	10.6834	12.2583	13.6498	9.56071	4.11849	17.8531	8.72434	7.59814	2.94096	6.51529	20.5847	7.83153	13.3582	8.89202	7.08243	11.2098	7.74899	6.47141
304	VCP	P55072	Transitional endoplasmic reticulum ATPase	3	110	22.8518	1.26776	0.477917	0.685707		26.9819	30.0425	9.80546	83.4259	17.2429	7.24292	28.9177	40.2478	13.8795	9.61255	33.3253	8.55156	23.2968	22.4179	26.7813	16.0077	11.7681	11.3838	8.92187	7.98977	62.4368	11.0271	12.3882	49.6134	45.6426	8.37747	31.3806	14.3711	14.7236	9.80329	8.74475	39.9151	12.6284	15.8007	13.8898	5.82532	22.7808	24.1854	20.5941
308	HSPA2	P54652	Heat shock-related 70 kDa protein 2	1	50	0.873214	0.892835	0.372022	0.602949		NA	NA	0.419752	NA	0.412452	1.04119	0.464511	0.56587	0.320577	1.12876	NA	0.742825	NA	NA	NA	NA	0.870981	1.0958	1.06515	NA	NA	0.60158	0.693378	NA	1.26998	NA	NA	NA	NA	0.604723	0.85303	0.705393	NA	NA	0.849111	NA	0.453879	1.1525	0.364566
313	BCAM	P50895	Basal cell adhesion molecule	1	89	0.930571	0.997266	0.41283	0.619245		0.949455	0.723515	1.22665	NA	0.492764	1.07421	0.468305	0.260151	0.915671	1.52166	0.652708	NA	1.10447	1.01296	NA	0.789843	0.490062	0.576643	0.660353	0.913922	0.816541	1.03578	0.923801	1.25756	1.30723	0.802584	1.9452	1.21929	1.61722	1.14737	0.393157	NA	NA	1.12158	0.719515	1.04654	1.222	1.13266	1.03714
319	MMP14	P50281	Matrix metalloproteinase-14	1	52	3.82358	1.23103	0.0509678	0.168194		NA	4.12196	NA	NA	NA	3.79372	NA	2.99429	NA	5.30824	3.25029	NA	NA	NA	NA	NA	3.24257	1.88152	3.22567	NA	6.8679	3.36373	NA	NA	NA	3.12546	NA	4.13852	4.2371	NA	2.12752	5.97021	NA	1.52556	NA	NA	NA	7.45083	2.03563
323	SLC11A2	P49281	Natural resistance-associated macrophage protein 2	1	13	1.34464	0.899068	0.945221	0.97476		NA	NA	NA	NA	NA	NA	NA	1.21303	0.763487	NA	NA	NA	NA	0.830276	NA	2.312	NA	NA	NA	NA	NA	2.16793	NA	NA	NA	NA	NA	NA	NA	NA	NA	NA	NA	NA	NA	NA	NA	NA	NA
329	AKAP9	Q99996	A-kinase anchor protein 9	1	35	3.17237	0.777817	0.0831309	0.242057		NA	NA	NA	NA	NA	2.28917	6.1501	NA	1.4343	NA	NA	NA	NA	NA	NA	NA	3.81984	NA	1.51324	NA	NA	4.95209	NA	NA	NA	NA	NA	NA	NA	NA	1.30627	NA	NA	3.71002	NA	NA	1.34344	NA	NA
334	MYD88	Q99836	Myeloid differentiation primary response protein MyD88	1	39	5.05203	0.785122	0.379061	0.602949		2.39312	NA	NA	10.9585	3.54833	NA	NA	NA	3.95854	NA	NA	NA	4.15982	NA	NA	NA	NA	NA	NA	3.45092	NA	NA	NA	NA	NA	NA	12.4029	6.63058	5.33777	NA	NA	4.79425	4.52787	4.33142	NA	6.56551	3.45569	2.64219	NA
335	BAG1	Q99933	BAG family molecular chaperone regulator 1	1	8	155.298	0.00983823	0.285714	0.530974		NA	NA	NA	NA	NA	NA	NA	NA	2.06461	NA	NA	9.8107	NA	NA	NA	NA	NA	NA	NA	NA	NA	NA	NA	NA	NA	NA	NA	NA	NA	NA	NA	2.66539	NA	NA	NA	NA	NA	NA	NA
342	MSI2	Q96DH6	RNA-binding protein Musashi homolog 2	1	54	0.985122	1.28392	0.398198	0.606486		0.884507	NA	NA	0.6997	1.21339	0.457452	0.995055	NA	0.372296	1.19503	NA	0.536466	NA	NA	NA	1.19689	NA	0.455822	1.12229	NA	NA	0.130455	NA	NA	0.512734	NA	3.27286	NA	3.89663	0.998188	1.04946	0.659337	NA	NA	NA	NA	0.640729	0.668478	0.314531
362	DDX46	Q7L014	Probable ATP-dependent RNA helicase DDX46	1	38	2.2877	1.04354	0.420748	0.621702		0.939975	NA	NA	5.75286	NA	2.84682	1.04489	1.05821	NA	NA	NA	NA	2.0901	NA	NA	NA	NA	NA	0.32545	NA	NA	NA	NA	NA	NA	NA	8.67269	3.26225	4.35799	NA	NA	NA	NA	NA	NA	NA	1.35332	0.98909	0.515446
368	OLFM4	Q6UX06	Olfactomedin-4	1	37	15.6077	3.19747	0.227275	0.493408		NA	7.47584	2.93505	9.18203	13.4088	19.3085	NA	8.58323	6.543	3.4721	6.27645	NA	7.01373	NA	NA	NA	NA	NA	NA	NA	NA	NA	NA	NA	NA	NA	12.8756	NA	5.96114	2.59001	NA	NA	10.935	7.96005	NA	4.28523	NA	NA	NA
370	CDCA8	Q53HL2	Borealin	1	65	1.92679	0.878083	0.286537	0.530974		NA	1.11551	2.5847	NA	0.896895	NA	1.45128	1.84786	1.3742	NA	2.95684	NA	1.76794	NA	NA	NA	0.844371	0.794892	1.0431	1.83167	2.95899	2.66859	NA	1.77656	NA	NA	NA	NA	NA	NA	1.45543	NA	1.63564	1.27024	NA	1.0094	NA	NA	0.523366
379	ECM1	Q16610	Extracellular matrix protein 1	2	109	32.2999	1.20377	0.282312	0.530974		40.5931	27.5646	65.224	19.9913	8.93784	48.0913	29.4582	29.666	17.6561	48.602	21.0349	35.8181	69.4493	17.8875	40.5606	100.891	10.5837	32.6118	130.421	5.12399	30.0317	18.435	25.5745	23.9054	81.5692	52.9876	34.8634	21.8233	44.7262	80.4646	24.9824	NA	58.7773	54.4014	45.6611	38.6533	10.118	61.2659	41.5019
381	SRSF7	Q16629	Serine/arginine-rich splicing factor 7	1	46	1.03112	1.54478	0.0293413	0.107585		0.477582	0.747977	NA	NA	0.456446	0.852362	0.858904	0.915011	NA	0.574353	NA	NA	NA	NA	NA	NA	1.12746	1.20216	NA	NA	0.377592	1.5517	NA	NA	NA	NA	NA	NA	NA	NA	NA	NA	NA	NA	NA	NA	4.93	2.82019	NA
388	POSTN	Q15063	Periostin	1	73	1.09292	1.13773	0.247581	0.496361		1.34912	0.828421	NA	NA	0.385064	NA	1.34191	NA	0.407576	1.37376	1.80684	NA	0.821594	1.00821	NA	0.767391	0.876597	1.06732	0.663198	0.459093	NA	0.968637	NA	0.66977	NA	1.4763	1.1391	2.09634	NA	NA	0.659188	NA	1.68478	0.667218	0.576658	NA	0.685358	1.43875	1.95543
390	FAT1	Q14517	Protocadherin Fat 1	1	56	0.757187	1.10638	0.304686	0.548434		1.49062	NA	NA	NA	0.559377	0.959295	1.06993	0.229758	1.07986	0.495569	1.5257	0.470636	1.41533	1.17344	0.75474	NA	0.370152	0.540975	0.910857	NA	0.203317	NA	NA	NA	0.53949	NA	NA	0.782692	NA	0.639112	0.503209	NA	NA	NA	NA	NA	1.24382	0.472801	1.0485
391	HABP2	Q14520	Hyaluronan-binding protein 2	1	109	15.9572	1.40188	0.153164	0.395523		12.8024	9.59402	20.6867	17.4343	21.4878	9.75083	11.9547	11.4402	9.45205	16.2969	14.6876	12.2715	15.0118	3.97115	16.3004	21.1275	13.681	8.81725	15.6487	12.2366	16.1227	15.8297	17.9448	17.5503	7.26181	9.22383	16.3135	13.9774	12.7324	10.783	8.78966	21.4234	19.2737	14.8063	23.5762	NA	10.907	15.4735	18.5752
398	LAMC2	Q13753	Laminin subunit gamma-2	1	35	1.32237	0.989257	0.987005	0.987005		NA	NA	NA	NA	NA	0.9544	NA	1.27939	1.18992	NA	1.26764	NA	NA	NA	NA	NA	NA	NA	NA	NA	NA	NA	1.9986	NA	NA	NA	NA	NA	0.997039	NA	0.732039	NA	NA	NA	NA	NA	NA	3.62509	NA
399	CAPS	Q13938	Calcyphosin	1	65	0.904681	1.09319	0.619982	0.766599		0.512338	NA	NA	NA	1.27944	0.778183	NA	0.891314	NA	0.887807	1.54461	2.28259	1.19956	0.627377	1.17143	1.8643	0.42518	0.539098	0.97637	0.63199	0.526268	NA	NA	NA	NA	NA	NA	NA	1.56039	0.96885	0.593481	1.31666	NA	NA	NA	0.484081	0.277303	0.526375	NA
416	STRAP	Q9Y3F4	Serine-threonine kinase receptor-associated protein	2	43	1.53273	1.37589	0.100211	0.275582		NA	1.26128	NA	NA	0.308244	NA	NA	1.54301	1.80473	NA	NA	NA	NA	NA	2.95688	NA	1.36289	1.77114	NA	0.908038	NA	0.991886	NA	NA	NA	NA	NA	NA	4.53339	1.66841	NA	1.82684	NA	NA	NA	NA	1.05678	4.60527	1.0883
426	IMP3	Q9NV31	U3 small nucleolar ribonucleoprotein protein IMP3	1	57	1.40135	1.31661	0.517796	0.692844		0.745933	NA	NA	2.64933	0.780856	1.25298	1.1989	1.12304	0.956526	NA	NA	2.8253	NA	NA	NA	NA	0.935422	1.14649	0.849932	0.557994	1.00599	NA	1.63386	NA	1.3598	NA	2.39616	2.26064	NA	NA	0.996435	NA	0.600174	NA	NA	9.37622	2.67786	NA	1.64072
434	XPO5	Q9HAV4	Exportin-5	1	57	0.851969	1.23003	0.155812	0.395523		0.340811	NA	3.26744	NA	0.40847	1.32812	0.200357	0.423015	1.78057	NA	NA	NA	NA	NA	NA	0.64833	0.555646	0.615289	0.223952	1.26981	1.61299	1.79412	0.803237	NA	NA	NA	0.766573	NA	0.794626	0.528015	0.406832	1.94256	NA	NA	1.09526	1.24511	0.582921	0.6986	0.781151
444	DSN1	Q9H410	Kinetochore-associated protein DSN1 homolog	1	34	3.24577	1.11241	0.837334	0.891356		NA	NA	NA	NA	6.54192	NA	1.97951	NA	2.8241	NA	NA	NA	NA	NA	1.80207	NA	4.78353	NA	NA	2.28133	4.6583	0.846446	NA	NA	NA	NA	NA	NA	NA	NA	NA	NA	NA	NA	NA	NA	NA	6.30672	NA
[truncated: 71 more columns]

## Sheet: Cohort 2(imputation)
Quantified proteins in the analysis of Cohort-2											Estimated amount of proteins in plasma EV (fmol / mL)
#	Gene Name	Uniprot ID	Protein Name	pep#	Number of valid values	Average (fmol / mL of plasma)	Fold change (cluster2/cluster1)	P-value (cluster2/cluster1)	Adjusted P-value (cluster2/cluster1)	cluster	1	1	1	1	1	1	1	1	1	1	1	1	1	1	1	1	1	1	1	1	1	1	1	1	1	1	1	1	1	1	1	1	1	1	1	1	1	1	1
										stage	Stage 0	Stage 0	Stage 0	Stage 0	Stage I	Stage I	Stage I	Stage I	Stage I	Stage I	Stage I	Stage I	Stage I	Stage I	Stage I	Stage I	Stage II	Stage II	Stage II	Stage II	Stage II	Stage II	Stage II	Stage II	Stage II	Stage II	Stage II	Stage II	Stage II	Stage III	Stage III	Stage III	Stage III	Stage III	Stage III	Stage III	Stage IV	Stage IV	Stage IV
										id	KGIS065	KGIS079	KGIS083	KGIS131	KGIS003	KGIS009	KGIS011	KGIS030	KGIS031	KGIS078	KGIS084	KGIS094	KGIS097	KGIS106	KGIS109	KGIS113	KGIS002	KGIS029	KGIS033	KGIS044	KGIS066	KGIS074	KGIS080	KGIS087	KGIS112	KGIS116	KGIS138	KGIS140	KGIS147	KGIS022	KGIS047	KGIS089	KGIS096	KGIS103	KGIS111	KGIS150	KGIS001	KGIS004	KGIS005
1	ERBB2	P04626	Receptor tyrosine-protein kinase erbB-2	2	90	1.42865	1.20215	0.530434	0.681987		0.347689	0.699333	0.983475	1.67835	2.61773	2.38639	1.31081	1.04214	1.48228	1.27752	0.126272	1.43546	0.126272	0.542306	1.0053	0.126272	0.647217	1.38403	2.87544	0.562605	0.905353	1.53955	0.608176	0.126272	2.66062	3.31605	2.33553	2.32199	2.8949	0.562037	0.424728	2.89378	0.126272	0.126272	0.808374	0.126272	3.0038	1.58893	4.12064
2	HSPB1	P04792	Heat shock protein beta-1	1	110	23.9576	1.26193	0.682573	0.788975		7.84267	9.76058	11.0187	30.4528	12.0996	6.45797	8.33752	20.7349	19.0238	7.65097	34.0786	9.57856	20.4638	42.0804	35.9284	15.3849	19.631	2.2746	14.3309	3.44368	17.5414	16.9611	36.0424	132.64	185.618	10.9509	17.3274	22.8233	42.9381	10.1242	9.09518	122.904	53.1662	31.1186	88.3451	13.2802	22.7717	21.1719	8.56499
4	S100A8	P05109	Protein S100-A8	3	110	10.9254	1.8074	2.41704e-06	2.50556e-05		14.488	6.1539	7.17989	7.40706	6.5157	12.5528	16.593	7.74943	4.05967	6.59197	15.7194	13.0084	11.2582	20.8643	3.30125	9.89692	8.63802	2.51969	4.56575	7.38681	12.8755	19.6349	10.6075	4.35363	11.8681	9.17441	19.6093	10.6992	10.1601	4.34958	9.83038	9.37448	9.48904	6.03543	10.7745	6.7049	12.7425	33.6791	7.91772
5	ANXA1	P04083	Annexin A1	1	85	6.96477	1.21546	0.245429	0.476422		0.472638	3.20293	2.4006	0.236319	3.35322	0.236319	2.40311	1.52941	6.07738	3.87721	3.88285	4.86078	0.236319	4.36371	6.02412	2.94045	2.21404	3.26748	0.236319	0.236319	14.6273	0.236319	8.90834	0.236319	5.78168	0.236319	2.4051	1.95642	3.07297	3.0227	4.86138	0.236319	0.236319	4.22422	2.31698	3.79546	6.58174	1.42076	4.13217
7	GAPDH	P04406	Glyceraldehyde-3-phosphate dehydrogenase	2	110	59.9661	1.13584	0.250687	0.47727		89.0357	66.7342	71.1872	77.5375	34.0787	16.2623	44.1995	60.4249	69.5443	34.498	103.5	52.2561	56.4071	33.3569	130.752	144.457	53.7589	30.5208	47.4346	20.0285	40.232	53.3181	125.005	142.134	53.4863	21.9808	78.8101	34.4817	39.7166	38.7439	67.0853	243.84	66.4411	157.044	72.7378	26.8007	119.524	82.7448	32.8215
8	ASL	P04424	Argininosuccinate lyase	1	52	2.1247	1.16889	0.428966	0.633845		2.43275	1.70176	0.0860124	0.0860124	0.0860124	1.45776	0.0860124	0.447016	1.45386	0.0860124	3.32087	0.872922	1.40113	0.0860124	0.0860124	0.0860124	0.0860124	0.0860124	0.0860124	0.0860124	0.0860124	0.0860124	3.09218	2.27816	0.0860124	0.0860124	0.0860124	0.0860124	0.0860124	2.4913	0.83227	2.96335	2.24184	0.0860124	0.0860124	1.75112	6.77741	2.09335	3.12513
9	ORM1	P02763	Alpha-1-acid glycoprotein 1	1	110	439.663	3.50271	5.98468e-17	2.96242e-15		492.164	146.102	287.194	655.714	595.502	704.323	561.273	531.306	548.653	429.72	1439.3	326.651	572.775	472.707	164.275	511.264	523.84	525.747	531.13	631.495	559.409	600.791	419.57	385.77	622.359	445.155	387.813	615.374	1420.92	358.451	436.231	1114.13	375.925	291.978	600.6	588.662	203.439	2066.27	663.535
10	PPBP	P02775	Platelet basic protein	3	110	284.941	1.0402	0.496766	0.664593		392.721	189.371	155.512	307.64	261.889	80.3081	338.605	303.554	270.588	416.023	604.836	227.765	163.129	115.632	311.403	253.823	357.975	178.934	139.241	40.9442	575.874	188.04	230.544	330.485	272.802	221.304	526.96	467.991	349.49	144.329	309.028	481.848	205.295	347.193	270.942	213.785	324.157	610.861	300.472
11	TFRC	P02786	Transferrin receptor protein 1	3	110	19.2166	1.71422	9.03522e-05	0.000688067		10.3412	10.1709	21.1598	13.6332	27.1604	25.6959	8.90237	14.578	13.8773	21.3462	22.8665	20.561	28.9363	63.1416	15.5302	21.1059	19.6771	6.68698	16.3512	16.4254	19.8153	15.734	20.4313	9.39314	17.402	26.7385	55.5412	23.7395	27.1122	6.70181	40.7255	37.6104	14.874	26.0113	15.3625	14.8081	20.1253	28.0915	24.4506
13	LMNA	P02545	Prelamin-A/C	1	34	1.5417	1.41547	0.438331	0.637043		0.102078	0.102078	0.102078	2.43836	0.102078	0.328333	0.102078	0.102078	2.81496	0.102078	0.102078	0.102078	0.102078	0.102078	0.102078	0.102078	0.102078	0.102078	0.102078	1.58972	1.69096	0.102078	1.31644	0.102078	0.102078	0.102078	1.69889	0.886948	0.102078	0.102078	0.102078	0.102078	0.102078	0.102078	0.102078	0.102078	0.102078	2.51077	1.8541
14	C9	P02748	Complement component C9	2	110	29.6787	1.97281	5.45167e-07	6.74644e-06		15.1553	12.9679	11.9844	31.3791	26.4695	18.0818	20.0403	74.8137	40.8111	19.9704	44.3642	8.68182	12.812	46.6521	31.5224	34.353	18.7175	56.8754	111.692	26.293	30.6121	88.9193	31.999	122.307	45.4077	22.3972	48.5293	64.9541	61.713	20.3909	17.1784	36.1627	26.4189	29.5163	33.0314	28.0438	16.0891	41.6388	47.5849
15	LRG1	P02750	Leucine-rich alpha-2-glycoprotein	2	110	4.11654	2.91861	1.03423e-15	3.41296e-14		4.1761	1.92082	3.99839	13.7728	2.97754	6.52823	6.31857	5.3518	3.21228	3.55416	8.35674	2.9494	5.87631	4.15537	1.89109	6.03735	2.65052	5.61839	8.94351	4.83721	4.12857	2.31984	3.74672	3.45236	7.52433	3.19828	5.43513	5.00963	9.01954	4.10737	2.78674	11.6367	12.2706	3.30206	6.2314	10.5338	4.44713	13.0752	6.45175
16	FN1	P02751	Fibronectin	2	110	208.048	3.30393	1.11355e-09	2.20483e-08		385.652	148.29	119.512	507.291	446.795	345.197	151.799	365.231	312.228	78.5708	112.289	245.031	820.827	99.3495	619.166	672.784	78.6404	123.817	299.137	29.5846	238.027	50.3692	283.674	159.673	1786.84	583.203	337.466	107.252	307.48	289.647	171.709	194.159	1068.9	412.296	369.9	150.953	512.136	135.349	209.56
17	IGF2	P01344	Insulin-like growth factor II	1	99	6.7473	1.34825	0.00486307	0.0240722		8.73552	5.97906	9.05953	13.719	12.3331	12.1727	8.22154	10.9601	9.53633	9.89143	0.703712	0.703712	7.49494	5.2451	6.51729	4.80925	4.13491	21.3522	7.32015	7.48937	5.55958	0.703712	6.31791	6.51467	10.7462	6.61579	15.1127	0.703712	0.703712	4.01267	2.90427	4.1647	10.391	5.87754	6.43557	0.703712	3.24863	7.14781	8.75762
19	COL3A1	P02461	Collagen alpha-1(III) chain	1	96	0.853808	1.08517	0.693342	0.788975		0.389079	0.742601	2.54978	2.57876	0.593669	0.708515	0.88367	0.488097	0.825168	1.09449	1.33413	0.827791	0.797168	0.573397	0.0929243	0.514051	0.986266	0.4155	0.326977	0.346423	0.344446	0.50728	0.0929243	0.523456	0.633273	0.971524	0.0929243	0.808497	0.0929243	0.622142	0.222078	1.78255	0.845295	0.476213	1.00707	0.0929243	0.720111	1.28758	0.966083
21	SERPINA1	P01009	Alpha-1-antitrypsin	3	110	327.522	3.14447	3.40733e-17	2.96242e-15		379.719	194.835	300.685	1036.5	483.716	489.065	548.71	454.245	240.418	344.024	474.439	296.811	739.384	179.283	283.884	501.139	296.194	409.603	524.766	252.279	261.681	204.924	474.031	352.129	518.54	250.288	591.657	275.965	873.38	420.843	301.089	917.667	1083.52	353.572	637.897	442.882	382.137	1165.92	733.013
22	C3	P01024	Complement C3	3	110	301.376	3.76164	3.02165e-11	7.47857e-10		273.876	391.528	367.181	504.402	674.413	264.888	160.419	624.616	515.153	52.127	141.692	622.205	1323.52	96.6579	302.684	697.278	150.796	285.038	242.304	115.756	96.4622	236.052	668.343	435.13	645.238	263.723	962.375	229.21	741.383	230.194	386.664	1902.39	1710.58	462.829	981.585	316.077	1218.21	995.301	547.32
24	TGFB1	P01137	Transforming growth factor beta-1	2	110	6.46167	1.14907	0.168446	0.382994		10.4476	6.49611	4.7745	4.69637	3.7689	1.96437	2.52891	7.89643	10.8317	5.23165	12.735	5.14662	6.00106	7.1236	6.78723	10.0185	8.99198	5.57597	6.62558	1.16215	5.54836	3.93931	5.6429	10.9672	8.53069	4.70885	6.3543	5.16095	6.93853	4.25406	6.86841	9.72453	5.08903	11.231	6.68275	5.90535	7.05197	11.1671	8.62128
27	PLAU	P00749	Urokinase-type plasminogen activator	3	72	1.02901	0.970634	0.331837	0.591897		0.172643	0.172643	2.45918	0.172643	0.714095	0.577414	1.10048	0.503172	1.50709	0.172643	0.172643	2.36129	2.22039	0.172643	0.499704	1.11133	0.649175	0.970738	0.732881	0.921192	1.03731	1.25781	1.45719	1.14108	0.172643	0.172643	0.172643	0.172643	0.172643	1.17114	1.22888	0.172643	0.172643	0.172643	1.25402	0.172643	0.828181	1.44603	0.360093
29	EFEMP2	O95967	EGF-containing fibulin-like extracellular matrix protein 2	1	48	1.04462	1.1651	0.957652	0.977398		0.0950528	0.0950528	2.04103	0.0950528	1.49099	1.06803	0.0950528	0.0950528	0.486764	0.64407	0.0950528	0.854127	0.949684	0.0950528	0.891591	0.0950528	0.963348	0.0950528	0.214501	0.0950528	0.0950528	0.0950528	1.55147	0.0950528	1.77146	1.99023	0.0950528	0.0950528	0.0950528	0.0950528	1.81042	0.0950528	0.0950528	0.0950528	0.0950528	0.0950528	0.291143	0.0950528	0.0950528
37	CLDN1	O95832	Claudin-1	1	15	2.13543	2.05479	0.0325747	0.113526		0.226336	0.226336	2.23242	0.226336	0.226336	0.226336	0.226336	0.226336	0.226336	0.226336	0.226336	0.226336	0.226336	0.226336	0.226336	0.226336	0.226336	0.226336	0.452672	0.226336	0.226336	0.226336	0.226336	0.226336	0.226336	0.226336	0.226336	0.226336	0.226336	0.226336	0.226336	0.226336	2.84544	0.226336	0.226336	0.226336	0.226336	0.226336	0.226336
40	SNCG	O76070	Gamma-synuclein	1	49	0.508561	0.948755	0.488095	0.661936		0.530824	0.0827441	0.0827441	0.0827441	0.0827441	0.418619	0.237748	0.506544	0.412225	0.0827441	0.96679	0.633834	0.444974	0.0827441	0.0827441	0.0827441	0.411837	0.0827441	0.371064	0.0827441	0.0827441	0.0827441	0.0827441	0.0827441	0.0827441	0.0827441	0.0827441	0.0827441	0.0827441	0.338956	0.0827441	0.0827441	0.0827441	0.0827441	0.0827441	0.0827441	0.236058	1.18335	0.376205
43	GGCT	O75223	Gamma-glutamylcyclotransferase	1	73	1.25369	1.05271	0.527666	0.681987		1.21459	0.892656	0.202745	0.202745	1.21596	0.202745	0.562257	2.17264	0.528028	0.737314	1.53562	1.75849	0.202745	1.20769	0.514227	0.202745	0.793205	0.883437	0.512412	1.26353	0.956351	1.6721	1.35783	1.53532	0.202745	0.202745	2.90893	0.202745	0.202745	0.202745	1.09313	1.51107	0.202745	1.30052	1.23107	0.202745	1.02293	1.47938	0.602419
45	PSMD10	O75832	26S proteasome non-ATPase regulatory subunit 10	1	94	2.27102	0.502489	0.0499284	0.154466		0.598919	0.750228	1.42188	0.0826371	0.621941	0.610485	0.858901	0.673626	1.54354	1.13638	2.55683	1.48055	1.27536	0.0826371	2.67214	1.69839	1.11028	1.23286	0.58558	0.526841	1.0636	1.16097	1.97624	2.14501	1.92271	2.14613	0.0826371	0.814499	2.48103	0.478515	1.2485	2.92887	1.39201	1.52131	3.60139	0.0826371	0.790101	4.05962	0.644386
54	CLDN3	O15551	Claudin-3	1	108	9.54484	1.11325	0.768232	0.85455		16.2047	8.99635	4.22227	8.74658	4.11884	1.3805	4.64691	5.8231	19.5721	6.67158	7.87963	8.29002	7.06051	7.3194	21.2563	13.524	12.0374	14.2846	5.14474	1.27302	4.10398	5.44384	16.1627	17.2311	14.0492	4.85126	19.2092	4.40937	7.18806	5.80853	7.58429	10.5009	9.46741	17.9342	10.8717	11.2543	20.0989	11.6191	4.45718
55	PROM1	O43490	Prominin-1	1	36	0.951338	0.9847	0.806323	0.877771		0.115676	0.636404	0.115676	0.115676	1.17096	0.115676	0.115676	0.919897	0.601439	0.115676	0.115676	0.616007	0.115676	0.115676	0.902117	0.115676	0.763563	0.115676	1.08357	0.115676	0.115676	0.593045	1.40147	0.115676	0.115676	0.115676	0.115676	0.115676	0.115676	1.2451	0.115676	0.115676	0.115676	0.115676	0.115676	1.26884	0.604259	1.30857	0.115676
57	SPAG9	O60271	C-Jun-amino-terminal kinase-interacting protein 4	1	67	0.718063	1.14046	0.233735	0.462796		0.461297	0.547785	0.0517402	0.0517402	0.10348	0.0517402	0.17591	0.362373	0.335861	0.39497	0.0517402	0.0517402	0.0517402	0.539264	0.462798	0.988719	0.294665	0.737112	0.487834	0.326329	0.514165	0.701182	0.39114	1.11101	0.0517402	0.0517402	0.0517402	2.41513	0.0517402	0.818026	0.259482	0.0517402	0.778785	0.60344	1.09461	0.0517402	0.0517402	0.308152	0.555768
65	PSMA7	O14818	Proteasome subunit alpha type-7	1	93	7.02408	2.57278	2.53087e-06	2.50556e-05		5.73767	3.38804	4.50669	0.508902	10.5011	4.74024	8.55358	11.0901	13.5349	0.508902	5.26778	6.54423	7.32718	3.15326	6.69714	9.73716	4.80569	5.14665	8.10463	1.0178	6.00188	3.13554	6.37715	7.66842	6.98583	2.7985	4.74573	0.508902	3.43553	7.19582	8.36053	27.5223	16.2843	7.2247	11.5947	3.39388	16.4701	32.8765	5.05901
66	PODXL	O00592	Podocalyxin	2	110	3.90363	1.42195	0.00211795	0.0131048		12.8274	3.38887	6.85952	6.35028	4.68444	3.96626	3.01986	4.85197	3.38401	3.73655	3.57653	7.10828	7.72777	5.62521	3.36671	9.50821	2.34936	0.754837	4.18528	2.4685	1.62037	1.56866	4.78696	4.58175	5.06665	6.98185	7.75732	2.49656	2.94117	7.61786	5.80581	10.9073	4.35117	3.93587	4.90498	2.81127	2.69864	2.18225	3.41633
69	APAF1	O14727	Apoptotic protease-activating factor 1	1	101	1.38435	1.77583	0.918545	0.94725		0.941308	0.999088	1.38554	2.1303	0.970624	0.712964	0.489648	0.134642	0.503479	0.439614	1.0665	0.778903	0.134642	0.747797	0.995427	1.49739	0.5407	1.16794	0.740167	0.471082	0.77739	0.364431	1.7368	1.82794	1.32286	1.23397	1.41247	0.897616	1.51368	0.972709	0.386907	2.09773	42.7959	0.979203	0.539133	1.17918	1.11293	0.134642	0.134642
72	SDCBP	O00560	Syntenin-1	2	110	11.9007	1.71611	6.19259e-05	0.000557333		33.4961	10.8428	10.3308	8.18046	51.5144	18.9593	7.28884	15.14	13.1712	10.5711	12.265	27.0475	21.6459	25.5935	7.34817	24.2536	13.587	8.75915	13.2603	7.35203	4.55879	13.6782	8.44955	11.4046	17.6949	17.6471	23.6536	5.23251	12.4391	8.89927	16.1043	16.5686	10.0642	13.9412	11.6253	10.1468	16.3409	25.581	8.76328
79	ICAM1	P05362	Intercellular adhesion molecule 1	2	92	2.3996	1.11791	0.444	0.637043		1.28337	2.13713	1.13018	0.337664	2.87158	0.337664	3.22587	2.37397	0.337664	1.55553	1.17178	1.85188	2.76945	4.07095	2.34728	4.74147	4.87236	4.38129	0.337664	2.53543	0.781451	0.337664	4.93003	1.44639	0.337664	2.90011	2.51162	1.67242	3.01242	2.84074	1.54033	2.7705	2.89528	3.00989	3.01822	0.337664	1.95543	2.17964	1.58721
80	ITGB1	P05556	Integrin beta-1	1	110	30.2604	1.22151	0.0910385	0.24359		38.9444	31.3464	22.8491	23.6606	26.4353	7.08128	8.41424	59.7719	49.8424	42.7637	64.0377	22.8754	22.7367	17.8864	43.9308	35.2526	29.051	17.5224	14.4408	5.45722	29.7096	24.0163	40.2801	82.6214	45.6658	20.098	27.092	30.9091	28.4108	22.4789	35.9076	58.6436	38.0264	103.369	28.1134	21.3056	43.8751	54.9251	25.4679
81	GSN	P06396	Gelsolin	3	110	45.8041	1.07461	0.376662	0.591897		57.9522	43.5709	45.9561	76.4279	58.5924	20.3162	32.0693	60.726	64.9666	57.72	64.618	32.5955	55.0062	28.2293	69.757	52.9835	60.4175	39.0391	27.6562	17.8455	36.0215	27.7999	62.5973	55.3525	62.4279	36.1116	79.2933	65.7175	37.6355	27.45	35.2113	92.3406	44.5262	58.0164	50.8933	41.8058	55.2444	54.4293	42.8105
93	EZR	P15311	Ezrin	1	46	3.13163	1.32533	0.345735	0.591897		1.61685	2.13159	2.50037	0.282984	0.282984	1.25962	0.282984	2.56039	1.48312	0.282984	0.282984	0.282984	0.282984	2.97939	0.282984	0.282984	1.94173	2.45734	0.282984	2.90215	0.282984	0.282984	2.14087	0.282984	0.282984	0.282984	0.282984	0.282984	2.92655	0.790587	4.12109	4.25034	0.282984	0.282984	1.91917	0.282984	3.71552	0.282984	4.941
98	PKM	P14618	Pyruvate kinase PKM	1	107	34.4107	1.02147	0.660641	0.778612		31.4628	46.4961	38.7506	44.1252	13.7904	8.35916	15.0724	50.3847	63.3887	16.5829	87.703	20.3546	33.8378	20.2326	80.7544	82.7881	29.6503	15.0265	15.7888	4.29828	19.5038	27.959	50.8155	63.9257	26.1043	2.14914	51.1257	19.6047	31.5151	23.595	28.7794	72.776	29.6372	90.396	42.3021	28.8759	62.8466	50.2164	18.5313
102	LCP1	P13796	Plastin-2	1	105	1.52164	1.35275	0.00444437	0.0231575		2.9512	1.58055	1.31381	2.80173	0.938521	0.84248	0.83576	1.17206	1.39366	1.56043	2.33048	1.25532	2.88425	1.67097	2.40528	1.35249	0.145742	1.56668	0.145742	1.34839	0.692972	1.2666	2.5311	1.51433	1.20236	1.32066	3.43364	2.8781	2.71813	0.753791	1.0712	1.8753	2.9127	1.36923	1.66392	1.6657	1.03018	2.48233	1.82965
111	CDH1	P12830	Cadherin-1	1	110	4.92763	1.20369	0.0127811	0.0575148		6.18922	7.08057	7.23734	10.3028	4.48766	4.3588	3.52548	3.07379	3.03702	7.12955	5.30807	3.72269	5.18462	5.334	4.61724	5.40556	5.94271	3.36454	4.68053	3.52301	3.2423	5.46617	6.07169	2.17237	5.04639	3.0849	7.91839	3.91011	6.38824	2.03405	4.66381	8.0945	5.44027	3.13839	5.15714	7.40941	2.19125	3.12289	5.29715
116	KIT	P10721	Mast/stem cell growth factor receptor Kit	1	16	1.40043	2.3119	0.0287298	0.109394		0.0989275	1.06451	0.0989275	0.0989275	0.0989275	0.0989275	0.517318	0.991278	0.360876	0.0989275	0.0989275	0.0989275	0.0989275	0.0989275	0.0989275	0.0989275	0.29013	0.0989275	0.957501	0.0989275	0.0989275	0.0989275	0.0989275	0.0989275	2.6821	0.0989275	0.0989275	0.0989275	5.75485	0.0989275	0.0989275	0.0989275	2.25452	0.0989275	0.0989275	0.0989275	0.0989275	0.0989275	0.0989275
117	HSPD1	P10809	60 kDa heat shock protein, mitochondrial	1	109	5.78946	1.0462	0.596642	0.738345		7.09997	3.51685	4.1163	4.81806	5.94398	3.142	2.58934	4.0395	5.62475	8.45931	8.81264	5.28612	4.85871	4.24295	2.349	4.87099	9.45618	3.90192	1.45043	2.19833	7.40829	5.56641	5.43244	4.24439	5.55339	4.30221	22.9944	8.9844	8.23825	2.41212	7.4573	4.13936	3.04463	5.09134	4.21764	3.84353	6.6319	17.6773	7.59282
118	CLU	P10909	Clusterin	3	110	270.96	1.28093	0.000774229	0.00547491		258.597	255.468	490.408	279.546	410.459	221.41	218.183	257.624	341.08	264.69	296.765	389.944	495.142	204.161	309.259	360.407	367.3	322.161	331.663	317.705	240.005	302.853	408.566	230.742	396.532	257.422	311.332	455.593	287.866	313.331	241.271	644.548	422.167	201.556	461.169	232.082	358.809	498.421	384.814
123	TXN	P10599	Thioredoxin	2	110	10.0818	1.20642	0.0426899	0.136332		13.9997	9.44382	8.03612	11.1738	6.29709	5.84429	6.56955	12.5888	10.6495	6.58948	16.6802	8.58881	8.48266	8.23023	17.0732	16.0936	10.3922	4.01401	6.60881	7.76155	6.12162	10.8679	13.0165	13.6298	12.5073	5.03481	16.2113	6.7776	7.79442	7.61329	8.05945	23.3165	11.0017	16.8033	10.7219	5.90252	16.9172	16.8132	7.25816
124	PARP1	P09874	Poly [ADP-ribose] polymerase 1	1	78	0.844432	1.27054	0.520593	0.681987		0.0341033	0.577756	0.262532	2.30733	0.225333	0.406447	1.26639	0.0341033	0.0341033	0.773915	0.956014	0.452422	0.448233	1.38717	0.0341033	0.0341033	0.346896	0.0341033	0.599124	0.583732	0.0341033	0.371473	0.589438	0.384395	2.01008	2.35791	1.74416	0.573858	1.48902	0.0341033	0.223271	0.0341033	0.0341033	0.0341033	1.97059	1.90977	3.89455	0.379806	0.465418
125	CSF3	P09919	Granulocyte colony-stimulating factor	1	10	4.38948	1.12792	0.359393	0.591897		0.600803	0.600803	0.600803	0.600803	0.600803	0.600803	0.600803	0.600803	0.600803	0.600803	0.600803	3.27406	0.600803	10.6464	0.600803	0.600803	0.600803	0.600803	0.600803	0.600803	1.68217	0.600803	0.600803	0.600803	0.600803	0.600803	0.600803	0.600803	0.600803	0.600803	0.600803	0.600803	0.600803	0.600803	0.600803	0.600803	2.37751	0.600803	3.2
127	SAA2	P0DJI9	Serum amyloid A-2 protein	1	45	3.28061	2.977	0.365693	0.591897		1.19811	0.652793	0.165633	4.62706	2.3573	0.364376	0.165633	0.165633	0.165633	0.165633	35.7538	0.165633	0.165633	0.165633	0.165633	0.165633	0.165633	0.165633	1.32975	0.7459	0.165633	0.401005	0.165633	0.165633	0.165633	0.165633	0.165633	2.60928	0.165633	0.165633	0.165633	0.165633	0.165633	0.165633	0.165633	0.165633	0.331265	0.918922	0.165633
132	ANXA5	P08758	Annexin A5	1	11	59.7232	4.03477	0.540356	0.685837		1.09624	1.09624	13.8074	1.09624	1.09624	1.09624	1.09624	1.09624	1.09624	503.289	1.09624	1.09624	1.09624	1.09624	1.09624	1.09624	1.09624	1.09624	1.09624	1.09624	1.09624	1.09624	22.4657	1.09624	1.09624	1.09624	1.09624	1.09624	1.09624	1.09624	1.09624	1.09624	1.09624	1.09624	1.09624	1.09624	1.09624	1.09624	1.09624
139	VIM	P08670	Vimentin	1	75	1.7266	0.828479	0.616171	0.753097		2.70802	1.8384	0.145606	0.930393	1.05533	1.75263	0.851754	1.61093	0.145606	0.145606	0.145606	2.63981	0.145606	1.83807	0.522258	2.20508	0.924557	0.897069	1.77177	2.19766	1.00351	0.895236	3.54341	2.48041	0.145606	0.145606	1.45833	0.145606	0.145606	1.05115	1.16547	0.145606	0.145606	1.05383	1.53315	0.145606	1.976	1.90474	2.10076
142	MMP2	P08253	72 kDa type IV collagenase	1	61	1.10463	1.74435	0.0261847	0.103691		1.24967	0.0800311	0.0800311	0.0800311	2.1778	0.775991	0.946033	0.311388	0.45409	1.87084	1.1265	0.772031	0.0800311	0.777463	0.94186	0.960423	0.848912	0.635021	1.89863	0.884344	0.160062	0.0800311	1.75827	0.0800311	0.0800311	0.0800311	0.0800311	1.72815	2.78343	0.555524	0.610456	0.0800311	3.23785	2.63036	1.60965	0.0800311	0.0800311	1.20536	0.631664
148	SLC3A2	P08195	4F2 cell-surface antigen heavy chain	1	110	1.54705	1.21377	0.0606031	0.181809		2.01846	1.31948	2.18791	1.12754	1.10275	2.12567	1.3771	3.0273	0.485931	1.57711	1.48169	1.49912	1.97012	4.0743	1.19193	1.69133	1.27386	1.00126	1.93198	0.852668	1.43042	1.13181	1.07914	1.57871	1.47264	1.36667	1.73634	1.08048	1.29216	1.02522	0.824255	2.55704	2.06094	1.94221	1.55436	1.89472	1.77177	0.549979	2.14699
152	LYN	P07948	Tyrosine-protein kinase Lyn	1	107	13.4768	1.08017	0.634706	0.766292		20.1332	11.0503	8.43007	0.731029	9.3658	2.85425	7.46091	25.6749	15.3707	11.6819	28.7344	6.385	0.731029	11.4288	19.6011	19.6871	12.2278	12.4412	6.31516	1.46206	14.6984	9.11218	13.3673	24.0823	14.4486	8.12143	42.8985	12.0928	0.731029	5.17444	18.0458	32.2791	15.2041	20.4111	15.8166	11.7193	23.8225	24.3054	9.22651
153	GPI	P06744	Glucose-6-phosphate isomerase	2	110	3.56821	1.27836	0.0119415	0.0562957		3.98159	4.55073	3.45755	5.6103	4.36681	2.84193	2.11065	4.9527	4.47701	2.40725	7.40427	2.05594	3.00826	2.98772	6.64981	6.95107	3.43551	1.95224	3.38004	0.709032	3.54026	2.23457	4.44486	7.06255	4.92435	1.77964	6.37404	3.34236	3.18122	2.98839	3.47515	8.59612	4.29055	7.62012	6.26627	1.94837	7.14689	5.82599	3.60153
154	NPM1	P06748	Nucleophosmin	2	109	8.30056	0.768243	0.0175231	0.0754253		4.08266	10.1753	8.13778	10.0305	1.97116	3.20514	1.25954	7.65334	3.82453	7.24001	13.3656	5.74854	9.29263	16.1575	10.13	13.3918	3.65924	4.13751	3.48378	18.1362	0.295853	3.68265	4.5705	11.0717	11.4127	8.46181	13.0664	13.2598	13.8183	1.9449	3.75013	9.92202	7.93876	6.02426	10.6489	10.393	5.33213	5.5265	3.62179
158	S100A9	P06702	Protein S100-A9	3	110	11.7993	1.73009	8.38291e-05	0.000688067		7.60787	5.62176	6.38715	6.54944	8.31629	10.3886	22.8672	6.4216	4.61864	10.7094	19.8523	15.5731	12.1139	32.1336	2.74511	12.7999	13.1481	6.30127	6.46839	6.79763	12.4123	18.3316	8.42142	3.95706	7.32528	5.73673	26.9817	8.79173	9.95876	6.46514	14.0792	9.9671	10.7442	7.43727	9.46595	10.5628	11.0483	35.6062	9.48677
160	ENO1	P06733	Alpha-enolase	2	110	14.3941	1.12877	0.389785	0.593672		15.5371	18.55	15.1288	17.7229	7.07713	4.1587	6.90469	16.2909	20.4894	8.22534	30.5108	9.08041	14.9537	8.51175	31.5273	29.7657	14.9196	7.29455	11.1539	2.93711	9.36481	10.2054	23.0508	29.4923	19.6244	7.3982	24.5558	9.53904	9.80539	12.8773	14.9071	52.485	15.8743	35.9665	24.5537	8.18109	30.6483	23.6111	7.84386
169	FASLG	P48023	Tumor necrosis factor ligand superfamily member 6	1	100	0.94117	1.89342	0.00310648	0.018089		1.24132	1.17151	0.0520791	0.0520791	0.431153	0.799499	1.25138	1.14408	0.668061	0.457797	0.0520791	1.39102	3.23287	0.642187	3.27219	1.89029	0.36081	0.849089	1.16759	0.137318	1.0686	0.36179	0.0520791	0.536301	3.84355	3.66861	0.0520791	0.571964	1.21049	0.647261	0.546609	1.32369	3.49741	1.56668	2.87049	0.981901	2.20769	1.57546	0.820895
177	STAT5A	P42229	Signal transducer and activator of transcription 5A	1	6	52.7442	2.70103	0.80684	0.877771		1.43475	9.33991	1.43475	1.43475	1.43475	1.43475	1.43475	1.43475	1.43475	1.43475	1.43475	1.43475	1.43475	1.43475	1.43475	1.43475	1.43475	1.43475	87.6416	1.43475	1.43475	1.43475	1.43475	1.43475	1.43475	1.43475	1.43475	1.43475	1.43475	1.43475	1.43475	1.43475	1.43475	1.43475	1.43475	1.43475	1.43475	178.737	1.43475
181	STAT3	P40763	Signal transducer and activator of transcription 3	1	39	2.47939	2.24252	0.21316	0.439642		1.98248	1.61184	0.165821	0.165821	2.2667	0.331642	1.02919	1.47564	1.77683	0.165821	3.11879	0.165821	0.165821	0.165821	0.165821	0.165821	0.165821	0.165821	2.20393	0.65199	0.165821	0.165821	0.165821	0.165821	0.165821	0.165821	19.9663	0.165821	0.165821	0.56464	1.31927	0.165821	0.165821	0.165821	5.41921	0.165821	1.00444	3.46468	1.47385
186	PRDX2	P32119	Peroxiredoxin-2	3	110	7.26488	0.659988	0.980808	0.980808		6.1439	2.34643	2.50116	4.35663	1.82489	7.3031	27.9302	5.52882	2.50209	1.20264	1.7677	1.70475	2.13236	18.3107	4.94406	2.44009	2.47596	1.55929	1.38444	2.08439	1.49123	1.61724	1.44652	47.3334	8.87744	2.95482	5.09853	2.21952	3.8232	11.6706	2.01073	2.32421	5.69311	3.01429	3.91931	2.76021	2.36944	3.63955	1.23096
192	SFN	P31947	14-3-3 protein sigma	1	24	2.85018	2.28553	0.104601	0.265525		0.0700841	0.0700841	0.0700841	5.55196	2.22973	1.11488	0.193768	0.0700841	0.0700841	18.1124	0.0700841	0.737074	0.0700841	0.0700841	0.0700841	0.0700841	0.0700841	1.35817	0.140168	0.333718	0.0700841	0.0700841	1.02122	0.0700841	11.321	0.0700841	0.0700841	2.93521	0.0700841	0.0700841	0.0700841	0.0700841	0.0700841	0.0700841	0.0700841	0.0700841	0.0700841	0.0700841	0.0700841
202	PIK3R1	P27986	Phosphatidylinositol 3-kinase regulatory subunit alpha	1	51	0.881764	0.702811	0.161671	0.382458		0.739888	0.0895798	0.0895798	0.0895798	0.685203	1.49261	0.771813	0.455693	0.458348	0.0895798	0.0895798	0.0895798	0.0895798	0.0895798	0.0895798	0.0895798	0.332434	0.0895798	0.920634	0.303564	0.249788	0.293908	0.0895798	0.0895798	0.685925	0.0895798	0.0895798	0.0895798	0.0895798	0.35097	0.28105	0.0895798	0.0895798	0.0895798	0.444376	0.0895798	0.465244	1.11612	0.478682
203	PSMA5	P28066	Proteasome subunit alpha type-5	2	107	5.51323	2.1105	1.20721e-07	1.99189e-06		7.4308	2.93168	1.05552	6.49999	7.03093	10.305	5.55513	10.4268	9.96072	2.87406	6.66501	4.83637	4.20863	1.73109	7.17329	5.79857	4.33735	4.68485	4.45026	1.3051	3.95967	2.60681	7.87253	9.89124	7.43831	7.17553	8.13249	5.20683	4.80752	6.00022	4.93237	15.9903	10.278	8.48919	8.91983	5.55324	11.5012	17.9509	5.52171
204	GRN	P28799	Granulins	1	51	0.990509	1.14058	0.388013	0.593672		0.606252	0.15399	0.15399	0.15399	0.515473	0.403648	0.775517	0.819216	0.30798	0.832656	1.86602	1.78317	0.15399	0.15399	0.15399	0.15399	0.361757	0.990624	1.12133	0.494295	0.598392	1.15659	1.38437	0.15399	0.797025	0.15399	0.15399	1.3894	0.15399	0.614482	0.15399	1.95287	0.15399	0.15399	0.15399	0.15399	1.15495	0.15399	0.15399
205	CD34	P28906	Hematopoietic progenitor cell antigen CD34	1	110	4.81163	1.03664	0.731749	0.823217		8.5587	3.34916	6.30551	4.15079	10.7514	0.614285	2.43657	5.84269	6.81963	3.48319	3.48213	6.82554	12.2174	3.83246	5.02396	10.0719	2.39782	2.10979	4.89317	1.94335	2.74353	3.82417	6.65558	4.0754	5.48163	6.14338	9.60433	2.88027	4.66597	3.6064	5.83104	4.23179	6.33291	6.5357	7.79219	3.47433	8.83946	2.08838	3.63075
210	PSMA4	P25789	Proteasome subunit alpha type-4	1	109	37.5055	2.6041	5.12103e-07	6.74644e-06		47.8786	14.4428	23.2062	23.9164	34.4359	58.0871	37.8607	158.703	70.2241	7.60874	35.5364	48.6905	40.1616	5.62576	39.4258	41.8165	7.78904	26.824	94.9656	18.6924	16.0043	9.06124	34.5537	44.9381	26.9309	44.1128	54.5486	17.5386	16.4468	67.1849	35.9103	116.196	71.1102	75.558	104.779	23.3904	113.806	153.861	25.5008
216	FAS	P25445	Tumor necrosis factor receptor superfamily member 6	1	83	1.83036	1.33812	0.267522	0.499711		0.744804	0.133865	1.64519	4.21751	2.69526	0.5074	2.59074	3.37111	0.441543	0.133865	2.42717	2.36127	4.45042	1.38943	0.133865	1.19157	1.3175	0.563992	2.11641	1.34535	1.20406	0.560175	0.133865	0.133865	0.133865	0.133865	3.17599	4.57321	2.05761	2.52107	2.94638	0.133865	0.133865	2.39067	3.11553	0.133865	2.08929	2.3605	0.862717
218	BGN	P21810	Biglycan	1	74	1.83457	1.2129	0.868708	0.929603		1.84789	1.07411	0.153526	0.153526	1.99925	1.03162	0.77451	0.943717	2.83145	1.45421	0.153526	1.22781	0.153526	0.153526	0.153526	1.27889	0.931736	2.16813	2.18181	1.4313	1.6726	1.31587	0.153526	3.38445	3.04612	0.153526	0.153526	1.82184	0.153526	0.153526	1.96943	2.03596	4.501	0.740005	0.153526	0.153526	0.153526	1.27077	1.49034
235	LGALS3	P17931	Galectin-3	1	94	0.886929	1.7101	0.00328891	0.018089		1.21506	0.923738	0.28816	1.88996	1.69213	0.777822	0.641325	1.16658	0.473916	1.43956	1.32216	1.08027	1.44507	0.557017	0.0804776	1.17072	1.05974	0.394061	0.94955	0.665326	0.903842	0.603105	0.642821	0.0804776	0.0804776	1.6079	2.36037	0.371154	0.0804776	0.367598	0.589908	1.85668	1.30205	0.0804776	1.9759	0.0804776	0.946398	0.529897	1.18875
241	ENG	P17813	Endoglin	1	54	1.60975	1.14095	0.457903	0.647606		2.73236	0.191457	0.191457	0.191457	1.68525	1.51851	0.191457	0.191457	1.70285	0.191457	0.191457	0.191457	2.88376	0.191457	0.191457	0.191457	0.430398	0.700039	1.84159	0.657559	1.63191	2.03274	0.191457	1.90153	0.191457	0.191457	0.191457	0.191457	0.191457	0.876515	1.0623	0.191457	0.191457	0.191457	0.191457	3.57167	2.26285	0.191457	1.56371
251	BST2	Q10589	Bone marrow stromal antigen 2	1	83	1.71167	2.98437	0.00111525	0.00736064		1.89148	0.800063	0.616352	1.54844	0.682292	0.765287	0.751394	0.0747993	1.00416	0.0747993	0.0747993	2.10133	2.08869	1.88879	0.976407	2.07591	0.519924	0.706952	0.443864	0.461658	0.19318	0.204163	0.778575	0.609076	0.0747993	0.991253	20.8159	1.01876	0.0747993	0.5245	0.514194	6.92173	0.0747993	1.12692	1.3739	3.35108	2.26679	5.71644	0.983859
252	CDH17	Q12864	Cadherin-17	2	107	0.935113	1.29839	0.0332552	0.113526		1.05232	1.04677	1.61848	0.132582	1.36425	0.867946	1.92124	0.346306	0.662482	1.20239	1.32775	1.55514	2.06518	0.390913	0.289848	0.430817	0.635038	1.4625	1.23431	0.933897	0.697493	0.67238	1.47964	0.863996	0.626247	1.0111	1.08175	0.132582	1.56175	0.972735	0.537288	1.82274	1.821	0.895718	0.549999	0.888624	1.00785	0.708764	0.341065
254	TRAP1	Q12931	Heat shock protein 75 kDa, mitochondrial	1	16	3.00893	0.774181	0.976527	0.980808		0.0907158	1.785	0.0907158	0.0907158	3.60263	0.0907158	2.17002	0.0907158	0.0907158	0.0907158	0.0907158	0.0907158	0.0907158	0.0907158	0.0907158	0.0907158	0.0907158	3.45086	0.0907158	0.0907158	1.65457	1.26316	0.0907158	0.0907158	0.0907158	0.0907158	0.0907158	0.0907158	0.0907158	0.0907158	0.0907158	0.0907158	0.0907158	0.0907158	0.0907158	0.0907158	0.0907158	0.0907158	0.0907158
266	ACY1	Q03154	Aminoacylase-1	1	41	0.845385	1.45358	0.425509	0.633845		0.402082	0.046391	1.22064	0.046391	0.046391	0.915476	0.873584	0.426482	0.699497	0.046391	0.046391	0.046391	1.0221	0.046391	0.462046	0.046391	0.717611	0.631684	0.795765	1.14635	0.046391	0.046391	0.046391	0.046391	0.046391	0.046391	0.046391	0.046391	0.046391	0.610642	0.046391	4.36326	0.046391	0.046391	0.046391	0.046391	0.927634	0.744827	0.629421
269	FABP5	Q01469	Fatty acid-binding protein, epidermal	2	110	4.94168	1.27779	0.022648	0.0934231		5.35183	4.32351	3.98335	4.23885	5.31617	4.61582	2.32293	7.70109	3.62093	2.14532	3.00094	4.83307	7.42659	3.42701	3.75368	5.17675	6.11489	3.99034	4.91352	6.55041	2.99917	4.1965	4.89367	3.06488	5.19412	6.30399	10.1513	4.07287	5.22879	2.37249	2.83898	10.1383	3.14295	5.11506	6.0053	4.19882	7.68509	18.2886	4.03965
270	SLC7A5	Q01650	Large neutral amino acids transporter small subunit 1	2	96	1.31812	1.30774	0.372933	0.591897		0.468493	0.252971	0.920028	0.126485	1.39329	0.433089	0.410064	1.48109	0.632229	0.126485	0.765431	0.480049	1.31363	6.71966	0.541704	1.5621	1.09098	0.573088	1.04201	0.768647	1.35666	0.685735	1.02168	1.61782	0.719231	0.126485	4.38321	2.87254	5.13751	0.732727	2.37416	1.51092	0.126485	2.48929	0.126485	0.126485	0.534841	1.08673	0.732431
276	PRKDC	P78527	DNA-dependent protein kinase catalytic subunit	1	68	0.926106	1.51496	0.173354	0.382994		0.0715311	0.513123	0.0715311	2.7695	0.527219	0.0715311	0.511071	0.968902	0.0715311	0.727558	0.0715311	0.0715311	0.0715311	0.553485	1.23947	0.0715311	0.70866	1.16121	0.500156	1.18361	0.0715311	0.696443	0.466232	0.0715311	0.775666	1.6607	0.0715311	1.26658	0.0715311	0.289033	0.849687	0.0715311	0.0715311	0.721272	0.957286	0.0715311	6.54547	0.0715311	0.0715311
295	ACTR2	P61160	Actin-related protein 2	1	107	8.1225	1.1749	0.174088	0.382994		14.6426	8.72778	6.64314	8.32498	4.95535	2.36671	4.84117	11.2795	10.4726	7.09774	16.1473	5.99411	6.82288	7.75505	14.3363	15.121	8.63592	4.44097	5.3337	0.439888	5.90758	10.6834	12.2583	13.6498	9.56071	4.11849	17.8531	8.72434	7.59814	2.94096	6.51529	20.5847	7.83153	13.3582	8.89202	7.08243	11.2098	7.74899	6.47141
304	VCP	P55072	Transitional endoplasmic reticulum ATPase	3	110	22.8518	1.26776	0.477917	0.657136		26.9819	30.0425	9.80546	83.4259	17.2429	7.24292	28.9177	40.2478	13.8795	9.61255	33.3253	8.55156	23.2968	22.4179	26.7813	16.0077	11.7681	11.3838	8.92187	7.98977	62.4368	11.0271	12.3882	49.6134	45.6426	8.37747	31.3806	14.3711	14.7236	9.80329	8.74475	39.9151	12.6284	15.8007	13.8898	5.82532	22.7808	24.1854	20.5941
308	HSPA2	P54652	Heat shock-related 70 kDa protein 2	1	50	0.873214	1.21267	0.21308	0.439642		0.0735882	0.0735882	0.419752	0.0735882	0.412452	1.04119	0.464511	0.56587	0.320577	1.12876	0.0735882	0.742825	0.0735882	0.0735882	0.0735882	0.0735882	0.870981	1.0958	1.06515	0.0735882	0.0735882	0.60158	0.693378	0.0735882	1.26998	0.0735882	0.0735882	0.0735882	0.0735882	0.604723	0.85303	0.705393	0.0735882	0.0735882	0.849111	0.0735882	0.453879	1.1525	0.364566
313	BCAM	P50895	Basal cell adhesion molecule	1	89	0.930571	1.21677	0.0331416	0.113526		0.949455	0.723515	1.22665	0.0548499	0.492764	1.07421	0.468305	0.260151	0.915671	1.52166	0.652708	0.0548499	1.10447	1.01296	0.0548499	0.789843	0.490062	0.576643	0.660353	0.913922	0.816541	1.03578	0.923801	1.25756	1.30723	0.802584	1.9452	1.21929	1.61722	1.14737	0.393157	0.0548499	0.0548499	1.12158	0.719515	1.04654	1.222	1.13266	1.03714
319	MMP14	P50281	Matrix metalloproteinase-14	1	52	3.82358	1.47899	0.0708374	0.206262		0.352569	4.12196	0.352569	0.352569	0.352569	3.79372	0.352569	2.99429	0.352569	5.30824	3.25029	0.352569	0.352569	0.352569	0.352569	0.352569	3.24257	1.88152	3.22567	0.352569	6.8679	3.36373	0.352569	0.352569	0.352569	3.12546	0.352569	4.13852	4.2371	0.352569	2.12752	5.97021	0.352569	1.52556	0.352569	0.352569	0.352569	7.45083	2.03563
323	SLC11A2	P49281	Natural resistance-associated macrophage protein 2	1	13	1.34464	0.787145	0.472312	0.657136		0.14925	0.14925	0.14925	0.14925	0.14925	0.14925	0.14925	1.21303	0.763487	0.14925	0.14925	0.14925	0.14925	0.830276	0.14925	2.312	0.14925	0.14925	0.14925	0.14925	0.14925	2.16793	0.14925	0.14925	0.14925	0.14925	0.14925	0.14925	0.14925	0.14925	0.14925	0.14925	0.14925	0.14925	0.14925	0.14925	0.14925	0.14925	0.14925
329	AKAP9	Q99996	A-kinase anchor protein 9	1	35	3.17237	0.717664	0.344164	0.591897		0.29512	0.29512	0.29512	0.29512	0.29512	2.28917	6.1501	0.29512	1.4343	0.29512	0.29512	0.29512	0.29512	0.29512	0.29512	0.29512	3.81984	0.29512	1.51324	0.29512	0.29512	4.95209	0.29512	0.29512	0.29512	0.29512	0.29512	0.29512	0.29512	0.29512	1.30627	0.29512	0.29512	3.71002	0.29512	0.29512	1.34344	0.29512	0.29512
334	MYD88	Q99836	Myeloid differentiation primary response protein MyD88	1	39	5.05203	0.768896	0.642498	0.766353		2.39312	0.410493	0.410493	10.9585	3.54833	0.410493	0.410493	0.410493	3.95854	0.410493	0.410493	0.410493	4.15982	0.410493	0.410493	0.410493	0.410493	0.410493	0.410493	3.45092	0.410493	0.410493	0.410493	0.410493	0.410493	0.410493	12.4029	6.63058	5.33777	0.410493	0.410493	4.79425	4.52787	4.33142	0.410493	6.56551	3.45569	2.64219	0.410493
335	BAG1	Q99933	BAG family molecular chaperone regulator 1	1	8	155.298	0.0306746	0.27631	0.506568		0.196693	0.196693	0.196693	0.196693	0.196693	0.196693	0.196693	0.196693	2.06461	0.196693	0.196693	9.8107	0.196693	0.196693	0.196693	0.196693	0.196693	0.196693	0.196693	0.196693	0.196693	0.196693	0.196693	0.196693	0.196693	0.196693	0.196693	0.196693	0.196693	0.196693	0.196693	2.66539	0.196693	0.196693	0.196693	0.196693	0.196693	0.196693	0.196693
342	MSI2	Q96DH6	RNA-binding protein Musashi homolog 2	1	54	0.985122	1.67213	0.0808059	0.222216		0.884507	0.0506134	0.0506134	0.6997	1.21339	0.457452	0.995055	0.0506134	0.372296	1.19503	0.0506134	0.536466	0.0506134	0.0506134	0.0506134	1.19689	0.0506134	0.455822	1.12229	0.0506134	0.0506134	0.130455	0.0506134	0.0506134	0.512734	0.0506134	3.27286	0.0506134	3.89663	0.998188	1.04946	0.659337	0.0506134	0.0506134	0.0506134	0.0506134	0.640729	0.668478	0.314531
362	DDX46	Q7L014	Probable ATP-dependent RNA helicase DDX46	1	38	2.2877	1.14216	0.873263	0.929603		0.939975	0.0585337	0.0585337	5.75286	0.0585337	2.84682	1.04489	1.05821	0.0585337	0.0585337	0.0585337	0.0585337	2.0901	0.0585337	0.0585337	0.0585337	0.0585337	0.0585337	0.32545	0.0585337	0.0585337	0.0585337	0.0585337	0.0585337	0.0585337	0.0585337	8.67269	3.26225	4.35799	0.0585337	0.0585337	0.0585337	0.0585337	0.0585337	0.0585337	0.0585337	1.35332	0.98909	0.515446
368	OLFM4	Q6UX06	Olfactomedin-4	1	37	15.6077	4.2598	0.0423344	0.136332		0.639089	7.47584	2.93505	9.18203	13.4088	19.3085	0.639089	8.58323	6.543	3.4721	6.27645	0.639089	7.01373	0.639089	0.639089	0.639089	0.639089	0.639089	0.639089	0.639089	0.639089	0.639089	0.639089	0.639089	0.639089	0.639089	12.8756	0.639089	5.96114	2.59001	0.639089	0.639089	10.935	7.96005	0.639089	4.28523	0.639089	0.639089	0.639089
370	CDCA8	Q53HL2	Borealin	1	65	1.92679	0.786775	0.226732	0.458092		0.111638	1.11551	2.5847	0.111638	0.896895	0.111638	1.45128	1.84786	1.3742	0.111638	2.95684	0.111638	1.76794	0.111638	0.111638	0.111638	0.844371	0.794892	1.0431	1.83167	2.95899	2.66859	0.111638	1.77656	0.111638	0.111638	0.111638	0.111638	0.111638	0.111638	1.45543	0.111638	1.63564	1.27024	0.111638	1.0094	0.111638	0.111638	0.523366
379	ECM1	Q16610	Extracellular matrix protein 1	2	109	32.2999	1.18507	0.360647	0.591897		40.5931	27.5646	65.224	19.9913	8.93784	48.0913	29.4582	29.666	17.6561	48.602	21.0349	35.8181	69.4493	17.8875	40.5606	100.891	10.5837	32.6118	130.421	5.12399	30.0317	18.435	25.5745	23.9054	81.5692	52.9876	34.8634	21.8233	44.7262	80.4646	24.9824	1.83183	58.7773	54.4014	45.6611	38.6533	10.118	61.2659	41.5019
381	SRSF7	Q16629	Serine/arginine-rich splicing factor 7	1	46	1.03112	1.30837	0.917153	0.94725		0.477582	0.747977	0.142842	0.142842	0.456446	0.852362	0.858904	0.915011	0.142842	0.574353	0.142842	0.142842	0.142842	0.142842	0.142842	0.142842	1.12746	1.20216	0.142842	0.142842	0.377592	1.5517	0.142842	0.142842	0.142842	0.142842	0.142842	0.142842	0.142842	0.142842	0.142842	0.142842	0.142842	0.142842	0.142842	0.142842	4.93	2.82019	0.142842
388	POSTN	Q15063	Periostin	1	73	1.09292	1.27568	0.137839	0.341151		1.34912	0.828421	0.10626	0.10626	0.385064	0.10626	1.34191	0.10626	0.407576	1.37376	1.80684	0.10626	0.821594	1.00821	0.10626	0.767391	0.876597	1.06732	0.663198	0.459093	0.10626	0.968637	0.10626	0.66977	0.10626	1.4763	1.1391	2.09634	0.10626	0.10626	0.659188	0.10626	1.68478	0.667218	0.576658	0.10626	0.685358	1.43875	1.95543
390	FAT1	Q14517	Protocadherin Fat 1	1	56	0.757187	1.42888	0.0749927	0.212122		1.49062	0.0408139	0.0408139	0.0408139	0.559377	0.959295	1.06993	0.229758	1.07986	0.495569	1.5257	0.470636	1.41533	1.17344	0.75474	0.0408139	0.370152	0.540975	0.910857	0.0408139	0.203317	0.0408139	0.0408139	0.0408139	0.53949	0.0408139	0.0408139	0.782692	0.0408139	0.639112	0.503209	0.0408139	0.0408139	0.0408139	0.0408139	0.0408139	1.24382	0.472801	1.0485
391	HABP2	Q14520	Hyaluronan-binding protein 2	1	109	15.9572	1.38139	0.206608	0.439642		12.8024	9.59402	20.6867	17.4343	21.4878	9.75083	11.9547	11.4402	9.45205	16.2969	14.6876	12.2715	15.0118	3.97115	16.3004	21.1275	13.681	8.81725	15.6487	12.2366	16.1227	15.8297	17.9448	17.5503	7.26181	9.22383	16.3135	13.9774	12.7324	10.783	8.78966	21.4234	19.2737	14.8063	23.5762	1.98558	10.907	15.4735	18.5752
398	LAMC2	Q13753	Laminin subunit gamma-2	1	35	1.32237	0.875433	0.580244	0.727141		0.11789	0.11789	0.11789	0.11789	0.11789	0.9544	0.11789	1.27939	1.18992	0.11789	1.26764	0.11789	0.11789	0.11789	0.11789	0.11789	0.11789	0.11789	0.11789	0.11789	0.11789	0.11789	1.9986	0.11789	0.11789	0.11789	0.11789	0.11789	0.997039	0.11789	0.732039	0.11789	0.11789	0.11789	0.11789	0.11789	0.11789	3.62509	0.11789
399	CAPS	Q13938	Calcyphosin	1	65	0.904681	1.20022	0.366261	0.591897		0.512338	0.104209	0.104209	0.104209	1.27944	0.778183	0.104209	0.891314	0.104209	0.887807	1.54461	2.28259	1.19956	0.627377	1.17143	1.8643	0.42518	0.539098	0.97637	0.63199	0.526268	0.104209	0.104209	0.104209	0.104209	0.104209	0.104209	0.104209	1.56039	0.96885	0.593481	1.31666	0.104209	0.104209	0.104209	0.484081	0.277303	0.526375	0.104209
416	STRAP	Q9Y3F4	Serine-threonine kinase receptor-associated protein	2	43	1.53273	1.68367	0.102319	0.265525		0.127402	1.26128	0.127402	0.127402	0.308244	0.127402	0.127402	1.54301	1.80473	0.127402	0.127402	0.127402	0.127402	0.127402	2.95688	0.127402	1.36289	1.77114	0.127402	0.908038	0.127402	0.991886	0.127402	0.127402	0.127402	0.127402	0.127402	0.127402	4.53339	1.66841	0.127402	1.82684	0.127402	0.127402	0.127402	0.127402	1.05678	4.60527	1.0883
426	IMP3	Q9NV31	U3 small nucleolar ribonucleoprotein protein IMP3	1	57	1.40135	1.32241	0.692365	0.788975		0.745933	0.110385	0.110385	2.64933	0.780856	1.25298	1.1989	1.12304	0.956526	0.110385	0.110385	2.8253	0.110385	0.110385	0.110385	0.110385	0.935422	1.14649	0.849932	0.557994	1.00599	0.110385	1.63386	0.110385	1.3598	0.110385	2.39616	2.26064	0.110385	0.110385	0.996435	0.110385	0.600174	0.110385	0.110385	9.37622	2.67786	0.110385	1.64072
434	XPO5	Q9HAV4	Exportin-5	1	57	0.851969	1.41964	0.162255	0.382458		0.340811	0.0463687	3.26744	0.0463687	0.40847	1.32812	0.200357	0.423015	1.78057	0.0463687	0.0463687	0.0463687	0.0463687	0.0463687	0.0463687	0.64833	0.555646	0.615289	0.223952	1.26981	1.61299	1.79412	0.803237	0.0463687	0.0463687	0.0463687	0.766573	0.0463687	0.794626	0.528015	0.406832	1.94256	0.0463687	0.0463687	1.09526	1.24511	0.582921	0.6986	0.781151
444	DSN1	Q9H410	Kinetochore-associated protein DSN1 homolog	1	34	3.24577	1.11262	0.918086	0.94725		0.215393	0.215393	0.215393	0.215393	6.54192	0.215393	1.97951	0.215393	2.8241	0.215393	0.215393	0.215393	0.215393	0.215393	1.80207	0.215393	4.78353	0.215393	0.215393	2.28133	4.6583	0.846446	0.215393	0.215393	0.215393	0.215393	0.215393	0.215393	0.215393	0.215393	0.215393	0.215393	0.215393	0.215393	0.215393	0.215393	0.215393	6.30672	0.215393
[truncated: 71 more columns]
