# Supplementary material for: A large‐scale targeted proteomics of plasma extracellular vesicles shows utility for prognosis prediction subtyping in colorectal cancer
Source: Cancer Med. 2022 Nov 16;12(6):7616–26. doi: 10.1002/cam4.5442 (PMC10067095; doi:10.1002/cam4.5442)
Supplement: Supplementary file 4 — Data S4 [file CAM4-12-7616-s013.xlsx]

## Sheet: PAC_value
	k=2	k=3	k=4	k=5	k=6	k=7	k=8
Proportion of ambiguous clustering	0.157882	0.221268	0.274562	0.339783	0.329358	0.324187	0.291159
