# Supplementary material for: A large‐scale targeted proteomics of plasma extracellular vesicles shows utility for prognosis prediction subtyping in colorectal cancer
Source: Cancer Med. 2022 Nov 16;12(6):7616–26. doi: 10.1002/cam4.5442 (PMC10067095; doi:10.1002/cam4.5442)
Supplement: Supplementary file 5 — Data S5 [file CAM4-12-7616-s022.xlsx]

## Sheet: Fisher's exact test
	Cluster 1	Cluster 2	Total
Curative resection	8	6	14
Non-curative resction	18	4	22
Total	26	10	36
			p=0.14

## Sheet: Stage IV in Cohort2
Number	Cluster	Age	Sex	Curative Resction	Chemotherapy before Curative Resection	Survival (days)	Death	Sample ID
1	1	49	M	+	+	1974		1
2	1	58	M		+	283	+	4
3	1	66	M	+	+	1912		5
4	1	39	M		+	307	+	6
5	1	70	F		+	436	+	8
6	1	59	M	+	+	2099		10
7	1	72	F		+	359		11
8	1	79	M	+	+	1532	+	24
9	1	74	M	+	+	1028	+	26
10	1	72	M		+	1867		27
11	1	64	M		+	385	+	36
12	1	74	F		+	408	+	46
13	1	62	F		+	121	+	56
14	1	75	F		+	173	+	60
15	1	57	M		+	973	+	61
16	1	35	F	+	+	1060	+	63
17	1	71	M		+	225	+	75
18	1	74	F		+	349	+	82
19	1	63	M	+	+	1705		86
20	1	47	F	+	+	1602		88
21	1	67	M		+	330	+	90
22	1	73	F		+	63	+	110
23	1	40	F		+	574	+	114
24	1	46	M		+	1320		132
25	1	62	F		+	712	+	146
26	1	72	M	+	+	1126		149
27	2	56	M	+	+	1405	+	38
28	2	81	M		+	1786		52
29	2	62	F	+	+	1420		77
30	2	79	M	+		1231	+	81
31	2	72	F	+		1676		99
32	2	46	M	+	+	1616		104
33	2	62	M		+	632		107
34	2	64	F		+	1025	+	118
35	2	76	F		+	244	+	126
36	2	79	M	+		889	+	135
