# Supplementary material for: A large‐scale targeted proteomics of plasma extracellular vesicles shows utility for prognosis prediction subtyping in colorectal cancer
Source: Cancer Med. 2022 Nov 16;12(6):7616–26. doi: 10.1002/cam4.5442 (PMC10067095; doi:10.1002/cam4.5442)
Supplement: Supplementary file 6 — Data S6 [file CAM4-12-7616-s019.xlsx]

## Sheet: 20200921_reanalysis
Variables	OS multivariate analysis
	hazard ratio (95% CI)	p value
Age (≧70 or <70)	0.68(0.08-5.98)	0.73
Sex (male or female)	0.44(0.04-4.05)	0.47
Stage (IV or I/II/III)	13.92(4.94-39.25)	<0.01	6.4e-07
ORM1	5.61(1.54-20.42)	<0.01	0.0089
SERPINA1	0.35(0.08-1.52)	0.16
LRG1	1.18(0.28-5.00)	0.83
C3	1.13(0.43-2.96)	0.81
FN1	0.81(0.33-2.04)	0.66
