# Supplementary material for: A large‐scale targeted proteomics of plasma extracellular vesicles shows utility for prognosis prediction subtyping in colorectal cancer
Source: Cancer Med. 2022 Nov 16;12(6):7616–26. doi: 10.1002/cam4.5442 (PMC10067095; doi:10.1002/cam4.5442)
Supplement: Supplementary file 7 — Data S7 [file CAM4-12-7616-s011.xlsx]

## Sheet: StageIV
Variables	OS multivariate analysis
	hazard ratio (95% CI)	p value
Age (≧70 or <70)	0.16(0.01-1.96)	0.15
Sex (male or female)	0.08(0.01-1.28)	0.07
ORM1	6.41(1.53-26.93)	<0.05	0.011
SERPINA1	1.55(0.40-6.09)	0.53
LRG1	0.32(0.05-1.91)	0.21
FN1	0.68(0.24-1.90)	0.46
