# Supplementary material for: A large‐scale targeted proteomics of plasma extracellular vesicles shows utility for prognosis prediction subtyping in colorectal cancer
Source: Cancer Med. 2022 Nov 16;12(6):7616–26. doi: 10.1002/cam4.5442 (PMC10067095; doi:10.1002/cam4.5442)
Supplement: Supplementary file 8 — Data S8 [file CAM4-12-7616-s008.xlsx]

## Sheet: Oligo DNA list
Peptide ID for ordering oligo DNA	Peptide sequence	Quantification-tag sequence	Oligo DNA sequence for 1st step PCR (5' -> 3')	Oligo DNA sequence for 2nd step PCR (5' -> 3')
17K02_0001	FSLIDLAGNER	LVTALTK	gatccttaACGCTCGTTACCAGCCAGGTCAATCAGAGAAAActtagtcagAGCagtaaccag
17K02_0002	AALQEEEQASK	LVTDLTK	gatccttaCTTAGAAGCCTGCTCCTCCTCCTGCAGAGCAGCcttagtcagGTCagtaaccag
17K02_0003	FTARPLVETIFER	LVTELTK	gatccttaACGCTCAAAAATAGTCTCAACCAGAGGACGAGCAGTAAActtagtcagCTCagtaaccag
17K02_0004	FITTVGIDFR	LVTFLTK	gatccttaACGAAAGTCAATACCAACAGTAGTAATAAActtagtcagAAAagtaaccag
17K02_0005	YGIPYFETSAATGQNVEK	LVTGLTK	ACGTTCTGACCAGTAGCAGCAGAAGTCTCAAAGTAAGGAATACCGTActtagtcagACCagtaaccag	gatccttaCTTCTCAACGTTCTGACCAGTAGCAGCAGA
17K02_0006	LLALGDSGVGK	LVTHLTK	gatccttaCTTACCAACACCAGAGTCACCCAGAGCCAGCAGcttagtcagATGagtaaccag
17K02_0007	IQDLLVDSGK	LVTLLTK	gatccttaCTTACCAGAGTCAACCAGCAGGTCCTGAATcttagtcagCAGagtaaccag
17K02_0008	NASIHTLLDALER	LVTPLTK	gatccttaACGCTCCAGAGCGTCCAGCAGAGTGTGAATAGAAGCGTTcttagtcagAGGagtaaccag
17K02_0009	CTEGVGYTNASNNLFACLPCTACK	LVTSLTK	GCAAACAGGTTGTTAGAAGCGTTAGTGTAACCAACACCCTCAGTACActtagtcagAGAagtaaccag	gatccttaCTTACAAGCAGTACAAGGCAGACAAGCAAACAGGTTGTTAGAAGCGTT
17K02_0010	FEGDTGLIVR	LVTTLTK	gatccttaACGAACAATCAGACCAGTGTCACCCTCAAActtagtcagAGTagtaaccag
17K02_0011	FIAYQFTDTPLQIK	LVTVLTK	gatccttaCTTAATCTGCAGAGGAGTGTCAGTAAACTGGTAAGCAATAAActtagtcagAACagtaaccag
17K02_0012	VELHSTCQTISVDR	LVTYLTK	gatccttaACGGTCAACAGAAATAGTCTGACAAGTAGAGTGCAGCTCAACcttagtcagATAagtaaccag
17K02_0013	CPDGFFSNETSSK	LVTALTK	gatccttaCTTAGAAGAAGTCTCGTTAGAAAAAAAACCGTCAGGACActtagtcagAGCagtaaccag
17K02_0014	HIGHANLTFEQLR	LVTDLTK	gatccttaACGCAGCTGCTCAAAAGTCAGGTTAGCGTGACCAATGTGcttagtcagGTCagtaaccag
17K02_0015	HTNCSVFGLLLTQK	LVTELTK	gatccttaCTTCTGAGTCAGCAGCAGACCAAAAACAGAACAGTTAGTGTGcttagtcagCTCagtaaccag
17K02_0016	LLVPTQFVGAIIGK	LVTFLTK	gatccttaCTTACCAATAATAGCACCAACAAACTGAGTAGGAACCAGCAGcttagtcagAAAagtaaccag
17K02_0017	TGYAFVDCPDESWALK	LVTGLTK	TTCAGAGCCCAAGACTCGTCAGGACAGTCAACAAAAGCGTAACCAGTcttagtcagACCagtaaccag	gatccttaCTTCAGAGCCCAAGACTCGTCAGG
17K02_0018	ITISPLQELTLYNPER	LVTHLTK	CGCTCAGGGTTGTACAGAGTCAGCTCCTGCAGAGGAGAAATAGTAATcttagtcagATGagtaaccag	gatccttaACGCTCAGGGTTGTACAGAGTCAG
17K02_0019	DSTGHVGFIFK	LVTLLTK	gatccttaCTTAAAAATAAAACCAACGTGACCAGTAGAGTCcttagtcagCAGagtaaccag
17K02_0020	FGDQVLQINGENCAGWSSDK	LVTPLTK	CAACCAGCACAGTTCTCACCGTTAATCTGCAGAACCTGGTCACCAAActtagtcagAGGagtaaccag	gatccttaCTTGTCAGAAGACCAACCAGCACAGTTCTCACCGTT
17K02_0021	NGLLTEHNICEINGQNVIGLK	LVTSLTK	TTCTGACCGTTAATCTCACAAATGTTGTGCTCAGTCAGCAGACCGTTcttagtcagAGAagtaaccag	gatccttaCTTCAGACCAATAACGTTCTGACCGTTAATCTCACAAAT
17K02_0022	DSSGWSSSK	LVTTLTK	gatccttaCTTAGAAGAAGACCAACCAGAAGAGTCcttagtcagAGTagtaaccag
17K02_0023	SFLLDLLNATGK	LVTVLTK	gatccttaCTTACCAGTAGCGTTCAGCAGGTCCAGCAGAAAAGActtagtcagAACagtaaccag
17K02_0024	VGNLGLATSFFNER	LVTYLTK	gatccttaACGCTCGTTAAAAAAAGAAGTAGCCAGACCCAGGTTACCAACcttagtcagATAagtaaccag
17K02_0025	CEDLETQTQSEK	LVTALTK	gatccttaCTTCTCAGACTGAGTCTGAGTCTCCAGGTCCTCACActtagtcagAGCagtaaccag
17K02_0026	SSHSVTTDLTSTK	LVTDLTK	gatccttaCTTAGTAGAAGTCAGGTCAGTAGTAACAGAGTGAGAAGActtagtcagGTCagtaaccag
17K02_0027	LASVPGSQTVVVK	LVTELTK	gatccttaCTTAACAACAACAGTCTGAGAACCAGGAACAGAAGCCAGcttagtcagCTCagtaaccag
17K02_0028	ELGFDASEVELTR	LVTFLTK	gatccttaACGAGTCAGCTCAACCTCAGAAGCGTCAAAACCCAGCTCcttagtcagAAAagtaaccag
17K02_0029	CIVQTTSWSQCSK	LVTGLTK	gatccttaCTTAGAACACTGAGACCAAGAAGTAGTCTGAACAATACActtagtcagACCagtaaccag
17K02_0030	GLECNFGASSTALK	LVTHLTK	gatccttaCTTCAGAGCAGTAGAAGAAGCACCAAAGTTACACTCCAGACCcttagtcagATGagtaaccag
17K02_0031	TDKPYSAK	LVTLLTK	gatccttaCTTAGCAGAGTAAGGCTTGTCAGTcttagtcagCAGagtaaccag
17K02_0032	CTNCLEDESAK	LVTPLTK	gatccttaCTTAGCAGACTCGTCCTCCAGACAGTTAGTACActtagtcagAGGagtaaccag
17K02_0033	ALVIISIIVAALGVLLSVVGGK	LVTSLTK	AGCAGAACACCCAGAGCAGCAACAATAATAGAAATAATAACCAGAGCcttagtcagAGAagtaaccag	gatccttaCTTACCACCAACAACAGACAGCAGAACACCCAGAGCAGCAAC
17K02_0034	LDQDESFSQR	LVTTLTK	gatccttaACGCTGAGAAAAAGACTCGTCCTGGTCCAGcttagtcagAGTagtaaccag
17K02_0035	LWDATSANER	LVTVLTK	gatccttaACGCTCGTTAGCAGAAGTAGCGTCCCACAGcttagtcagAACagtaaccag
17K02_0036	ADLPEQAHSIIK	LVTYLTK	gatccttaCTTAATAATAGAGTGAGCCTGCTCAGGCAGGTCAGCcttagtcagATAagtaaccag
17K02_0037	CDSGEVELSPCTTTR	LVTALTK	gatccttaACGAGTAGTAGTACAAGGAGACAGCTCAACCTCACCAGAGTCACActtagtcagAGCagtaaccag
17K02_0038	VGDCTPWSDIECVHK	LVTDLTK	gatccttaCTTGTGAACACACTCAATGTCAGACCAAGGAGTACAGTCACCAACcttagtcagGTCagtaaccag
17K02_0039	YGQDYSTHWNDLLFCLR	LVTELTK	AGACAAAACAGCAGGTCGTTCCAGTGAGTAGAGTAGTCCTGACCGTActtagtcagCTCagtaaccag	gatccttaACGCAGACAAAACAGCAGGTCGTTCCA
17K02_0040	LFGGNFAHQASVAR	LVTFLTK	gatccttaACGAGCAACAGAAGCCTGGTGAGCAAAGTTACCACCAAACAGcttagtcagAAAagtaaccag
17K02_0041	ILSGRPPLGFLNPR	LVTGLTK	gatccttaACGAGGGTTCAGAAAACCCAGAGGAGGACGACCAGACAGAATcttagtcagACCagtaaccag
17K02_0042	LYQQHGAGLFDVTR	LVTHLTK	gatccttaACGAGTAACGTCAAACAGACCAGCACCGTGCTGCTGGTACAGcttagtcagATGagtaaccag
17K02_0043	IGYSNNGSDWK	LVTLLTK	gatccttaCTTCCAGTCAGAACCGTTGTTAGAGTAACCAATcttagtcagCAGagtaaccag
17K02_0044	LYQVIFEGEIGK	LVTPLTK	gatccttaCTTACCAATCTCACCCTCAAAAATAACCTGGTACAGcttagtcagAGGagtaaccag
17K02_0045	FVSDYETHGAGFSIR	LVTSLTK	gatccttaACGAATAGAAAAACCAGCACCGTGAGTCTCGTAGTCAGAAACAAActtagtcagAGAagtaaccag
17K02_0046	NYTDEAIETDDLTIK	LVTTLTK	gatccttaCTTAATAGTCAGGTCGTCAGTCTCAATAGCCTCGTCAGTGTAGTTcttagtcagAGTagtaaccag
17K02_0047	VECQSHR	LVTVLTK	gatccttaACGGTGAGACTGACACTCAACcttagtcagAACagtaaccag
17K02_0048	YVAEIEK	LVTYLTK	gatccttaCTTCTCAATCTCAGCAACGTActtagtcagATAagtaaccag
17K02_0049	SFEALLADLTR	LVTALTK	gatccttaACGAGTCAGGTCAGCCAGCAGAGCCTCAAAAGActtagtcagAGCagtaaccag
17K02_0050	TIGDGNFAVVK	LVTDLTK	gatccttaCTTAACAACAGCAAAGTTACCGTCACCAATAGTcttagtcagGTCagtaaccag
17K02_0051	TLSDNVNLPQGVR	LVTELTK	gatccttaACGAACACCCTGAGGCAGGTTAACGTTGTCAGACAGAGTcttagtcagCTCagtaaccag
17K02_0052	TVYEGPFASR	LVTFLTK	gatccttaACGAGAAGCAAAAGGACCCTCGTAAACAGTcttagtcagAAAagtaaccag
17K02_0053	NTLISASQQLK	LVTGLTK	gatccttaCTTCAGCTGCTGAGAAGCAGAAATCAGAGTGTTcttagtcagACCagtaaccag
17K02_0054	IIVHTVQSQDR	LVTHLTK	gatccttaACGGTCCTGAGACTGAACAGTGTGAACAATAATcttagtcagATGagtaaccag
17K02_0055	CYCRPNFSGER	LVTLLTK	gatccttaACGCTCACCAGAAAAGTTAGGACGACAGTAACActtagtcagCAGagtaaccag
17K02_0056	LGLVWAALQGAR	LVTPLTK	gatccttaACGAGCACCCTGCAGAGCAGCCCAAACCAGACCCAGcttagtcagAGGagtaaccag
17K02_0057	DLADLAAYTALK	LVTSLTK	gatccttaCTTCAGAGCAGTGTAAGCAGCCAGGTCAGCCAGGTCcttagtcagAGAagtaaccag
17K02_0058	LLDLSVFR	LVTTLTK	gatccttaACGAAAAACAGACAGGTCCAGCAGcttagtcagAGTagtaaccag
17K02_0059	EPQPEVAAAEEEK	LVTVLTK	gatccttaCTTCTCCTCCTCAGCAGCAGCAACCTCAGGCTGAGGCTCcttagtcagAACagtaaccag
17K02_0060	LHKPPADSGVDLR	LVTYLTK	gatccttaACGCAGGTCAACACCAGAGTCAGCAGGAGGCTTGTGCAGcttagtcagATAagtaaccag
17K02_0061	VVYSAPR	LVTALTK	gatccttaACGAGGAGCAGAGTAAACAACcttagtcagAGCagtaaccag
17K02_0062	DFYNPVVPEAQK	LVTDLTK	gatccttaCTTCTGAGCCTCAGGAACAACAGGGTTGTAAAAGTCcttagtcagGTCagtaaccag
17K02_0063	STGPGASLGTGYDR	LVTELTK	gatccttaACGGTCGTAACCAGTACCCAGAGAAGCACCAGGACCAGTAGActtagtcagCTCagtaaccag
17K02_0064	YILAQYNTTK	LVTFLTK	gatccttaCTTAGTAGTGTTGTACTGAGCCAGAATGTActtagtcagAAAagtaaccag
17K02_0065	TLLNETPEQIK	LVTGLTK	gatccttaCTTAATCTGCTCAGGAGTCTCGTTCAGCAGAGTcttagtcagACCagtaaccag
17K02_0066	IDYDKPETVILGLK	LVTHLTK	gatccttaCTTCAGACCCAGAATAACAGTCTCAGGCTTGTCGTAGTCAATcttagtcagATGagtaaccag
17K02_0067	AGTQIENIDEDFR	LVTLLTK	gatccttaACGAAAGTCCTCGTCAATGTTCTCAATCTGAGTACCAGCcttagtcagCAGagtaaccag
17K02_0068	ICDQWDALGSLTHSR	LVTPLTK	gatccttaACGAGAGTGAGTCAGAGAACCCAGAGCGTCCCACTGGTCACAAATcttagtcagAGGagtaaccag
17K02_0069	ETTDTDTADQVIASFK	LVTSLTK	TTAAAAGAAGCAATAACCTGGTCAGCAGTGTCAGTGTCAGTAGTCTCcttagtcagAGAagtaaccag	gatccttaCTTAAAAGAAGCAATAACCTGGTC
17K02_0070	HIEVQVAQETR	LVTTLTK	gatccttaACGAGTCTCCTGAGCAACCTGAACCTCAATGTGcttagtcagAGTagtaaccag
17K02_0071	SSTLSQLPGDK	LVTVLTK	gatccttaCTTGTCACCAGGCAGCTGAGACAGAGTAGAAGActtagtcagAACagtaaccag
17K02_0072	NLPVPVYLRPLDEK	LVTYLTK	gatccttaCTTCTCGTCCAGAGGACGCAGGTAAACAGGAACAGGCAGGTTcttagtcagATAagtaaccag
17K02_0073	TLQLWLDNPK	LVTALTK	gatccttaCTTAGGGTTGTCCAGCCACAGCTGCAGAGTcttagtcagAGCagtaaccag
17K02_0074	HGLINFGIYK	LVTDLTK	gatccttaCTTGTAAATACCAAAGTTAATCAGACCGTGcttagtcagGTCagtaaccag
17K02_0075	GIFGSSAVPQPK	LVTELTK	gatccttaCTTAGGCTGAGGAACAGCAGAAGAACCAAAAATACCcttagtcagCTCagtaaccag
17K02_0076	TCTEWAGFFK	LVTFLTK	gatccttaCTTAAAAAAACCAGCCCACTCAGTACAAGTcttagtcagAAAagtaaccag
17K02_0077	VLQESCEFFLK	LVTGLTK	gatccttaCTTCAGAAAAAACTCACAAGACTCCTGCAGAACcttagtcagACCagtaaccag
17K02_0078	GQAGSVSESAR	LVTHLTK	gatccttaACGAGCAGACTCAGAAACAGAACCAGCCTGACCcttagtcagATGagtaaccag
17K02_0079	GGDSITAVEAR	LVTLLTK	gatccttaACGAGCCTCAACAGCAGTAATAGAGTCACCACCcttagtcagCAGagtaaccag
17K02_0080	DGDSESADLLGK	LVTPLTK	gatccttaCTTACCCAGCAGGTCAGCAGACTCAGAGTCACCGTCcttagtcagAGGagtaaccag
17K02_0081	IANEQISASSTYSDGR	LVTSLTK	CGACCGTCAGAGTAAGTAGAAGAAGCAGAAATCTGCTCGTTAGCAATcttagtcagAGAagtaaccag	gatccttaACGACCGTCAGAGTAAGTAGAAGA
17K02_0082	LLNVGYLEALK	LVTTLTK	gatccttaCTTCAGAGCCTCCAGGTAACCAACGTTCAGCAGcttagtcagAGTagtaaccag
17K02_0083	YSGYFGGVTALSR	LVTVLTK	gatccttaACGAGACAGAGCAGTAACACCACCAAAGTAACCAGAGTActtagtcagAACagtaaccag
17K02_0084	LIFKPDLTLEEVQAENPK	LVTYLTK	TTCTCAGCCTGAACCTCCTCCAGAGTCAGGTCAGGCTTAAAAATCAGcttagtcagATAagtaaccag	gatccttaCTTAGGGTTCTCAGCCTGAACCTCCTCCAG
17K02_0085	SDSASDSQEIK	LVTALTK	gatccttaCTTAATCTCCTGAGAGTCAGAAGCAGAGTCAGActtagtcagAGCagtaaccag
17K02_0086	EHIIDTFVVESPNGK	LVTDLTK	gatccttaCTTACCGTTAGGAGACTCAACAACAAAAGTGTCAATAATGTGCTCcttagtcagGTCagtaaccag
17K02_0087	GSPGGYLGAK	LVTELTK	gatccttaCTTAGCACCCAGGTAACCACCAGGAGAACCcttagtcagCTCagtaaccag
17K02_0088	FPDELAHVEK	LVTFLTK	gatccttaCTTCTCAACGTGAGCCAGCTCGTCAGGAAActtagtcagAAAagtaaccag
17K02_0089	LGLHQVLQDLR	LVTGLTK	gatccttaACGCAGGTCCTGCAGAACCTGGTGCAGACCCAGcttagtcagACCagtaaccag
17K02_0090	TAQNLSIFLGSFR	LVTHLTK	gatccttaACGAAAAGAACCCAGAAAAATAGACAGGTTCTGAGCAGTcttagtcagATGagtaaccag
17K02_0091	EQQLSANIIEELR	LVTLLTK	gatccttaACGCAGCTCCTCAATAATGTTAGCAGACAGCTGCTGCTCcttagtcagCAGagtaaccag
17K02_0092	WSGGEPVCVDIDPPK	LVTPLTK	gatccttaCTTAGGAGGGTCAATGTCAACACAAACAGGCTCACCACCAGACCActtagtcagAGGagtaaccag
17K02_0093	GPEPGSHFPEGEHVIR	LVTSLTK	CGAATAACGTGCTCACCCTCAGGAAAGTGAGAACCAGGCTCAGGACCcttagtcagAGAagtaaccag	gatccttaACGAATAACGTGCTCACCCTCAGG
17K02_0094	LYGANEEGWR	LVTTLTK	gatccttaACGCCAACCCTCCTCGTTAGCACCGTACAGcttagtcagAGTagtaaccag
17K02_0095	NSWGPEWGSNGYVK	LVTVLTK	gatccttaCTTAACGTAACCGTTAGAACCCCACTCAGGACCCCAAGAGTTcttagtcagAACagtaaccag
17K02_0096	YRPENSVANDTGFTVVAPGK	LVTYLTK	ACAACAGTAAAACCAGTGTCGTTAGCAACAGAGTTCTCAGGACGGTActtagtcagATAagtaaccag	gatccttaCTTACCAGGAGCAACAACAGTAAAACCAGTGTCGTT
17K02_0097	NPDDVFR	LVTALTK	gatccttaACGAAAAACGTCGTCAGGGTTcttagtcagAGCagtaaccag
17K02_0098	APGPWDPLASAAGLK	LVTDLTK	gatccttaCTTCAGACCAGCAGCAGAAGCCAGAGGGTCCCAAGGACCAGGAGCcttagtcagGTCagtaaccag
17K02_0099	HAPHCLSEEEGEQDRPR	LVTELTK	GGACGGTCCTGCTCACCCTCCTCCTCAGACAGACAGTGAGGAGCGTGcttagtcagCTCagtaaccag	gatccttaACGAGGACGGTCCTGCTCACCCTCCTC
17K02_0100	VSEEIEDIIK	LVTFLTK	gatccttaCTTAATAATGTCCTCAATCTCCTCAGAAACcttagtcagAAAagtaaccag
17K02_0101	ENGLPLEYQEK	LVTGLTK	gatccttaCTTCTCCTGGTACTCCAGAGGCAGACCGTTCTCcttagtcagACCagtaaccag
17K02_0102	SNLNSLDEQEGVK	LVTHLTK	gatccttaCTTAACACCCTCCTGCTCGTCCAGAGAGTTCAGGTTAGActtagtcagATGagtaaccag
17K02_0103	SNYYLNIHLR	LVTLLTK	gatccttaACGCAGGTGAATGTTCAGGTAGTAGTTAGActtagtcagCAGagtaaccag
17K02_0104	VEAEYLSPLDK	LVTPLTK	gatccttaCTTGTCCAGAGGAGACAGGTACTCAGCCTCAACcttagtcagAGGagtaaccag
17K02_0105	EDFLQLFNLRPK	LVTSLTK	gatccttaCTTAGGACGCAGGTTAAACAGCTGCAGAAAGTCCTCcttagtcagAGAagtaaccag
17K02_0106	GGLGLILK	LVTTLTK	gatccttaCTTCAGAATCAGACCCAGACCACCcttagtcagAGTagtaaccag
17K02_0107	LLVSQGASIYIENK	LVTVLTK	gatccttaCTTGTTCTCAATGTAAATAGAAGCACCCTGAGAAACCAGCAGcttagtcagAACagtaaccag
17K02_0108	DDAGWSPLHIAASAGR	LVTYLTK	CGACCAGCAGAAGCAGCAATGTGCAGAGGAGACCAACCAGCGTCGTCcttagtcagATAagtaaccag	gatccttaACGACCAGCAGAAGCAGCAATGTG
17K02_0109	GLQAQGYGVR	LVTALTK	gatccttaACGAACACCGTAACCCTGAGCCTGCAGACCcttagtcagAGCagtaaccag
17K02_0110	LNLSPHGTFLGFVK	LVTDLTK	gatccttaCTTAACAAAACCCAGAAAAGTACCGTGAGGAGACAGGTTCAGcttagtcagGTCagtaaccag
17K02_0111	AYNSCYSAGVFHLHQGDILSVIIPR	LVTELTK	CCCTGGTGCAGGTGAAAAACACCAGCAGAGTAACAAGAGTTGTAAGCcttagtcagCTCagtaaccag	gatccttaACGAGGAATAATAACAGACAGAATGTCACCCTGGTGCAGGTGAAAAACACC
17K02_0112	HDLCAAAQENTR	LVTFLTK	gatccttaACGAGTGTTCTCCTGAGCAGCAGCACACAGGTCGTGcttagtcagAAAagtaaccag
17K02_0113	AHHGEAGHHLPEPSSR	LVTGLTK	CGAGAAGAAGGCTCAGGCAGGTGGTGACCAGCCTCACCGTGGTGAGCcttagtcagACCagtaaccag	gatccttaACGAGAAGAAGGCTCAGGCAGGTG
17K02_0114	DLLLHEPYVDLVNLLLTCGEEVK	LVTHLTK	AGCAGCAGGTTAACCAGGTCAACGTAAGGCTCGTGCAGCAGCAGGTCcttagtcagATGagtaaccag	gatccttaCTTAACCTCCTCACCACAAGTCAGCAGCAGGTTAACCAGGTCAAC
17K02_0115	ENVVQSVTSVAEK	LVTLLTK	gatccttaCTTCTCAGCAACAGAAGTAACAGACTGAACAACGTTCTCcttagtcagCAGagtaaccag
17K02_0116	TVEEAENIAVTSGVVR	LVTPLTK	CGAACAACACCAGAAGTAACAGCAATGTTCTCAGCCTCCTCAACAGTcttagtcagAGGagtaaccag	gatccttaACGAACAACACCAGAAGTAACAGC
17K02_0117	EDLRPSAPQQEGEASK	LVTSLTK	TTAGAAGCCTCACCCTCCTGCTGAGGAGCAGAAGGACGCAGGTCCTCcttagtcagAGAagtaaccag	gatccttaCTTAGAAGCCTCACCCTCCTGCTG
17K02_0118	YSGWYVGFTK	LVTTLTK	gatccttaCTTAGTAAAACCAACGTACCAACCAGAGTActtagtcagAGTagtaaccag
17K02_0119	GQPELQKPFK	LVTVLTK	gatccttaCTTAAAAGGCTTCTGCAGCTCAGGCTGACCcttagtcagAACagtaaccag
17K02_0120	YAQLLVETDTFGSQVR	LVTYLTK	CGAACCTGAGAACCAAAAGTGTCAGTCTCAACCAGCAGCTGAGCGTActtagtcagATAagtaaccag	gatccttaACGAACCTGAGAACCAAAAGTGTC
17K02_0121	LDLNGNNITR	LVTALTK	gatccttaACGAGTAATGTTGTTACCGTTCAGGTCCAGcttagtcagAGCagtaaccag
17K02_0122	CNPCLSNPCK	LVTDLTK	gatccttaCTTACAAGGGTTAGACAGACAAGGGTTACActtagtcagGTCagtaaccag
17K02_0123	HLTLIDLSNNR	LVTELTK	gatccttaACGGTTGTTAGACAGGTCAATCAGAGTCAGGTGcttagtcagCTCagtaaccag
17K02_0124	GCVQDEFCTR	LVTFLTK	gatccttaACGAGTACAAAACTCGTCCTGAACACAACCcttagtcagAAAagtaaccag
17K02_0125	LTGGAAGHQDR	LVTGLTK	gatccttaACGGTCCTGGTGACCAGCAGCACCACCAGTCAGcttagtcagACCagtaaccag
17K02_0126	DGVTGPGFTLSGSCCQGSR	LVTHLTK	TGACAACAAGAACCAGACAGAGTAAAACCAGGACCAGTAACACCGTCcttagtcagATGagtaaccag	gatccttaACGAGAACCCTGACAACAAGAACCAGACAGAGT
17K02_0127	CGGDDK	LVTLLTK	gatccttaCTTGTCGTCACCACCACActtagtcagCAGagtaaccag
17K02_0128	LLLIGNSSVGK	LVTPLTK	gatccttaCTTACCAACAGAAGAGTTACCAATCAGCAGCAGcttagtcagAGGagtaaccag
17K02_0129	LADDLGFEFFEASAK	LVTSLTK	gatccttaCTTAGCAGAAGCCTCAAAAAACTCAAAACCCAGGTCGTCAGCCAGcttagtcagAGAagtaaccag
17K02_0130	CLEDDEVQK	LVTTLTK	gatccttaCTTCTGAACCTCGTCGTCCTCCAGACActtagtcagAGTagtaaccag
17K02_0131	VFDSLLNLSSTLQATR	LVTVLTK	CGAGTAGCCTGCAGAGTAGAAGACAGGTTCAGCAGAGAGTCAAAAACcttagtcagAACagtaaccag	gatccttaACGAGTAGCCTGCAGAGTAGAAGA
17K02_0132	TTSYPTPRPYPKPAPSSGK	LVTYLTK	GAAGGAGCAGGCTTAGGGTAAGGACGAGGAGTAGGGTAAGAAGTAGTcttagtcagATAagtaaccag	gatccttaCTTACCAGAAGAAGGAGCAGGCTTAGGGTAAGG
17K02_0133	CFNSYGTFLCR	LVTALTK	gatccttaACGACACAGAAAAGTACCGTAAGAGTTAAAACActtagtcagAGCagtaaccag
17K02_0134	AGNSQGDFYIR	LVTDLTK	gatccttaACGAATGTAAAAGTCACCCTGAGAGTTACCAGCcttagtcagGTCagtaaccag
17K02_0135	DVNECLTIPEACK	LVTELTK	gatccttaCTTACAAGCCTCAGGAATAGTCAGACACTCGTTAACGTCcttagtcagCTCagtaaccag
17K02_0136	VHTGFDQHEQK	LVTFLTK	gatccttaCTTCTGCTCGTGCTGGTCAAAACCAGTGTGAACcttagtcagAAAagtaaccag
17K02_0137	EGSGGPQESSR	LVTGLTK	gatccttaACGAGAAGACTCCTGAGGACCACCAGAACCCTCcttagtcagACCagtaaccag
17K02_0138	SDSILLTHDGR	LVTHLTK	gatccttaACGACCGTCGTGAGTCAGCAGAATAGAGTCAGActtagtcagATGagtaaccag
17K02_0139	DQLIYNLLK	LVTLLTK	gatccttaCTTCAGCAGGTTGTAAATCAGCTGGTCcttagtcagCAGagtaaccag
17K02_0140	VTLTSEEEAR	LVTPLTK	gatccttaACGAGCCTCCTCCTCAGAAGTCAGAGTAACcttagtcagAGGagtaaccag
17K02_0141	SADTLWGIQK	LVTSLTK	gatccttaCTTCTGAATACCCCACAGAGTGTCAGCAGActtagtcagAGAagtaaccag
17K02_0142	LECGGGPWGNK	LVTTLTK	gatccttaCTTGTTACCCCAAGGACCACCACCACACTCCAGcttagtcagAGTagtaaccag
17K02_0143	TIPIDGNFFTYTR	LVTVLTK	gatccttaACGAGTGTAAGTAAAAAAGTTACCGTCAATAGGAATAGTcttagtcagAACagtaaccag
17K02_0144	IFVEESIYDEFVR	LVTYLTK	gatccttaACGAACAAACTCGTCGTAAATAGACTCCTCAACAAAAATcttagtcagATAagtaaccag
17K02_0145	GQPAAAPQPGLALAAR	LVTALTK	CGAGCAGCCAGAGCCAGACCAGGCTGAGGAGCAGCAGCAGGCTGACCcttagtcagAGCagtaaccag	gatccttaACGAGCAGCCAGAGCCAGACCAGG
17K02_0146	HGGTIPIVPTAEFQDR	LVTDLTK	CGGTCCTGAAACTCAGCAGTAGGAACAATAGGAATAGTACCACCGTGcttagtcagGTCagtaaccag	gatccttaACGGTCCTGAAACTCAGCAGTAGG
17K02_0147	AGPAALGSASADSAALLGWAR	LVTELTK	AGAGCAGCAGAGTCAGCAGAAGCAGAACCCAGAGCAGCAGGACCAGCcttagtcagCTCagtaaccag	gatccttaACGAGCCCAACCCAGCAGAGCAGCAGAGTCAGCAGAAGC
17K02_0148	IPLENLQIIR	LVTFLTK	gatccttaACGAATAATCTGCAGGTTCTCCAGAGGAATcttagtcagAAAagtaaccag
17K02_0149	IICAQQCSGR	LVTGLTK	gatccttaACGACCAGAACACTGCTGAGCACAAATAATcttagtcagACCagtaaccag
17K02_0150	NLQEILHGAVR	LVTHLTK	gatccttaACGAACAGCACCGTGCAGAATCTCCTGCAGGTTcttagtcagATGagtaaccag
17K02_0151	SDALQLGLGK	LVTLLTK	gatccttaCTTACCCAGACCCAGCTGCAGAGCGTCAGActtagtcagCAGagtaaccag
17K02_0152	FEVENLILHK	LVTPLTK	gatccttaCTTGTGCAGAATCAGGTTCTCAACCTCAAActtagtcagAGGagtaaccag
17K02_0153	ENSTDYLYPEQLK	LVTSLTK	gatccttaCTTCAGCTGCTCAGGGTACAGGTAGTCAGTAGAGTTCTCcttagtcagAGAagtaaccag
17K02_0154	CYNELNGCTK	LVTTLTK	gatccttaCTTAGTACAACCGTTCAGCTCGTTGTAACActtagtcagAGTagtaaccag
17K02_0155	IYDPVCGTDGNTYPNECVLCFENR	LVTVLTK	TCGTTAGGGTAAGTGTTACCGTCAGTACCACAAACAGGGTCGTAAATcttagtcagAACagtaaccag	gatccttaACGGTTCTCAAAACACAGAACACACTCGTTAGGGTAAGTGTTACCGTC
17K02_0156	VTGIFLLSALALLSLSGNTGADSLGR	LVTYLTK	GACAGAGACAGCAGAGCCAGAGCAGACAGCAGAAAAATACCAGTAACcttagtcagATAagtaaccag	gatccttaACGACCCAGAGAGTCAGCACCAGTGTTACCAGACAGAGACAGCAGAGCCAGAGC
17K02_0157	LSITGTYDLK	LVTALTK	gatccttaCTTCAGGTCGTAAGTACCAGTAATAGACAGcttagtcagAGCagtaaccag
17K02_0158	LQHLENELTHDIITK	LVTDLTK	gatccttaCTTAGTAATAATGTCGTGAGTCAGCTCGTTCTCCAGGTGCTGCAGcttagtcagGTCagtaaccag
17K02_0159	DTEEEDFHVDQVTTVK	LVTELTK	TTAACAGTAGTAACCTGGTCAACGTGAAAGTCCTCCTCCTCAGTGTCcttagtcagCTCagtaaccag	gatccttaCTTAACAGTAGTAACCTGGTCAAC
17K02_0160	VLLDGVQNPR	LVTFLTK	gatccttaACGAGGGTTCTGAACACCGTCCAGCAGAACcttagtcagAAAagtaaccag
17K02_0161	HQQTVTIPPK	LVTGLTK	gatccttaCTTAGGAGGAATAGTAACAGTCTGCTGGTGcttagtcagACCagtaaccag
17K02_0162	IHWESASLLR	LVTHLTK	gatccttaACGCAGCAGAGAAGCAGACTCCCAGTGAATcttagtcagATGagtaaccag
17K02_0163	EPGLCTWQSLR	LVTLLTK	gatccttaACGCAGAGACTGCCAAGTACACAGACCAGGCTCcttagtcagCAGagtaaccag
17K02_0164	GFQALGDAADIR	LVTPLTK	gatccttaACGAATGTCAGCAGCGTCACCCAGAGCCTGAAAACCcttagtcagAGGagtaaccag
17K02_0165	FVGTPEVNQTTLYQR	LVTSLTK	gatccttaACGCTGGTACAGAGTAGTCTGGTTAACCTCAGGAGTACCAACAAActtagtcagAGAagtaaccag
17K02_0166	LSAHCSCDSR	LVTTLTK	gatccttaACGAGAGTCACAAGAACAGTGAGCAGACAGcttagtcagAGTagtaaccag
17K02_0167	EAVPEPVLLSR	LVTVLTK	gatccttaACGAGACAGCAGAACAGGCTCAGGAACAGCCTCcttagtcagAACagtaaccag
17K02_0168	VAGESAEPEPEPEADYYAK	LVTYLTK	TAGTCAGCCTCAGGCTCAGGCTCAGGCTCAGCAGACTCACCAGCAACcttagtcagATAagtaaccag	gatccttaCTTAGCGTAGTAGTCAGCCTCAGGCTCAGGCTC
17K02_0169	GIVEECCFR	LVTALTK	gatccttaACGAAAACAACACTCCTCAACAATACCcttagtcagAGCagtaaccag
17K02_0170	GFYFSRPASR	LVTDLTK	gatccttaACGAGAAGCAGGACGAGAAAAGTAAAAACCcttagtcagGTCagtaaccag
17K02_0171	SCDLALLETYCATPAK	LVTELTK	TTAGCAGGAGTAGCACAGTAAGTCTCCAGCAGAGCCAGGTCACAAGActtagtcagCTCagtaaccag	gatccttaCTTAGCAGGAGTAGCACAGTAAGT
17K02_0172	TITADTFR	LVTFLTK	gatccttaACGAAAAGTGTCAGCAGTAATAGTcttagtcagAAAagtaaccag
17K02_0173	LYTGEACR	LVTGLTK	gatccttaACGACAAGCCTCACCAGTGTACAGcttagtcagACCagtaaccag
17K02_0174	EAISPPDAASAAPLR	LVTHLTK	gatccttaACGCAGAGGAGCAGCAGAAGCAGCGTCAGGAGGAGAAATAGCCTCcttagtcagATGagtaaccag
17K02_0175	ASQNITYHCK	LVTLLTK	gatccttaCTTACAGTGGTAAGTAATGTTCTGAGAAGCcttagtcagCAGagtaaccag
17K02_0176	GPVGPSGPPGK	LVTPLTK	gatccttaCTTACCAGGAGGACCAGAAGGACCAACAGGACCcttagtcagAGGagtaaccag
17K02_0177	GEAGIPGVPGAK	LVTSLTK	gatccttaCTTAGCACCAGGAACACCAGGAATACCAGCCTCACCcttagtcagAGAagtaaccag
17K02_0178	HFSPEELK	LVTTLTK	gatccttaCTTCAGCTCCTCAGGAGAAAAGTGcttagtcagAGTagtaaccag
17K02_0179	RPFFPFHSPSR	LVTVLTK	gatccttaACGAGAAGGAGAGTGAAAAGGAAAAAAAGGACGcttagtcagAACagtaaccag
17K02_0180	VLGDVIEVHGK	LVTYLTK	gatccttaCTTACCGTGAACCTCAATAACGTCACCCAGAACcttagtcagATAagtaaccag
17K02_0181	IDSLSAQLSQLQK	LVTALTK	gatccttaCTTCTGCAGCTGAGACAGCTGAGCAGACAGAGAGTCAATcttagtcagAGCagtaaccag
17K02_0182	NSNLVGAAHEELQQSR	LVTDLTK	CGAGACTGCTGCAGCTCCTCGTGAGCAGCACCAACCAGGTTAGAGTTcttagtcagGTCagtaaccag	gatccttaACGAGACTGCTGCAGCTCCTCGTG
17K02_0183	ITESEEVVSR	LVTELTK	gatccttaACGAGAAACAACCTCCTCAGACTCAGTAATcttagtcagCTCagtaaccag
17K02_0184	FEGIACEISK	LVTFLTK	gatccttaCTTAGAAATCTCACAAGCAATACCCTCAAActtagtcagAAAagtaaccag
17K02_0185	SIEVFGQFNGK	LVTGLTK	gatccttaCTTACCGTTAAACTGACCAAAAACCTCAATAGActtagtcagACCagtaaccag
17K02_0186	TSNFNAAISLK	LVTHLTK	gatccttaCTTCAGAGAAATAGCAGCGTTAAAGTTAGAAGTcttagtcagATGagtaaccag
17K02_0187	DLLLPQPDLR	LVTLLTK	gatccttaACGCAGGTCAGGCTGAGGCAGCAGCAGGTCcttagtcagCAGagtaaccag
17K02_0188	VAAGAFQGLR	LVTPLTK	gatccttaACGCAGACCCTGAAAAGCACCAGCAGCAACcttagtcagAGGagtaaccag
17K02_0189	ALGHLDLSGNR	LVTSLTK	gatccttaACGGTTACCAGACAGGTCCAGGTGACCCAGAGCcttagtcagAGAagtaaccag
17K02_0190	HYQINQQWER	LVTTLTK	gatccttaACGCTCCCACTGCTGGTTAATCTGGTAGTGcttagtcagAGTagtaaccag
17K02_0191	TYHVGEQWQK	LVTVLTK	gatccttaCTTCTGCCACTGCTCACCAACGTGGTAAGTcttagtcagAACagtaaccag
17K02_0192	WCGTTQNYDADQK	LVTYLTK	gatccttaCTTCTGGTCAGCGTCGTAGTTCTGAGTAGTACCACACCActtagtcagATAagtaaccag
17K02_0193	EQLGEFYEALDCLR	LVTALTK	gatccttaACGCAGACAGTCCAGAGCCTCGTAAAACTCACCCAGCTGCTCcttagtcagAGCagtaaccag
17K02_0194	YVGGQEHFAHLLILR	LVTDLTK	gatccttaACGCAGAATCAGCAGGTGAGCAAAGTGCTCCTGACCACCAACGTActtagtcagGTCagtaaccag
17K02_0195	NWGLSVYADKPETTK	LVTELTK	gatccttaCTTAGTAGTCTCAGGCTTGTCAGCGTAAACAGACAGACCCCAGTTcttagtcagCTCagtaaccag
17K02_0196	NIQSLEVIGK	LVTFLTK	gatccttaCTTACCAATAACCTCCAGAGACTGAATGTTcttagtcagAAAagtaaccag
17K02_0197	EESLDSDLYAELR	LVTGLTK	gatccttaACGCAGCTCAGCGTACAGGTCAGAGTCCAGAGACTCCTCcttagtcagACCagtaaccag
17K02_0198	GTHCNQVEVIATLK	LVTHLTK	gatccttaCTTCAGAGTAGCAATAACCTCAACCTGGTTACAGTGAGTACCcttagtcagATGagtaaccag
17K02_0199	LLNENSYVPR	LVTLLTK	gatccttaACGAGGAACGTAAGAGTTCTCGTTCAGCAGcttagtcagCAGagtaaccag
17K02_0200	LTTDFGNAEK	LVTPLTK	gatccttaCTTCTCAGCGTTACCAAAGTCAGTAGTCAGcttagtcagAGGagtaaccag
17K02_0201	VSASPLLYTLIEK	LVTSLTK	gatccttaCTTCTCAATCAGAGTGTACAGCAGAGGAGAAGCAGAAACcttagtcagAGAagtaaccag
17K02_0202	IENYTPDLPR	LVTTLTK	gatccttaACGAGGCAGGTCAGGAGTGTAGTTCTCAATcttagtcagAGTagtaaccag
17K02_0203	LTFDAITTIR	LVTVLTK	gatccttaACGAATAGTAGTAATAGCGTCAAAAGTCAGcttagtcagAACagtaaccag
17K02_0204	HIDAALSEENTGK	LVTYLTK	gatccttaCTTACCAGTGTTCTCCTCAGACAGAGCAGCGTCAATGTGcttagtcagATAagtaaccag
17K02_0205	TPAQFDADELR	LVTALTK	gatccttaACGCAGCTCGTCAGCGTCAAACTGAGCAGGAGTcttagtcagAGCagtaaccag
17K02_0206	GVDEATIIDILTK	LVTDLTK	gatccttaCTTAGTCAGAATGTCAATAATAGTAGCCTCGTCAACACCcttagtcagGTCagtaaccag
17K02_0207	GTDVNVFNTILTTR	LVTELTK	gatccttaACGAGTAGTCAGAATAGTGTTAAAAACGTTAACGTCAGTACCcttagtcagCTCagtaaccag
17K02_0208	GENFTETDVK	LVTFLTK	gatccttaCTTAACGTCAGTCTCAGTAAAGTTCTCACCcttagtcagAAAagtaaccag
17K02_0209	YPGQGSPGGNR	LVTGLTK	gatccttaACGGTTACCACCAGGAGAACCCTGACCAGGGTActtagtcagACCagtaaccag
17K02_0210	RPKPGGWNTGGSR	LVTHLTK	gatccttaACGAGAACCACCAGTGTTCCAACCACCAGGCTTAGGACGcttagtcagATGagtaaccag
17K02_0211	LVINGNPITIFQER	LVTLLTK	gatccttaACGCTCCTGAAAAATAGTAATAGGGTTACCGTTAATAACCAGcttagtcagCAGagtaaccag
17K02_0212	LISWYDNEFGYSNR	LVTPLTK	gatccttaACGGTTAGAGTAACCAAACTCGTTGTCGTACCAAGAAATCAGcttagtcagAGGagtaaccag
17K02_0213	GALQNIIPASTGAAK	LVTSLTK	gatccttaCTTAGCAGCACCAGTAGAAGCAGGAATAATGTTCTGCAGAGCACCcttagtcagAGAagtaaccag
17K02_0214	HLWEVDVQGSK	LVTTLTK	gatccttaCTTAGAACCCTGAACGTCAACCTCCCACAGGTGcttagtcagAGTagtaaccag
17K02_0215	VAEEWAQGTFK	LVTVLTK	gatccttaCTTAAAAGTACCCTGAGCCCACTCCTCAGCAACcttagtcagAACagtaaccag
17K02_0216	LNSNDEDIHTANER	LVTYLTK	gatccttaACGCTCGTTAGCAGTGTGAATGTCCTCGTCGTTAGAGTTCAGcttagtcagATAagtaaccag
17K02_0217	GIWIPDGENVK	LVTALTK	gatccttaCTTAACGTTCTCACCGTCAGGAATCCAAATACCcttagtcagAGCagtaaccag
17K02_0218	NNQLALTLIDTNR	LVTDLTK	gatccttaACGGTTAGTGTCAATCAGAGTCAGAGCCAGCTGGTTGTTcttagtcagGTCagtaaccag
17K02_0219	AVTSANIQEFAGCK	LVTELTK	gatccttaCTTACAACCAGCAAACTCCTGAATGTTAGCAGAAGTAACAGCcttagtcagCTCagtaaccag
17K02_0220	LFDQAFGLPR	LVTFLTK	gatccttaACGAGGCAGACCAAAAGCCTGGTCAAACAGcttagtcagAAAagtaaccag
17K02_0221	AQLGGPEAAK	LVTGLTK	gatccttaCTTAGCAGCCTCAGGACCACCCAGCTGAGCcttagtcagACCagtaaccag
17K02_0222	VSLDVNHFAPDELTVK	LVTHLTK	TTAACAGTCAGCTCGTCAGGAGCAAAGTGGTTAACGTCCAGAGAAACcttagtcagATGagtaaccag	gatccttaCTTAACAGTCAGCTCGTCAGGAGC
17K02_0223	ISSLPTQLFK	LVTLLTK	gatccttaCTTAAACAGCTGAGTAGGCAGAGAAGAAATcttagtcagCAGagtaaccag
17K02_0224	EGTEASLQIR	LVTPLTK	gatccttaACGAATCTGCAGAGAAGCCTCAGTACCCTCcttagtcagAGGagtaaccag
17K02_0225	APQTGIVDECCFR	LVTSLTK	gatccttaACGAAAACAACACTCGTCAACAATACCAGTCTGAGGAGCcttagtcagAGAagtaaccag
17K02_0226	GNFHAVYR	LVTTLTK	gatccttaACGGTAAACAGCGTGAAAGTTACCcttagtcagAGTagtaaccag
17K02_0227	ALNSIIDVYHK	LVTVLTK	gatccttaCTTGTGGTAAACGTCAATAATAGAGTTCAGAGCcttagtcagAACagtaaccag
17K02_0228	LLETECPQYIR	LVTYLTK	gatccttaACGAATGTACTGAGGACACTCAGTCTCCAGCAGcttagtcagATAagtaaccag
17K02_0229	VFQQVAQASK	LVTALTK	gatccttaCTTAGAAGCCTGAGCAACCTGCTGAAAAACcttagtcagAGCagtaaccag
17K02_0230	TPFPDSSTHR	LVTDLTK	gatccttaACGGTGAGTAGAAGAGTCAGGAAAAGGAGTcttagtcagGTCagtaaccag
17K02_0231	FSLETEVDLR	LVTELTK	gatccttaACGCAGGTCAACCTCAGTCTCCAGAGAAAActtagtcagCTCagtaaccag
17K02_0232	VELAPLPSWQPVGK	LVTFLTK	gatccttaCTTACCAACAGGCTGCCAAGAAGGCAGAGGAGCCAGCTCAACcttagtcagAAAagtaaccag
17K02_0233	ASVSVTAEDEGTQR	LVTGLTK	gatccttaACGCTGAGTACCCTCGTCCTCAGCAGTAACAGAAACAGAAGCcttagtcagACCagtaaccag
17K02_0234	GGSVLVTCSTSCDQPK	LVTHLTK	TTAGGCTGGTCACAAGAAGTAGAACAAGTAACCAGAACAGAACCACCcttagtcagATGagtaaccag	gatccttaCTTAGGCTGGTCACAAGAAGTAGA
17K02_0235	LSEGVTISYK	LVTLLTK	gatccttaCTTGTAAGAAATAGTAACACCCTCAGACAGcttagtcagCAGagtaaccag
17K02_0236	SAVTTVVNPK	LVTPLTK	gatccttaCTTAGGGTTAACAACAGTAGTAACAGCAGActtagtcagAGGagtaaccag
17K02_0237	LPQPVQPDPVSHCK	LVTSLTK	gatccttaCTTACAGTGAGAAACAGGGTCAGGCTGAACAGGCTGAGGCAGcttagtcagAGAagtaaccag
17K02_0238	HVVPNEVVVQR	LVTTLTK	gatccttaACGCTGAACAACAACCTCGTTAGGAACAACGTGcttagtcagAGTagtaaccag
17K02_0239	AGALNSNDAFVLK	LVTVLTK	gatccttaCTTCAGAACAAAAGCGTCGTTAGAGTTCAGAGCACCAGCcttagtcagAACagtaaccag
17K02_0240	EVQGFESATFLGYFK	LVTYLTK	gatccttaCTTAAAGTAACCCAGAAAAGTAGCAGACTCAAAACCCTGAACCTCcttagtcagATAagtaaccag
17K02_0241	EVVEEAENGR	LVTALTK	gatccttaACGACCGTTCTCAGCCTCCTCAACAACCTCcttagtcagAGCagtaaccag
17K02_0242	AAEDDEDDDVDTK	LVTDLTK	gatccttaCTTAGTGTCAACGTCGTCGTCCTCGTCGTCCTCAGCAGCcttagtcagGTCagtaaccag
17K02_0243	LTWASHEK	LVTELTK	gatccttaCTTCTCGTGAGAAGCCCAAGTCAGcttagtcagCTCagtaaccag
17K02_0244	LGHPDTLNQGEFK	LVTFLTK	gatccttaCTTAAACTCACCCTGGTTCAGAGTGTCAGGGTGACCCAGcttagtcagAAAagtaaccag
17K02_0245	NIETIINTFHQYSVK	LVTGLTK	gatccttaCTTAACAGAGTACTGGTGAAAAGTGTTAATAATAGTCTCAATGTTcttagtcagACCagtaaccag
17K02_0246	IAIWTTECENR	LVTHLTK	gatccttaACGGTTCTCACACTCAGTAGTCCAAATAGCAATcttagtcagATGagtaaccag
17K02_0247	IVIGYQSHADTATK	LVTLLTK	gatccttaCTTAGTAGCAGTGTCAGCGTGAGACTGGTAACCAATAACAATcttagtcagCAGagtaaccag
17K02_0248	TESNQEVANPEHYIK	LVTPLTK	gatccttaCTTAATGTAGTGCTCAGGGTTAGCAACCTCCTGGTTAGACTCAGTcttagtcagAGGagtaaccag
17K02_0249	IGAEVYHNLK	LVTSLTK	gatccttaCTTCAGGTTGTGGTAAACCTCAGCACCAATcttagtcagAGAagtaaccag
17K02_0250	YISPDQLADLYK	LVTTLTK	gatccttaCTTGTACAGGTCAGCCAGCTGGTCAGGAGAAATGTActtagtcagAGTagtaaccag
17K02_0251	DATNVGDEGGFAPNILENK	LVTVLTK	AGAATGTTAGGAGCAAAACCACCCTCGTCACCAACGTTAGTAGCGTCcttagtcagAACagtaaccag	gatccttaCTTGTTCTCCAGAATGTTAGGAGCAAAACCACC
17K02_0252	HFVALSTNTTK	LVTYLTK	gatccttaCTTAGTAGTGTTAGTAGACAGAGCAACAAAGTGcttagtcagATAagtaaccag
17K02_0253	TFTTQETITNAETAK	LVTALTK	gatccttaCTTAGCAGTCTCAGCGTTAGTAATAGTCTCCTGAGTAGTAAAAGTcttagtcagAGCagtaaccag
17K02_0254	VFEGNRPTNSIVFTK	LVTDLTK	gatccttaCTTAGTAAAAACAATAGAGTTAGTAGGACGGTTACCCTCAAAAACcttagtcagGTCagtaaccag
17K02_0255	TVSLGAGAK	LVTELTK	gatccttaCTTAGCACCAGCACCCAGAGAAACAGTcttagtcagCTCagtaaccag
17K02_0256	GPSSVEDIK	LVTFLTK	gatccttaCTTAATGTCCTCAACAGAAGAAGGACCcttagtcagAAAagtaaccag
17K02_0257	VDNDENEHQLSLR	LVTGLTK	gatccttaACGCAGAGACAGCTGGTGCTCGTTCTCGTCGTTGTCAACcttagtcagACCagtaaccag
17K02_0258	NDTVAGQGER	LVTHLTK	gatccttaACGCTCACCCTGACCAGCAACAGTGTCGTTcttagtcagATGagtaaccag
17K02_0259	ENQNHSYSLK	LVTLLTK	gatccttaCTTCAGAGAGTAAGAGTGGTTCTGGTTCTCcttagtcagCAGagtaaccag
17K02_0260	ILACAPLYHWR	LVTPLTK	gatccttaACGCCAGTGGTACAGAGGAGCACAAGCCAGAATcttagtcagAGGagtaaccag
17K02_0261	YYTVFDR	LVTSLTK	gatccttaACGGTCAAAAACAGTGTAGTActtagtcagAGAagtaaccag
17K02_0262	VGFAEAAR	LVTTLTK	gatccttaACGAGCAGCCTCAGCAAAACCAACcttagtcagAGTagtaaccag
17K02_0263	GSLSYLNVTR	LVTVLTK	gatccttaACGAGTAACGTTCAGGTAAGACAGAGAACCcttagtcagAACagtaaccag
17K02_0264	GVDEVTIVNILTNR	LVTYLTK	gatccttaACGGTTAGTCAGAATGTTAACAATAGTAACCTCGTCAACACCcttagtcagATAagtaaccag
17K02_0265	AEDGSVIDYELIDQDAR	LVTALTK	GCGTCCTGGTCAATCAGCTCGTAGTCAATAACAGAACCGTCCTCAGCcttagtcagAGCagtaaccag	gatccttaACGAGCGTCCTGGTCAATCAGCTCGTA
17K02_0266	GDLENAFLNLVQCIQNKPLYFADR	LVTDLTK	TTCTGAATACACTGAACCAGGTTCAGAAAAGCGTTCTCCAGGTCACCcttagtcagGTCagtaaccag	gatccttaACGGTCAGCAAAGTACAGAGGCTTGTTCTGAATACACTGAACCAGGTT
17K02_0267	EQWPQCPTIK	LVTELTK	gatccttaCTTAATAGTAGGACACTGAGGCCACTGCTCcttagtcagCTCagtaaccag
17K02_0268	ICEPGYSPTYK	LVTFLTK	gatccttaCTTGTAAGTAGGAGAGTAACCAGGCTCACAAATcttagtcagAAAagtaaccag
17K02_0269	HYGYNSYSVSNSEK	LVTGLTK	gatccttaCTTCTCAGAGTTAGAAACAGAGTAAGAGTTGTAACCGTAGTGcttagtcagACCagtaaccag
17K02_0270	ALLFVPR	LVTHLTK	gatccttaACGAGGAACAAACAGCAGAGCcttagtcagATGagtaaccag
17K02_0271	CLELFTELAEDK	LVTLLTK	gatccttaCTTGTCCTCAGCCAGCTCAGTAAACAGCTCCAGACActtagtcagCAGagtaaccag
17K02_0272	HLEINPDHSIIETLR	LVTPLTK	gatccttaACGCAGAGTCTCAATAATAGAGTGGTCAGGGTTAATCTCCAGGTGcttagtcagAGGagtaaccag
17K02_0273	DSLSDDGVDLK	LVTSLTK	gatccttaCTTCAGGTCAACACCGTCGTCAGACAGAGAGTCcttagtcagAGAagtaaccag
17K02_0274	EGFIPSNYVAK	LVTTLTK	gatccttaCTTAGCAACGTAGTTAGAAGGAATAAAACCCTCcttagtcagAGTagtaaccag
17K02_0275	LNTLETEEWFFK	LVTVLTK	gatccttaCTTAAAAAACCACTCCTCAGTCTCCAGAGTGTTCAGcttagtcagAACagtaaccag
17K02_0276	TTINNEYNYR	LVTYLTK	gatccttaACGGTAGTTGTACTCGTTGTTAATAGTAGTcttagtcagATAagtaaccag
17K02_0277	EVSFYYSEENK	LVTALTK	gatccttaCTTGTTCTCCTCAGAGTAGTAAAAAGAAACCTCcttagtcagAGCagtaaccag
17K02_0278	HSHALVSLSFLK	LVTDLTK	gatccttaCTTCAGAAAAGACAGAGAAACCAGAGCGTGAGAGTGcttagtcagGTCagtaaccag
17K02_0279	ISAFGYLECSAK	LVTELTK	gatccttaCTTAGCAGAACACTCCAGGTAACCAAAAGCAGAAATcttagtcagCTCagtaaccag
17K02_0280	DQFPEVYVPTVFENYIADIEVDGK	LVTFLTK	ATGTAGTTCTCAAAAACAGTAGGAACGTAAACCTCAGGAAACTGGTCcttagtcagAAAagtaaccag	gatccttaCTTACCGTCAACCTCAATGTCAGCAATGTAGTTCTCAAAAACAGTAGG
17K02_0281	SCPNPGEIR	LVTGLTK	gatccttaACGAATCTCACCAGGGTTAGGACAAGActtagtcagACCagtaaccag
17K02_0282	HFHETTPNK	LVTHLTK	gatccttaCTTGTTAGGAGTAGTCTCGTGAAAGTGcttagtcagATGagtaaccag
17K02_0283	TSFPEDTVITYK	LVTLLTK	gatccttaCTTGTAAGTAATAACAGTGTCCTCAGGAAAAGAAGTcttagtcagCAGagtaaccag
17K02_0284	VILDLTPNYR	LVTPLTK	gatccttaACGGTAGTTAGGAGTCAGGTCCAGAATAACcttagtcagAGGagtaaccag
17K02_0285	SLVTQYLNATGNR	LVTSLTK	gatccttaACGGTTACCAGTAGCGTTCAGGTACTGAGTAACCAGAGActtagtcagAGAagtaaccag
17K02_0286	IGDLQAFQGHGAGNLAGLK	LVTTLTK	GCCAGGTTACCAGCACCGTGACCCTGAAAAGCCTGCAGGTCACCAATcttagtcagAGTagtaaccag	gatccttaCTTCAGACCAGCCAGGTTACCAGCACCGTGACC
17K02_0287	SNVCTLVR	LVTVLTK	gatccttaACGAACCAGAGTACAAACGTTAGActtagtcagAACagtaaccag
17K02_0288	VVLGAHNLSR	LVTYLTK	gatccttaACGAGACAGGTTGTGAGCACCCAGAACAACcttagtcagATAagtaaccag
17K02_0289	GIASVLQELNVTVVTSLCR	LVTALTK	GAAGTAACAACAGTAACGTTCAGCTCCTGCAGAACAGAAGCAATACCcttagtcagAGCagtaaccag	gatccttaACGACACAGAGAAGTAACAACAGTAACGTTCAG
17K02_0290	AFQVWSDVTPLR	LVTDLTK	gatccttaACGCAGAGGAGTAACGTCAGACCAAACCTGAAAAGCcttagtcagGTCagtaaccag
17K02_0291	IDAVYEAPQEEK	LVTELTK	gatccttaCTTCTCCTCCTGAGGAGCCTCGTAAACAGCGTCAATcttagtcagCTCagtaaccag
17K02_0292	FQGTSYDSCTTEGR	LVTFLTK	gatccttaACGACCCTCAGTAGTACAAGAGTCGTAAGAAGTACCCTGAAActtagtcagAAAagtaaccag
17K02_0293	IVNYTPDLPK	LVTGLTK	gatccttaCTTAGGCAGGTCAGGAGTGTAGTTAACAATcttagtcagACCagtaaccag
17K02_0294	GIHTLGFPPTVR	LVTHLTK	gatccttaACGAACAGTAGGAGGAAAACCCAGAGTGTGAATACCcttagtcagATGagtaaccag
17K02_0295	CGVPDVGHFR	LVTLLTK	gatccttaACGAAAGTGACCAACGTCAGGAACACCACActtagtcagCAGagtaaccag
17K02_0296	LYVEAAFAGESK	LVTPLTK	gatccttaCTTAGACTCACCAGCAAAAGCAGCCTCAACGTACAGcttagtcagAGGagtaaccag
17K02_0297	ALYGTTSETATWR	LVTSLTK	gatccttaACGCCAAGTAGCAGTCTCAGAAGTAGTACCGTACAGAGCcttagtcagAGAagtaaccag
17K02_0298	IIGTLQNSAEFSEAFHCR	LVTTLTK	TGAAAAGCCTCAGAAAACTCAGCAGAGTTCTGCAGAGTACCAATAATcttagtcagAGTagtaaccag	gatccttaACGACAGTGAAAAGCCTCAGAAAACTCAGC
17K02_0299	ETLDAQTFHTR	LVTVLTK	gatccttaACGAGTGTGAAAAGTCTGAGCGTCCAGAGTCTCcttagtcagAACagtaaccag
17K02_0300	DLIGFGLQVAK	LVTYLTK	gatccttaCTTAGCAACCTGCAGACCAAAACCAATCAGGTCcttagtcagATAagtaaccag
17K02_0301	VFPNSAPLEGGTR	LVTALTK	gatccttaACGAGTACCACCCTCCAGAGGAGCAGAGTTAGGAAAAACcttagtcagAGCagtaaccag
17K02_0302	TPDGRPQEVGR	LVTDLTK	gatccttaACGACCAACCTCCTGAGGACGACCGTCAGGAGTcttagtcagGTCagtaaccag
17K02_0303	NLNNSQSDVVSFR	LVTELTK	gatccttaACGAAAAGAAACAACGTCAGACTGAGAGTTGTTCAGGTTcttagtcagCTCagtaaccag
17K02_0304	LLESSLSSSEGEEPVEYK	LVTFLTK	TCAACAGGCTCCTCACCCTCAGAAGAAGACAGAGAAGACTCCAGCAGcttagtcagAAAagtaaccag	gatccttaCTTGTACTCAACAGGCTCCTCACCCTCAGA
17K02_0305	ILLAELEQLK	LVTGLTK	gatccttaCTTCAGCTGCTCCAGCTCAGCCAGCAGAATcttagtcagACCagtaaccag
17K02_0306	EEAENTLQSFR	LVTHLTK	gatccttaACGAAAAGACTGCAGAGTGTTCTCAGCCTCCTCcttagtcagATGagtaaccag
17K02_0307	FADLSEAANR	LVTLLTK	gatccttaACGGTTAGCAGCCTCAGACAGGTCAGCAAActtagtcagCAGagtaaccag
17K02_0308	FETLQAQAGK	LVTPLTK	gatccttaCTTACCAGCCTGAGCCTGCAGAGTCTCAAActtagtcagAGGagtaaccag
17K02_0309	LEAAIAEAEER	LVTSLTK	gatccttaACGCTCCTCAGCCTCAGCAATAGCAGCCTCCAGcttagtcagAGAagtaaccag
17K02_0310	EVTINQSLLAPLR	LVTTLTK	gatccttaACGCAGAGGAGCCAGCAGAGACTGGTTAATAGTAACCTCcttagtcagAGTagtaaccag
17K02_0311	VLTEIIASR	LVTVLTK	gatccttaACGAGAAGCAATAATCTCAGTCAGAACcttagtcagAACagtaaccag
17K02_0312	GAGTDDHTLIR	LVTYLTK	gatccttaACGAATCAGAGTGTGGTCGTCAGTACCAGCACCcttagtcagATAagtaaccag
17K02_0313	ETSGNLEQLLLAVVK	LVTALTK	gatccttaCTTAACAACAGCCAGCAGCAGCTGCTCCAGGTTACCAGAAGTCTCcttagtcagAGCagtaaccag
17K02_0314	FQDGDLTLYQSNTILR	LVTDLTK	CGCAGAATAGTGTTAGACTGGTACAGAGTCAGGTCACCGTCCTGAAActtagtcagGTCagtaaccag	gatccttaACGCAGAATAGTGTTAGACTGGTA
17K02_0315	AFLASPEYVNLPINGNGK	LVTELTK	TTACCGTTAATAGGCAGGTTAACGTACTCAGGAGAAGCCAGAAAAGCcttagtcagCTCagtaaccag	gatccttaCTTACCGTTACCGTTAATAGGCAGGTTAAC
17K02_0316	ALPGQLKPFETLLSQNQGGK	LVTFLTK	TTCTGAGACAGCAGAGTCTCAAAAGGCTTCAGCTGACCAGGCAGAGCcttagtcagAAAagtaaccag	gatccttaCTTACCACCCTGGTTCTGAGACAGCAGAGTCTCAAA
17K02_0317	FYLYDSETK	LVTGLTK	gatccttaCTTAGTCTCAGAGTCGTACAGGTAAAActtagtcagACCagtaaccag
17K02_0318	DLPHITVDR	LVTHLTK	gatccttaACGGTCAACAGTAATGTGAGGCAGGTCcttagtcagATGagtaaccag
17K02_0319	CGVPDVAEYSLFPNSPK	LVTLLTK	GGAGAGTTAGGAAACAGAGAGTACTCAGCAACGTCAGGAACACCACActtagtcagCAGagtaaccag	gatccttaCTTAGGAGAGTTAGGAAACAGAGAGTA
17K02_0320	SFVLNLGK	LVTPLTK	gatccttaCTTACCCAGGTTCAGAACAAAAGActtagtcagAGGagtaaccag
17K02_0321	DSNNLCLHFNPR	LVTSLTK	gatccttaACGAGGGTTAAAGTGCAGACACAGGTTGTTAGAGTCcttagtcagAGAagtaaccag
17K02_0322	FNAHGDANTIVCNSK	LVTTLTK	gatccttaCTTAGAGTTACAAACAATAGTGTTAGCGTCACCGTGAGCGTTAAActtagtcagAGTagtaaccag
17K02_0323	HPDASVNFSEFSK	LVTVLTK	gatccttaCTTAGAAAACTCAGAAAAGTTAACAGAAGCGTCAGGGTGcttagtcagAACagtaaccag
17K02_0324	RPPSAFFLFCSEYRPK	LVTYLTK	TTAGGACGGTACTCAGAACAAAACAGAAAAAAAGCAGAAGGAGGACGcttagtcagATAagtaaccag	gatccttaCTTAGGACGGTACTCAGAACAAAA
17K02_0325	SETSGSFEDALLAIVK	LVTALTK	TTAACAATAGCCAGCAGAGCGTCCTCAAAAGAACCAGAAGTCTCAGActtagtcagAGCagtaaccag	gatccttaCTTAACAATAGCCAGCAGAGCGTC
17K02_0326	VLVSLSAGGR	LVTDLTK	gatccttaACGACCACCAGCAGACAGAGAAACCAGAACcttagtcagGTCagtaaccag
17K02_0327	NHLLHVFDEYK	LVTELTK	gatccttaCTTGTACTCGTCAAAAACGTGCAGCAGGTGGTTcttagtcagCTCagtaaccag
17K02_0328	YQQVDEEFLR	LVTFLTK	gatccttaACGCAGAAACTCCTCGTCAACCTGCTGGTActtagtcagAAAagtaaccag
17K02_0329	GGPIYIITEYCR	LVTGLTK	gatccttaACGACAGTACTCAGTAATAATGTAAATAGGACCACCcttagtcagACCagtaaccag
17K02_0330	VTDPQLVVTLHEK	LVTHLTK	gatccttaCTTCTCGTGCAGAGTAACAACCAGCTGAGGGTCAGTAACcttagtcagATGagtaaccag
17K02_0331	DSDLAAESNFR	LVTLLTK	gatccttaACGAAAGTTAGACTCAGCAGCCAGGTCAGAGTCcttagtcagCAGagtaaccag
17K02_0332	IEIAHTLCLTER	LVTPLTK	gatccttaACGCTCAGTCAGACACAGAGTGTGAGCAATCTCAATcttagtcagAGGagtaaccag
17K02_0333	TAGPGTTGQDR	LVTSLTK	gatccttaACGGTCCTGACCAGTAGTACCAGGACCAGCAGTcttagtcagAGAagtaaccag
17K02_0334	THHILIDLR	LVTTLTK	gatccttaACGCAGGTCAATCAGAATGTGGTGAGTcttagtcagAGTagtaaccag
17K02_0335	AAGDVDIGDAAYYFER	LVTVLTK	CGCTCAAAGTAGTAAGCAGCGTCACCAATGTCAACGTCACCAGCAGCcttagtcagAACagtaaccag	gatccttaACGCTCAAAGTAGTAAGCAGCGTC
17K02_0336	HRPTAGAFNHSDLDAELR	LVTYLTK	TCAGCGTCCAGGTCAGAGTGGTTAAAAGCACCAGCAGTAGGACGGTGcttagtcagATAagtaaccag	gatccttaACGCAGCTCAGCGTCCAGGTCAGAGTGGTT
17K02_0337	TLGDFAAEYAK	LVTALTK	gatccttaCTTAGCGTACTCAGCAGCAAAGTCACCCAGAGTcttagtcagAGCagtaaccag
17K02_0338	HPDVEVDGFSELR	LVTDLTK	gatccttaACGCAGCTCAGAAAAACCGTCAACCTCAACGTCAGGGTGcttagtcagGTCagtaaccag
17K02_0339	VFSATLGLVDIVK	LVTELTK	gatccttaCTTAACAATGTCAACCAGACCCAGAGTAGCAGAAAAAACcttagtcagCTCagtaaccag
17K02_0340	LVSECATYK	LVTFLTK	gatccttaCTTGTAAGTAGCACACTCAGAAACCAGcttagtcagAAAagtaaccag
17K02_0341	IQGDGAALQEK	LVTGLTK	gatccttaCTTCTCCTGCAGAGCAGCACCGTCACCCTGAATcttagtcagACCagtaaccag
17K02_0342	AGGVLVASHLQSFLEVSYR	LVTHLTK	ACCTCCAGAAAAGACTGCAGGTGAGAAGCAACCAGAACACCACCAGCcttagtcagATGagtaaccag	gatccttaACGGTAAGAAACCTCCAGAAAAGACTGCAGGTG
17K02_0343	GPGGVWAAEAISDAR	LVTLLTK	gatccttaACGAGCGTCAGAAATAGCCTCAGCAGCCCAAACACCACCAGGACCcttagtcagCAGagtaaccag
17K02_0344	LLTGLVFCSLVLGVSSR	LVTPLTK	GAAGAAACACCCAGAACCAGAGAACAAAAAACCAGACCAGTCAGCAGcttagtcagAGGagtaaccag	gatccttaACGAGAAGAAACACCCAGAACCAGAGA
17K02_0345	FFGHGAEDSLADQAANEWGR	LVTSLTK	TTAGCAGCCTGGTCAGCCAGAGAGTCCTCAGCACCGTGACCAAAAAActtagtcagAGAagtaaccag	gatccttaACGACCCCACTCGTTAGCAGCCTGGTCAGCCAGAGA
17K02_0346	LLTGLVFCSLVLSVSSR	LVTTLTK	GAAGAAACAGACAGAACCAGAGAACAAAAAACCAGACCAGTCAGCAGcttagtcagAGTagtaaccag	gatccttaACGAGAAGAAACAGACAGAACCAGAGA
17K02_0347	GPGGAWAAEVISNAR	LVTVLTK	gatccttaACGAGCGTTAGAAATAACCTCAGCAGCCCAAGCACCACCAGGACCcttagtcagAACagtaaccag
17K02_0348	GAEDSLADQAANK	LVTYLTK	gatccttaCTTGTTAGCAGCCTGGTCAGCCAGAGAGTCCTCAGCACCcttagtcagATAagtaaccag
17K02_0349	ELCLDPK	LVTALTK	gatccttaCTTAGGGTCCAGACACAGCTCcttagtcagAGCagtaaccag
17K02_0350	TYSKPFHPK	LVTDLTK	gatccttaCTTAGGGTGAAAAGGCTTAGAGTAAGTcttagtcagGTCagtaaccag
17K02_0351	VIESGPHCANTEIIVK	LVTELTK	TTAACAATAATCTCAGTGTTAGCACAGTGAGGACCAGACTCAATAACcttagtcagCTCagtaaccag	gatccttaCTTAACAATAATCTCAGTGTTAGC
17K02_0352	VSLDIDLWDK	LVTFLTK	gatccttaCTTGTCCCACAGGTCAATGTCCAGAGAAACcttagtcagAAAagtaaccag
17K02_0353	AHQETFPALCQLGK	LVTGLTK	gatccttaCTTACCCAGCTGACACAGAGCAGGAAAAGTCTCCTGGTGAGCcttagtcagACCagtaaccag
17K02_0354	DGGGLAPPPGSCSPSLSPSSNR	LVTHLTK	AGAGAAGGAGAACAAGAACCAGGAGGAGGAGCCAGACCACCACCGTCcttagtcagATGagtaaccag	gatccttaACGGTTAGAAGAAGGAGACAGAGAAGGAGAACAAGAACCAGG
17K02_0355	GDSVVYGLR	LVTLLTK	gatccttaACGCAGACCGTAAACAACAGAGTCACCcttagtcagCAGagtaaccag
17K02_0356	YPDAVATWLNPDPSQK	LVTPLTK	TTCTGAGAAGGGTCAGGGTTCAGCCAAGTAGCAACAGCGTCAGGGTActtagtcagAGGagtaaccag	gatccttaCTTCTGAGAAGGGTCAGGGTTCAG
17K02_0357	AIPVAQDLNAPSDWDSR	LVTSLTK	GAGTCCCAGTCAGAAGGAGCGTTCAGGTCCTGAGCAACAGGAATAGCcttagtcagAGAagtaaccag	gatccttaACGAGAGTCCCAGTCAGAAGGAGCGTT
17K02_0358	VGEFSGANK	LVTTLTK	gatccttaCTTGTTAGCACCAGAAAACTCACCAACcttagtcagAGTagtaaccag
17K02_0359	TAFQEALDAAGDK	LVTVLTK	gatccttaCTTGTCACCAGCAGCGTCCAGAGCCTCCTGAAAAGCAGTcttagtcagAACagtaaccag
17K02_0360	LVVVDFSATWCGPCK	LVTYLTK	gatccttaCTTACAAGGACCACACCAAGTAGCAGAAAAGTCAACAACAACCAGcttagtcagATAagtaaccag
17K02_0361	TSAYFNFAFK	LVTALTK	gatccttaCTTAAAAGCAAAGTTAAAGTAAGCAGAAGTcttagtcagAGCagtaaccag
17K02_0362	VVEATAYGLIK	LVTDLTK	gatccttaCTTAATCAGACCGTAAGCAGTAGCCTCAACAACcttagtcagGTCagtaaccag
17K02_0363	LCLHCSVDQEGK	LVTELTK	gatccttaCTTACCCTCCTGGTCAACAGAACAGTGCAGACACAGcttagtcagCTCagtaaccag
17K02_0364	LSDGVAVLK	LVTFLTK	gatccttaCTTCAGAACAGCAACACCGTCAGACAGcttagtcagAAAagtaaccag
17K02_0365	TVIIEQSWGSPK	LVTGLTK	gatccttaCTTAGGAGAACCCCAAGACTGCTCAATAATAACAGTcttagtcagACCagtaaccag
17K02_0366	IQEIIEQLDVTTSEYEK	LVTHLTK	TCGTACTCAGAAGTAGTAACGTCCAGCTGCTCAATAATCTCCTGAATcttagtcagATGagtaaccag	gatccttaCTTCTCGTACTCAGAAGTAGTAACGTC
17K02_0367	ELDESLQVAER	LVTLLTK	gatccttaACGCTCAGCAACCTGCAGAGACTCGTCCAGCTCcttagtcagCAGagtaaccag
17K02_0368	ASSIIDELFQDR	LVTPLTK	gatccttaACGGTCCTGAAACAGCTCGTCAATAATAGAAGAAGCcttagtcagAGGagtaaccag
17K02_0369	EILSVDCSTNNPSQAK	LVTSLTK	TTAGCCTGAGAAGGGTTGTTAGTAGAACAGTCAACAGACAGAATCTCcttagtcagAGAagtaaccag	gatccttaCTTAGCCTGAGAAGGGTTGTTAGT
17K02_0370	ITPSYVAFTPEGER	LVTTLTK	gatccttaACGCTCACCCTCAGGAGTAAAAGCAACGTAAGAAGGAGTAATcttagtcagAGTagtaaccag
17K02_0371	VTHAVVTVPAYFNDAQR	LVTVLTK	TGAGCGTCGTTAAAGTAAGCAGGAACAGTAACAACAGCGTGAGTAACcttagtcagAACagtaaccag	gatccttaACGCTGAGCGTCGTTAAAGTAAGCAGG
17K02_0372	SQIFSTASDNQPTVTIK	LVTYLTK	ATAGTAACAGTAGGCTGGTTGTCAGAAGCAGTAGAAAAAATCTGAGActtagtcagATAagtaaccag	gatccttaCTTAATAGTAACAGTAGGCTGGTTGTC
17K02_0373	VTILELFR	LVTALTK	gatccttaACGAAACAGCTCCAGAATAGTAACcttagtcagAGCagtaaccag
17K02_0374	TFDEIASGFR	LVTDLTK	gatccttaACGAAAACCAGAAGCAATCTCGTCAAAAGTcttagtcagGTCagtaaccag
17K02_0375	VIEEFYNQTWVHR	LVTELTK	gatccttaACGGTGAACCCAAGTCTGGTTGTAAAACTCCTCAATAACcttagtcagCTCagtaaccag
17K02_0376	DEDDADYKPK	LVTFLTK	gatccttaCTTAGGCTTGTAGTCAGCGTCGTCCTCGTCcttagtcagAAAagtaaccag
17K02_0377	AEEVATFFAK	LVTGLTK	gatccttaCTTAGCAAAAAAAGTAGCAACCTCCTCAGCcttagtcagACCagtaaccag
17K02_0378	AVAILCNHQR	LVTHLTK	gatccttaACGCTGGTGGTTACACAGAATAGCAACAGCcttagtcagATGagtaaccag
17K02_0379	SFGSTCQLSEK	LVTLLTK	gatccttaCTTCTCAGACAGCTGACAAGTAGAACCAAAAGActtagtcagCAGagtaaccag
17K02_0380	HVDYVADQIVTK	LVTPLTK	gatccttaCTTAGTAACAATCTGGTCAGCAACGTAGTCAACGTGcttagtcagAGGagtaaccag
17K02_0381	TLAVSGLGVVGR	LVTSLTK	gatccttaACGACCAACAACACCCAGACCAGAAACAGCCAGAGTcttagtcagAGAagtaaccag
17K02_0382	DPHSGHFVALK	LVTTLTK	gatccttaCTTCAGAGCAACAAAGTGACCAGAGTGAGGGTCcttagtcagAGTagtaaccag
17K02_0383	LEAFEHPNVVR	LVTVLTK	gatccttaACGAACAACGTTAGGGTGCTCAAAAGCCTCCAGcttagtcagAACagtaaccag
17K02_0384	APPPGLPAETIK	LVTYLTK	gatccttaCTTAATAGTCTCAGCAGGCAGACCAGGAGGAGGAGCcttagtcagATAagtaaccag
17K02_0385	VLTPELYAELR	LVTALTK	gatccttaACGCAGCTCAGCGTACAGCTCAGGAGTCAGAACcttagtcagAGCagtaaccag
17K02_0386	LAVEALSSLDGDLAGR	LVTDLTK	CGACCAGCCAGGTCACCGTCCAGAGAAGACAGAGCCTCAACAGCCAGcttagtcagGTCagtaaccag	gatccttaACGACCAGCCAGGTCACCGTCCAG
17K02_0387	DLFDPIIEDR	LVTELTK	gatccttaACGGTCCTCAATAATAGGGTCAAACAGGTCcttagtcagCTCagtaaccag
17K02_0388	DISQAYYTVYK	LVTFLTK	gatccttaCTTGTAAACAGTGTAGTAAGCCTGAGAAATGTCcttagtcagAAAagtaaccag
17K02_0389	GIGTDEFTLNR	LVTGLTK	gatccttaACGGTTCAGAGTAAACTCGTCAGTACCAATACCcttagtcagACCagtaaccag
17K02_0390	GAGTNEDALIEILTTR	LVTHLTK	CGAGTAGTCAGAATCTCAATCAGAGCGTCCTCGTTAGTACCAGCACCcttagtcagATGagtaaccag	gatccttaACGAGTAGTCAGAATCTCAATCAG
17K02_0391	THQGQHVR	LVTLLTK	gatccttaACGAACGTGCTGACCCTGGTGAGTcttagtcagCAGagtaaccag
17K02_0392	VAEIQGHAGGR	LVTPLTK	gatccttaACGACCACCAGCGTGACCCTGAATCTCAGCAACcttagtcagAGGagtaaccag
17K02_0393	WETFDVSPAVLR	LVTSLTK	gatccttaACGCAGAACAGCAGGAGAAACGTCAAAAGTCTCCCActtagtcagAGAagtaaccag
17K02_0394	VNFEDCTGR	LVTTLTK	gatccttaACGACCAGTACAGTCCTCAAAGTTAACcttagtcagAGTagtaaccag
17K02_0395	VGTDGVITVK	LVTVLTK	gatccttaCTTAACAGTAATAACACCGTCAGTACCAACcttagtcagAACagtaaccag
17K02_0396	EPLLPPEDDTR	LVTYLTK	gatccttaACGAGTGTCGTCCTCAGGAGGCAGCAGAGGCTCcttagtcagATAagtaaccag
17K02_0397	LDSGGFYITSR	LVTALTK	gatccttaACGAGAAGTAATGTAAAAACCACCAGAGTCCAGcttagtcagAGCagtaaccag
17K02_0398	GAYCLSVSDFDNAK	LVTDLTK	gatccttaCTTAGCGTTGTCAAAGTCAGAAACAGACAGACAGTAAGCACCcttagtcagGTCagtaaccag
17K02_0399	TQFNSLQQLVAYYSK	LVTELTK	gatccttaCTTAGAGTAGTAAGCAACCAGCTGCTGCAGAGAGTTAAACTGAGTcttagtcagCTCagtaaccag
17K02_0400	LGSLVDEFK	LVTFLTK	gatccttaCTTAAACTCGTCAACCAGAGAACCCAGcttagtcagAAAagtaaccag
17K02_0401	DIISIAEDEDLR	LVTGLTK	gatccttaACGCAGGTCCTCGTCCTCAGCAATAGAAATAATGTCcttagtcagACCagtaaccag
17K02_0402	SDSFENPVLQQHFR	LVTHLTK	gatccttaACGAAAGTGCTGCTGCAGAACAGGGTTCTCAAAAGAGTCAGActtagtcagATGagtaaccag
17K02_0403	YGSDIVPFSK	LVTLLTK	gatccttaCTTAGAAAAAGGAACAATGTCAGAACCGTActtagtcagCAGagtaaccag
17K02_0404	HIEIFTDLSSR	LVTPLTK	gatccttaACGAGAAGACAGGTCAGTAAAAATCTCAATGTGcttagtcagAGGagtaaccag
17K02_0405	LGGHGPSFPLK	LVTSLTK	gatccttaCTTCAGAGGAAAAGAAGGACCGTGACCACCCAGcttagtcagAGAagtaaccag
17K02_0406	EEHEVAVLGPPPSTILPR	LVTTLTK	AGAATAGTAGAAGGAGGAGGACCCAGAACAGCAACCTCGTGCTCCTCcttagtcagAGTagtaaccag	gatccttaACGAGGCAGAATAGTAGAAGGAGGAGGACC
17K02_0407	EDLYLKPIQR	LVTVLTK	gatccttaACGCTGAATAGGCTTCAGGTACAGGTCCTCcttagtcagAACagtaaccag
17K02_0408	DLEEDHACIPIK	LVTYLTK	gatccttaCTTAATAGGAATACAAGCGTGGTCCTCCTCCAGGTCcttagtcagATAagtaaccag
17K02_0409	EGIPALDNFLDK	LVTALTK	gatccttaCTTGTCCAGAAAGTTGTCCAGAGCAGGAATACCCTCcttagtcagAGCagtaaccag
17K02_0410	EIADGLCLEVEGK	LVTDLTK	gatccttaCTTACCCTCAACCTCCAGACACAGACCGTCAGCAATCTCcttagtcagGTCagtaaccag
17K02_0411	SNDASEAEHQR	LVTELTK	gatccttaACGCTGGTGCTCAGCCTCAGAAGCGTCGTTAGActtagtcagCTCagtaaccag
17K02_0412	AYLEDTCVEWLHK	LVTFLTK	gatccttaCTTGTGCAGCCACTCAACACAAGTGTCCTCCAGGTAAGCcttagtcagAAAagtaaccag
17K02_0413	YTCHVQHEGLPEPVTLR	LVTGLTK	AGAGTAACAGGCTCAGGCAGACCCTCGTGCTGAACGTGACAAGTGTActtagtcagACCagtaaccag	gatccttaACGCAGAGTAACAGGCTCAGGCAGACC
17K02_0414	AACLPLPGYR	LVTHLTK	gatccttaACGGTAACCAGGCAGAGGCAGACAAGCAGCcttagtcagATGagtaaccag
17K02_0415	VYALPEDLVEVNPK	LVTLLTK	gatccttaCTTAGGGTTAACCTCAACCAGGTCCTCAGGCAGAGCGTAAACcttagtcagCAGagtaaccag
17K02_0416	FSLVGIGGQDLNEGNR	LVTPLTK	CGGTTACCCTCGTTCAGGTCCTGACCACCAATACCAACCAGAGAAAActtagtcagAGGagtaaccag	gatccttaACGGTTACCCTCGTTCAGGTCCTG
17K02_0417	IGGAQNR	LVTSLTK	gatccttaACGGTTCTGAGCACCACCAATcttagtcagAGAagtaaccag
17K02_0418	LLCGLLAER	LVTTLTK	gatccttaACGCTCAGCCAGCAGACCACACAGCAGcttagtcagAGTagtaaccag
17K02_0419	HIFWEPDASK	LVTVLTK	gatccttaCTTAGAAGCGTCAGGCTCCCAAAAAATGTGcttagtcagAACagtaaccag
17K02_0420	EFGHEFDLYENK	LVTYLTK	gatccttaCTTGTTCTCGTACAGGTCAAACTCGTGACCAAACTCcttagtcagATAagtaaccag
17K02_0421	DYEAWLGIHDVHGR	LVTALTK	gatccttaACGACCGTGAACGTCGTGAATACCCAGCCAAGCCTCGTAGTCcttagtcagAGCagtaaccag
17K02_0422	GLTVVVAFR	LVTDLTK	gatccttaACGAAAAGCAACAACAACAGTCAGACCcttagtcagGTCagtaaccag
17K02_0423	ATPEQYQILK	LVTELTK	gatccttaCTTCAGAATCTGGTACTGCTCAGGAGTAGCcttagtcagCTCagtaaccag
17K02_0424	EVLEYNAIGGK	LVTFLTK	gatccttaCTTACCACCAATAGCGTTGTACTCCAGAACCTCcttagtcagAAAagtaaccag
17K02_0425	AAATCFAR	LVTGLTK	gatccttaACGAGCAAAACAAGTAGCAGCAGCcttagtcagACCagtaaccag
17K02_0426	CCVTHDCCYK	LVTHLTK	gatccttaCTTGTAACAACAGTCGTGAGTAACACAACActtagtcagATGagtaaccag
17K02_0427	EAALSYGFYGCHCGVGGR	LVTLLTK	CCAACACCACAGTGACAACCGTAAAAACCGTAAGACAGAGCAGCCTCcttagtcagCAGagtaaccag	gatccttaACGACCACCAACACCACAGTGACAACCGTA
17K02_0428	IYVDDGLISLQVK	LVTPLTK	gatccttaCTTAACCTGCAGAGAAATCAGACCGTCGTCAACGTAAATcttagtcagAGGagtaaccag
17K02_0429	GADFLVTEVENGGSLGSK	LVTSLTK	CCCAGAGAACCACCGTTCTCAACCTCAGTAACCAGAAAGTCAGCACCcttagtcagAGAagtaaccag	gatccttaCTTAGAACCCAGAGAACCACCGTTCTCAAC
17K02_0430	GSGTAEVELK	LVTTLTK	gatccttaCTTCAGCTCAACCTCAGCAGTACCAGAACCcttagtcagAGTagtaaccag
17K02_0431	LWCATTSNFDSDK	LVTVLTK	gatccttaCTTGTCAGAGTCAAAGTTAGAAGTAGTAGCACACCACAGcttagtcagAACagtaaccag
17K02_0432	GSRPQGPFLIADK	LVTYLTK	gatccttaCTTGTCAGCAATCAGAAAAGGACCCTGAGGACGAGAACCcttagtcagATAagtaaccag
17K02_0433	AFALWSAVTPLTFTR	LVTALTK	gatccttaACGAGTAAAAGTCAGAGGAGTAACAGCAGACCACAGAGCAAAAGCcttagtcagAGCagtaaccag
17K02_0434	LNATADILR	LVTDLTK	gatccttaACGCAGAATGTCAGCAGTAGCGTTCAGcttagtcagGTCagtaaccag
17K02_0435	ILNPSALSLHSK	LVTELTK	gatccttaCTTAGAGTGCAGAGACAGAGCAGAAGGGTTCAGAATcttagtcagCTCagtaaccag
17K02_0436	YHVGHVDVTYGPDTSGK	LVTFLTK	CCAGAAGTGTCAGGACCGTAAGTAACGTCAACGTGACCAACGTGGTActtagtcagAAAagtaaccag	gatccttaCTTACCAGAAGTGTCAGGACCGTAAGT
17K02_0437	EDEVEEWQHR	LVTGLTK	gatccttaACGGTGCTGCCACTCCTCAACCTCGTCCTCcttagtcagACCagtaaccag
17K02_0438	SQEQLAAELAEYTAK	LVTHLTK	gatccttaCTTAGCAGTGTACTCAGCCAGCTCAGCAGCCAGCTGCTCCTGAGActtagtcagATGagtaaccag
17K02_0439	FYPEDVAEELIQDITQK	LVTLLTK	TGAGTAATGTCCTGAATCAGCTCCTCAGCAACGTCCTCAGGGTAAAActtagtcagCAGagtaaccag	gatccttaCTTCTGAGTAATGTCCTGAATCAGCTC
17K02_0440	VLNVPLCK	LVTPLTK	gatccttaCTTACACAGAGGAACGTTCAGAACcttagtcagAGGagtaaccag
17K02_0441	GWNWTSGFNK	LVTSLTK	gatccttaCTTGTTAAAACCAGAAGTCCAGTTCCAACCcttagtcagAGAagtaaccag
17K02_0442	EDCEQWWEDCR	LVTTLTK	gatccttaACGACAGTCCTCCCACCACTGCTCACAGTCCTCcttagtcagAGTagtaaccag
17K02_0443	CQQEYFGER	LVTVLTK	gatccttaACGCTCACCAAAGTACTCCTGCTGACActtagtcagAACagtaaccag
17K02_0444	VEQVVKPPQNK	LVTYLTK	gatccttaCTTGTTCTGAGGAGGCTTAACAACCTGCTCAACcttagtcagATAagtaaccag
17K02_0445	YIEHLEAVTCK	LVTALTK	gatccttaCTTACAAGTAACAGCCTCCAGGTGCTCAATGTActtagtcagAGCagtaaccag
17K02_0446	EHYVDLK	LVTDLTK	gatccttaCTTCAGGTCAACGTAGTGCTCcttagtcagGTCagtaaccag
17K02_0447	DRPFFAGLVK	LVTELTK	gatccttaCTTAACCAGACCAGCAAAAAAAGGACGGTCcttagtcagCTCagtaaccag
17K02_0448	NIIHGSDSVESAEK	LVTFLTK	gatccttaCTTCTCAGCAGACTCAACAGAGTCAGAACCGTGAATAATGTTcttagtcagAAAagtaaccag
17K02_0449	NYGQLDIFPAR	LVTGLTK	gatccttaACGAGCAGGAAAAATGTCCAGCTGACCGTAGTTcttagtcagACCagtaaccag
17K02_0450	FRPGSVVVQLTLAFR	LVTHLTK	gatccttaACGAAAAGCCAGAGTCAGCTGAACAACAACAGAACCAGGACGAAActtagtcagATGagtaaccag
17K02_0451	EGTINVHDVETQFNQYK	LVTLLTK	TACTGGTTAAACTGAGTCTCAACGTCGTGAACGTTAATAGTACCCTCcttagtcagCAGagtaaccag	gatccttaCTTGTACTGGTTAAACTGAGTCTCAAC
17K02_0452	NINGHQAK	LVTPLTK	gatccttaCTTAGCCTGGTGACCGTTAATGTTcttagtcagAGGagtaaccag
17K02_0453	SDGSCAWYR	LVTSLTK	gatccttaACGGTACCAAGCACAAGAACCGTCAGActtagtcagAGAagtaaccag
17K02_0454	EVDSGNDIYGNPIK	LVTTLTK	gatccttaCTTAATAGGGTTACCGTAAATGTCGTTACCAGAGTCAACCTCcttagtcagAGTagtaaccag
17K02_0455	ALSIGFETCR	LVTVLTK	gatccttaACGACAAGTCTCAAAACCAATAGACAGAGCcttagtcagAACagtaaccag
17K02_0456	YGFIEGHVVIPR	LVTYLTK	gatccttaACGAGGAATAACAACGTGACCCTCAATAAAACCGTActtagtcagATAagtaaccag
17K02_0457	LVINSGNGAVEDR	LVTALTK	gatccttaACGGTCCTCAACAGCACCGTTACCAGAGTTAATAACCAGcttagtcagAGCagtaaccag
17K02_0458	SEHSHSTTLPR	LVTDLTK	gatccttaACGAGGCAGAGTAGTAGAGTGAGAGTGCTCAGActtagtcagGTCagtaaccag
17K02_0459	LLELQEVDSLLR	LVTELTK	gatccttaACGCAGCAGAGAGTCAACCTCCTGCAGCTCCAGCAGcttagtcagCTCagtaaccag
17K02_0460	FEPLLGEELDLR	LVTFLTK	gatccttaACGCAGGTCCAGCTCCTCACCCAGCAGAGGCTCAAActtagtcagAAAagtaaccag
17K02_0461	TYWIIIELK	LVTGLTK	gatccttaCTTCAGCTCAATAATAATCCAGTAAGTcttagtcagACCagtaaccag
17K02_0462	LAVNCFVNNNR	LVTHLTK	gatccttaACGGTTGTTGTTAACAAAACAGTTAACAGCCAGcttagtcagATGagtaaccag
17K02_0463	TQNDVDIADVAYYFEK	LVTLLTK	TTCTCAAAGTAGTAAGCAACGTCAGCAATGTCAACGTCGTTCTGAGTcttagtcagCAGagtaaccag	gatccttaCTTCTCAAAGTAGTAAGCAACGTC
17K02_0464	VPEGLEDVSK	LVTPLTK	gatccttaCTTAGAAACGTCCTCCAGACCCTCAGGAACcttagtcagAGGagtaaccag
17K02_0465	YPDLIAELLR	LVTSLTK	gatccttaACGCAGCAGCTCAGCAATCAGGTCAGGGTActtagtcagAGAagtaaccag
17K02_0466	AVGFGGDFDGVPR	LVTTLTK	gatccttaACGAGGAACACCGTCAAAGTCACCACCAAAACCAACAGCcttagtcagAGTagtaaccag
17K02_0467	WGSNELPAEEGK	LVTVLTK	gatccttaCTTACCCTCCTCAGCAGGCAGCTCGTTAGAACCCCActtagtcagAACagtaaccag
17K02_0468	CLALATHDNPLR	LVTYLTK	gatccttaACGCAGAGGGTTGTCGTGAGTAGCCAGAGCCAGACActtagtcagATAagtaaccag
17K02_0469	VSFYQLSHFLQCK	LVTALTK	gatccttaCTTACACTGCAGAAAGTGAGACAGCTGGTAAAAAGAAACcttagtcagAGCagtaaccag
17K02_0470	AIEENNNFSK	LVTDLTK	gatccttaCTTAGAAAAGTTGTTGTTCTCCTCAATAGCcttagtcagGTCagtaaccag
17K02_0471	ESVPEFPLSPPK	LVTELTK	gatccttaCTTAGGAGGAGACAGAGGAAACTCAGGAACAGACTCcttagtcagCTCagtaaccag
17K02_0472	ASGQAFELILSPR	LVTFLTK	gatccttaACGAGGAGACAGAATCAGCTCAAAAGCCTGACCAGAAGCcttagtcagAAAagtaaccag
17K02_0473	FPPYHVGQTFDR	LVTGLTK	gatccttaACGGTCAAAAGTCTGACCAACGTGGTAAGGAGGAAActtagtcagACCagtaaccag
17K02_0474	DGVPEGAQLQGPVHR	LVTHLTK	gatccttaACGGTGAACAGGACCCTGCAGCTGAGCACCCTCAGGAACACCGTCcttagtcagATGagtaaccag
17K02_0475	ENQQATSGPNQPSVR	LVTLLTK	gatccttaACGAACAGAAGGCTGGTTAGGACCAGAAGTAGCCTGCTGGTTCTCcttagtcagCAGagtaaccag
17K02_0476	TTTTPGR	LVTPLTK	gatccttaACGACCAGGAGTAGTAGTAGTcttagtcagAGGagtaaccag
17K02_0477	SSQPLASK	LVTSLTK	gatccttaCTTAGAAGCCAGAGGCTGAGAAGActtagtcagAGAagtaaccag
17K02_0478	EPSEVPTPK	LVTTLTK	gatccttaCTTAGGAGTAGGAACCTCAGAAGGCTCcttagtcagAGTagtaaccag
17K02_0479	GEYFVNVTTR	LVTVLTK	gatccttaACGAGTAGTAACGTTAACAAAGTACTCACCcttagtcagAACagtaaccag
17K02_0480	FVQGLDIGPTK	LVTYLTK	gatccttaCTTAGTAGGACCAATGTCCAGACCCTGAACAAActtagtcagATAagtaaccag
17K02_0481	IPLLYDAEIHLTR	LVTALTK	gatccttaACGAGTCAGGTGAATCTCAGCGTCGTACAGCAGAGGAATcttagtcagAGCagtaaccag
17K02_0482	SDTFINLR	LVTDLTK	gatccttaACGCAGGTTAATAAAAGTGTCAGActtagtcagGTCagtaaccag
17K02_0483	SDGFSIETCK	LVTELTK	gatccttaCTTACAAGTCTCAATAGAAAAACCGTCAGActtagtcagCTCagtaaccag
17K02_0484	NPWGEVEWTGR	LVTFLTK	gatccttaACGACCAGTCCACTCAACCTCACCCCAAGGGTTcttagtcagAAAagtaaccag
17K02_0485	DYLALNEDLR	LVTGLTK	gatccttaACGCAGGTCCTCGTTCAGAGCCAGGTAGTCcttagtcagACCagtaaccag
17K02_0486	AYLEGTCVEWLHR	LVTHLTK	gatccttaACGGTGCAGCCACTCAACACAAGTACCCTCCAGGTAAGCcttagtcagATGagtaaccag
17K02_0487	APWVEQEGPEYWEEETR	LVTLLTK	GTCTCCTCCTCCCAGTACTCAGGACCCTCCTGCTCAACCCAAGGAGCcttagtcagCAGagtaaccag	gatccttaACGAGTCTCCTCCTCCCAGTACTCAGG
17K02_0488	GCHLEGVAGHK	LVTPLTK	gatccttaCTTGTGACCAGCAACACCCTCCAGGTGACAACCcttagtcagAGGagtaaccag
17K02_0489	GEVTYTTSQVSK	LVTSLTK	gatccttaCTTAGAAACCTGAGAAGTAGTGTAAGTAACCTCACCcttagtcagAGAagtaaccag
17K02_0490	LNIISPDLSGCTSK	LVTTLTK	gatccttaCTTAGAAGTACAACCAGACAGGTCAGGAGAAATAATGTTCAGcttagtcagAGTagtaaccag
17K02_0491	GNDVAFHFNPR	LVTVLTK	gatccttaACGAGGGTTAAAGTGAAAAGCAACGTCGTTACCcttagtcagAACagtaaccag
17K02_0492	IQVLVEPDHFK	LVTYLTK	gatccttaCTTAAAGTGGTCAGGCTCAACCAGAACCTGAATcttagtcagATAagtaaccag
17K02_0493	VAVNDAHLLQYNHR	LVTALTK	gatccttaACGGTGGTTGTACTGCAGCAGGTGAGCGTCGTTAACAGCAACcttagtcagAGCagtaaccag
17K02_0494	GFIISNATYK	LVTDLTK	gatccttaCTTGTAAGTAGCGTTAGAAATAATAAAACCcttagtcagGTCagtaaccag
17K02_0495	VVQASAFGIK	LVTELTK	gatccttaCTTAATACCAAAAGCAGAAGCCTGAACAACcttagtcagCTCagtaaccag
17K02_0496	AFPSPEVVWLK	LVTFLTK	gatccttaCTTCAGCCAAACAACCTCAGGAGAAGGAAAAGCcttagtcagAAAagtaaccag
17K02_0497	LTLISEDIK	LVTGLTK	gatccttaCTTAATGTCCTCAGAAATCAGAGTCAGcttagtcagACCagtaaccag
17K02_0498	FSYLAVIEGAK	LVTHLTK	gatccttaCTTAGCACCCTCAATAACAGCCAGGTAAGAAAActtagtcagATGagtaaccag
17K02_0499	SGSWAAIYQDIR	LVTLLTK	gatccttaACGAATGTCCTGGTAAATAGCAGCCCAAGAACCAGActtagtcagCAGagtaaccag
17K02_0500	FDNETFR	LVTPLTK	gatccttaACGAAAAGTCTCGTTGTCAAActtagtcagAGGagtaaccag
17K02_0501	IPEGEAVTAAEFR	LVTSLTK	gatccttaACGAAACTCAGCAGCAGTAACAGCCTCACCCTCAGGAATcttagtcagAGAagtaaccag
17K02_0502	ISVYQVLQEHLGR	LVTTLTK	gatccttaACGACCCAGGTGCTCCTGCAGAACCTGGTAAACAGAAATcttagtcagAGTagtaaccag
17K02_0503	EQEATPRPR	LVTVLTK	gatccttaACGAGGACGAGGAGTAGCCTCCTGCTCcttagtcagAACagtaaccag
17K02_0504	DEGSYSLEEPK	LVTYLTK	gatccttaCTTAGGCTCCTCCAGAGAGTAAGAACCCTCGTCcttagtcagATAagtaaccag
17K02_0505	EGEAVVLPEVEPGLTAR	LVTALTK	GCAGTCAGACCAGGCTCAACCTCAGGCAGAACAACAGCCTCACCCTCcttagtcagAGCagtaaccag	gatccttaACGAGCAGTCAGACCAGGCTCAACCTC
17K02_0506	LNGDFAQLNLK	LVTDLTK	gatccttaCTTCAGGTTCAGCTGAGCAAAGTCACCGTTCAGcttagtcagGTCagtaaccag
17K02_0507	VQYESSEPADFK	LVTELTK	gatccttaCTTAAAGTCAGCAGGCTCAGAAGACTCGTACTGAACcttagtcagCTCagtaaccag
17K02_0508	ESAEVEEIVFPR	LVTFLTK	gatccttaACGAGGAAAAACAATCTCCTCAACCTCAGCAGACTCcttagtcagAAAagtaaccag
17K02_0509	ETCISFIK	LVTGLTK	gatccttaCTTAATAAAAGAAATACAAGTCTCcttagtcagACCagtaaccag
17K02_0510	LLSATGESEK	LVTHLTK	gatccttaCTTCTCAGACTCACCAGTAGCAGACAGCAGcttagtcagATGagtaaccag
17K02_0511	IVNETLYENTK	LVTLLTK	gatccttaCTTAGTGTTCTCGTACAGAGTCTCGTTAACAATcttagtcagCAGagtaaccag
17K02_0512	WENFIHSENR	LVTPLTK	gatccttaACGGTTCTCAGAGTGAATAAAGTTCTCCCActtagtcagAGGagtaaccag
17K02_0513	VLGTEELYGYLK	LVTSLTK	gatccttaCTTCAGGTAACCGTACAGCTCCTCAGTACCCAGAACcttagtcagAGAagtaaccag
17K02_0514	HLVSPEALDLLDK	LVTTLTK	gatccttaCTTGTCCAGCAGGTCCAGAGCCTCAGGAGAAACCAGGTGcttagtcagAGTagtaaccag
17K02_0515	AAGAPLATELR	LVTVLTK	gatccttaACGCAGCTCAGTAGCCAGAGGAGCACCAGCAGCcttagtcagAACagtaaccag
17K02_0516	FGGAAVFPNQEQAR	LVTYLTK	gatccttaACGAGCCTGCTCCTGGTTAGGAAAAACAGCAGCACCACCAAActtagtcagATAagtaaccag
17K02_0517	VSLVLAPALAACGCK	LVTALTK	gatccttaCTTACAACCACAAGCAGCCAGAGCAGGAGCCAGAACCAGAGAAACcttagtcagAGCagtaaccag
17K02_0518	ALPLALVLHELGAGR	LVTDLTK	gatccttaACGACCAGCACCCAGCTCGTGCAGAACCAGAGCCAGAGGCAGAGCcttagtcagGTCagtaaccag
17K02_0519	NEPQNPGANSAR	LVTELTK	gatccttaACGAGCAGAGTTAGCACCAGGGTTCTGAGGCTCGTTcttagtcagCTCagtaaccag
17K02_0520	GVDLTEPTQPTR	LVTFLTK	gatccttaACGAGTAGGCTGAGTAGGCTCAGTCAGGTCAACACCcttagtcagAAAagtaaccag
17K02_0521	GATRPNGPNTGNK	LVTGLTK	gatccttaCTTGTTACCAGTGTTAGGACCGTTAGGACGAGTAGCACCcttagtcagACCagtaaccag
17K02_0522	SLPLLENQIK	LVTHLTK	gatccttaCTTAATCTGGTTCTCCAGCAGAGGCAGAGActtagtcagATGagtaaccag
17K02_0523	NFEEFFNLHR	LVTLLTK	gatccttaACGGTGCAGGTTAAAAAACTCCTCAAAGTTcttagtcagCAGagtaaccag
17K02_0524	LTSELITHICK	LVTPLTK	gatccttaCTTACAAATGTGAGTAATCAGCTCAGAAGTCAGcttagtcagAGGagtaaccag
17K02_0525	ADLLSYLR	LVTSLTK	gatccttaACGCAGGTAAGACAGCAGGTCAGCcttagtcagAGAagtaaccag
17K02_0526	AELDSTVLLTR	LVTTLTK	gatccttaACGAGTCAGCAGAACAGTAGAGTCCAGCTCAGCcttagtcagAGTagtaaccag
17K02_0527	TLEPELGTLQAR	LVTVLTK	gatccttaACGAGCCTGCAGAGTACCCAGCTCAGGCTCCAGAGTcttagtcagAACagtaaccag
17K02_0528	SFSWALDFCK	LVTYLTK	gatccttaCTTACAAAAGTCCAGAGCCCAAGAAAAAGActtagtcagATAagtaaccag
17K02_0529	LPPSPRPQGQR	LVTALTK	gatccttaACGCTGACCCTGAGGACGAGGAGAAGGAGGCAGcttagtcagAGCagtaaccag
17K02_0530	WIWFNLEPPPNCQHLEALDR	LVTDLTK	TCCAGGTGCTGACAGTTAGGAGGAGGCTCCAGGTTAAACCAAATCCActtagtcagGTCagtaaccag	gatccttaACGGTCCAGAGCCTCCAGGTGCTGACAGTTAGGAGG
17K02_0531	SFPGGAGPLGCK	LVTELTK	gatccttaCTTACAACCCAGAGGACCAGCACCACCAGGAAAAGActtagtcagCTCagtaaccag
17K02_0532	VTTVAADQSFTIR	LVTFLTK	gatccttaACGAATAGTAAAAGACTGGTCAGCAGCAACAGTAGTAACcttagtcagAAAagtaaccag
17K02_0533	DTSPGGQWWNFLR	LVTGLTK	gatccttaACGCAGAAAGTTCCACCACTGACCACCAGGAGAAGTGTCcttagtcagACCagtaaccag
17K02_0534	VTKPCTPK	LVTHLTK	gatccttaCTTAGGAGTACAAGGCTTAGTAACcttagtcagATGagtaaccag
17K02_0535	YNAQCQETIR	LVTLLTK	gatccttaACGAATAGTCTCCTGACACTGAGCGTTGTActtagtcagCAGagtaaccag
17K02_0536	FENWGACDGGTGTK	LVTPLTK	gatccttaCTTAGTACCAGTACCACCGTCACAAGCACCCCAGTTCTCAAActtagtcagAGGagtaaccag
17K02_0537	YGPDGLPYLK	LVTSLTK	gatccttaCTTCAGGTAAGGCAGACCGTCAGGACCGTActtagtcagAGAagtaaccag
17K02_0538	TVLIGEYLQIK	LVTTLTK	gatccttaCTTAATCTGCAGGTACTCACCAATCAGAACAGTcttagtcagAGTagtaaccag
17K02_0539	DSGLYACTASR	LVTVLTK	gatccttaACGAGAAGCAGTACAAGCGTACAGACCAGAGTCcttagtcagAACagtaaccag
17K02_0540	VVQCSDLGLK	LVTYLTK	gatccttaCTTCAGACCCAGGTCAGAACACTGAACAACcttagtcagATAagtaaccag
17K02_0541	IQAIELEDLLR	LVTALTK	gatccttaACGCAGCAGGTCCTCCAGCTCAATAGCCTGAATcttagtcagAGCagtaaccag
17K02_0542	NHLVEIPPNLPSSLVELR	LVTDLTK	TCAACCAGAGAAGAAGGCAGGTTAGGAGGAATCTCAACCAGGTGGTTcttagtcagGTCagtaaccag	gatccttaACGCAGCTCAACCAGAGAAGAAGGCAGGTT
17K02_0543	LAEVPDLLEK	LVTELTK	gatccttaCTTCTCCAGCAGGTCAGGAACCTCAGCCAGcttagtcagCTCagtaaccag
17K02_0544	GVWIPEGESIK	LVTFLTK	gatccttaCTTAATAGACTCACCCTCAGGAATCCAAACACCcttagtcagAAAagtaaccag
17K02_0545	LTFQLEPNPHTK	LVTGLTK	gatccttaCTTAGTGTGAGGGTTAGGCTCCAGCTGAAAAGTCAGcttagtcagACCagtaaccag
17K02_0546	GLEARPEVVLR	LVTHLTK	gatccttaACGCAGAACAACCTCAGGACGAGCCTCCAGACCcttagtcagATGagtaaccag
17K02_0547	ETGWLLLNKPLDR	LVTLLTK	gatccttaACGGTCCAGAGGCTTGTTCAGCAGCAGCCAACCAGTCTCcttagtcagCAGagtaaccag
17K02_0548	DWVVAPISVPENGK	LVTPLTK	gatccttaCTTACCGTTCTCAGGAACAGAAATAGGAGCAACAACCCAGTCcttagtcagAGGagtaaccag
17K02_0549	DGQAFHGENR	LVTSLTK	gatccttaACGGTTCTCACCGTGAAAAGCCTGACCGTCcttagtcagAGAagtaaccag
17K02_0550	HPRPPATVQK	LVTTLTK	gatccttaCTTCTGAACAGTAGCAGGAGGACGAGGGTGcttagtcagAGTagtaaccag
17K02_0551	CPAAGNPTPTIR	LVTVLTK	gatccttaACGAATAGTAGGAGTAGGGTTACCAGCAGCAGGACActtagtcagAACagtaaccag
17K02_0552	WYSTSAFSR	LVTYLTK	gatccttaACGAGAAAAAGCAGAAGTAGAGTACCActtagtcagATAagtaaccag
17K02_0553	YAESGDAFDIQR	LVTALTK	gatccttaACGCTGAATGTCAAAAGCGTCACCAGACTCAGCGTActtagtcagAGCagtaaccag
17K02_0554	SVADSVLFLR	LVTDLTK	gatccttaACGCAGAAACAGAACAGAGTCAGCAACAGActtagtcagGTCagtaaccag
17K02_0555	ILAIHGLISK	LVTELTK	gatccttaCTTAGAAATCAGACCGTGAATAGCCAGAATcttagtcagCTCagtaaccag
17K02_0556	FICLSIWGLSLLLALPVLLFR	LVTFLTK	GGCAGAGCCAGCAGCAGAGACAGACCCCAAATAGACAGACAAATAAActtagtcagAAAagtaaccag	gatccttaACGAAACAGCAGAACAGGCAGAGCCAGCAGCAGAGACAG
17K02_0557	TQVIQETCER	LVTGLTK	gatccttaACGCTCACAAGTCTCCTGAATAACCTGAGTcttagtcagACCagtaaccag
17K02_0558	IQTIILK	LVTHLTK	gatccttaCTTCAGAATAATAGTCTGAATcttagtcagATGagtaaccag
17K02_0559	ANLCTLAEK	LVTLLTK	gatccttaCTTCTCAGCCAGAGTACACAGGTTAGCcttagtcagCAGagtaaccag
17K02_0560	LCDEGHGLEVEINCTR	LVTPLTK	CGAGTACAGTTAATCTCAACCTCCAGACCGTGACCCTCGTCACACAGcttagtcagAGGagtaaccag	gatccttaACGAGTACAGTTAATCTCAACCTC
17K02_0561	VLSIGDGIAR	LVTSLTK	gatccttaACGAGCAATACCGTCACCAATAGACAGAACcttagtcagAGAagtaaccag
17K02_0562	AVDSLVPIGR	LVTTLTK	gatccttaACGACCAATAGGAACCAGAGAGTCAACAGCcttagtcagAGTagtaaccag
17K02_0563	GIRPAINVGLSVSR	LVTVLTK	gatccttaACGAGAAACAGACAGACCAACGTTAATAGCAGGACGAATACCcttagtcagAACagtaaccag
17K02_0564	VEIATLTR	LVTYLTK	gatccttaACGAGTCAGAGTAGCAATCTCAACcttagtcagATAagtaaccag
17K02_0565	TTIFSPEGR	LVTALTK	gatccttaACGACCCTCAGGAGAAAAAATAGTAGTcttagtcagAGCagtaaccag
17K02_0566	LLDEVFFSEK	LVTDLTK	gatccttaCTTCTCAGAAAAAAAAACCTCGTCCAGCAGcttagtcagGTCagtaaccag
17K02_0567	ELPGFLQSGK	LVTELTK	gatccttaCTTACCAGACTGCAGAAAACCAGGCAGCTCcttagtcagCTCagtaaccag
17K02_0568	YSGSEGSTQTLTK	LVTFLTK	gatccttaCTTAGTCAGAGTCTGAGTAGAACCCTCAGAACCAGAGTActtagtcagAAAagtaaccag
17K02_0569	DLDANGDAQVDFSEFIVFVAAITSACHK	LVTGLTK	ATAAACTCAGAAAAGTCAACCTGAGCGTCACCGTTAGCGTCCAGGTCcttagtcagACCagtaaccag	gatccttaCTTGTGACAAGCAGAAGTAATAGCAGCAACAAAAACAATAAACTCAGAAAAGTCAACCTG
17K02_0570	NLVCTDLFTR	LVTHLTK	gatccttaACGAGTAAACAGGTCAGTACAAACCAGGTTcttagtcagATGagtaaccag
17K02_0571	SGAYLIPLLER	LVTLLTK	gatccttaACGCTCCAGCAGAGGAATCAGGTAAGCACCAGActtagtcagCAGagtaaccag
17K02_0572	LDDTVHVVIATPGR	LVTPLTK	gatccttaACGACCAGGAGTAGCAATAACAACGTGAACAGTGTCGTCCAGcttagtcagAGGagtaaccag
17K02_0573	ELPSFLGK	LVTSLTK	gatccttaCTTACCCAGAAAAGAAGGCAGCTCcttagtcagAGAagtaaccag
17K02_0574	TDEAAFQK	LVTTLTK	gatccttaCTTCTGAAAAGCAGCCTCGTCAGTcttagtcagAGTagtaaccag
17K02_0575	GQPIYIQFSNHK	LVTVLTK	gatccttaCTTGTGGTTAGAAAACTGAATGTAAATAGGCTGACCcttagtcagAACagtaaccag
17K02_0576	LSLDGQNIYNACCTLR	LVTYLTK	CGCAGAGTACAACAAGCGTTGTAAATGTTCTGACCGTCCAGAGACAGcttagtcagATAagtaaccag	gatccttaACGCAGAGTACAACAAGCGTTGTA
17K02_0577	LPIDVTEGEVISLGLPFGK	LVTALTK	GGCAGACCCAGAGAAATAACCTCACCCTCAGTAACGTCAATAGGCAGcttagtcagAGCagtaaccag	gatccttaCTTACCAAAAGGCAGACCCAGAGAAATAACCTC
17K02_0578	WISDHEYLYK	LVTDLTK	gatccttaCTTGTACAGGTACTCGTGGTCAGAAATCCActtagtcagGTCagtaaccag
17K02_0579	LAYVWNNDIYVK	LVTELTK	gatccttaCTTAACGTAAATGTCGTTGTTCCAAACGTAAGCCAGcttagtcagCTCagtaaccag
17K02_0580	LGTFEVEDQIEAAR	LVTFLTK	gatccttaACGAGCAGCCTCAATCTGGTCCTCAACCTCAAAAGTACCCAGcttagtcagAAAagtaaccag
17K02_0581	ICSWNVDGLR	LVTGLTK	gatccttaACGCAGACCGTCAACGTTCCAAGAACAAATcttagtcagACCagtaaccag
17K02_0582	EGYSGVGLLSR	LVTHLTK	gatccttaACGAGACAGCAGACCAACACCAGAGTAACCCTCcttagtcagATGagtaaccag
17K02_0583	VSYGIGDEEHDQEGR	LVTLLTK	gatccttaACGACCCTCCTGGTCGTGCTCCTCGTCACCAATACCGTAAGAAACcttagtcagCAGagtaaccag
17K02_0584	GFCEAPGNR	LVTPLTK	gatccttaACGGTTACCAGGAGCCTCACAAAAACCcttagtcagAGGagtaaccag
17K02_0585	GEEDNSLSVR	LVTSLTK	gatccttaACGAACAGACAGAGAGTTGTCCTCCTCACCcttagtcagAGAagtaaccag
17K02_0586	SSFISVLQTSSSSLR	LVTTLTK	gatccttaACGCAGAGAAGAAGAAGAAGTCTGCAGAACAGAAATAAAAGAAGActtagtcagAGTagtaaccag
17K02_0587	NESLAQYNPK	LVTVLTK	gatccttaCTTAGGGTTGTACTGAGCCAGAGACTCGTTcttagtcagAACagtaaccag
17K02_0588	LHEYNTQFQEK	LVTYLTK	gatccttaCTTCTCCTGAAACTGAGTGTTGTACTCGTGCAGcttagtcagATAagtaaccag
17K02_0589	FSAASSDNTENLIK	LVTALTK	gatccttaCTTAATCAGGTTCTCAGTGTTGTCAGAAGAAGCAGCAGAAAActtagtcagAGCagtaaccag
17K02_0590	GVNTFSPEGR	LVTDLTK	gatccttaACGACCCTCAGGAGAAAAAGTGTTAACACCcttagtcagGTCagtaaccag
17K02_0591	LFQVEYAIEAIK	LVTELTK	gatccttaCTTAATAGCCTCAATAGCGTACTCAACCTGAAACAGcttagtcagCTCagtaaccag
17K02_0592	AIGSASEGAQSSLQEVYHK	LVTFLTK	ACCTCCTGCAGAGAAGACTGAGCACCCTCAGAAGCAGAACCAATAGCcttagtcagAAAagtaaccag	gatccttaCTTGTGGTAAACCTCCTGCAGAGAAGACTGAGC
17K02_0593	ENATTDLLTK	LVTGLTK	gatccttaCTTAGTCAGCAGGTCAGTAGTAGCGTTCTCcttagtcagACCagtaaccag
17K02_0594	CITPTGTHPLAK	LVTHLTK	gatccttaCTTAGCCAGAGGGTGAGTACCAGTAGGAGTAATACActtagtcagATGagtaaccag
17K02_0595	VHCCPHGAFCDLVHTR	LVTLLTK	CGAGTGTGAACCAGGTCACAAAAAGCACCGTGAGGACAACAGTGAACcttagtcagCAGagtaaccag	gatccttaACGAGTGTGAACCAGGTCACAAAA
17K02_0596	TSSCAEFK	LVTPLTK	gatccttaCTTAAACTCAGCACAAGAAGAAGTcttagtcagAGGagtaaccag
17K02_0597	SWSPTGER	LVTSLTK	gatccttaACGCTCACCAGTAGGAGACCAAGActtagtcagAGAagtaaccag
17K02_0598	LGILDFTEQDVASHQSYSQK	LVTTLTK	GACTGGTGAGAAGCAACGTCCTGCTCAGTAAAGTCCAGAATACCCAGcttagtcagAGTagtaaccag	gatccttaCTTCTGAGAGTAAGACTGGTGAGAAGCAACGTCCTG
17K02_0599	YSEPPHGLTR	LVTVLTK	gatccttaACGAGTCAGACCGTGAGGAGGCTCAGAGTActtagtcagAACagtaaccag
17K02_0600	NGVSGLVTSR	LVTYLTK	gatccttaACGAGAAGTAACCAGACCAGAAACACCGTTcttagtcagATAagtaaccag
17K02_0601	FADIVSILDK	LVTALTK	gatccttaCTTGTCCAGAATAGAAACAATGTCAGCAAActtagtcagAGCagtaaccag
17K02_0602	FEQIVSILDK	LVTDLTK	gatccttaCTTGTCCAGAATAGAAACAATCTGCTCAAActtagtcagGTCagtaaccag
17K02_0603	VGVTVVGPQK	LVTELTK	gatccttaCTTCTGAGGACCAACAACAGTAACACCAACcttagtcagCTCagtaaccag
17K02_0604	ELDATNISIDK	LVTFLTK	gatccttaCTTGTCAATAGAAATGTTAGTAGCGTCCAGCTCcttagtcagAAAagtaaccag
17K02_0605	CGDNVQYAPR	LVTGLTK	gatccttaACGAGGAGCGTACTGAACGTTGTCACCACActtagtcagACCagtaaccag
17K02_0606	AGAIYVFQVR	LVTHLTK	gatccttaACGAACCTGAAAAACGTAAATAGCACCAGCcttagtcagATGagtaaccag
17K02_0607	FGQIVNTLDK	LVTLLTK	gatccttaCTTGTCCAGAGTGTTAACAATCTGACCAAActtagtcagCAGagtaaccag
17K02_0608	DIPVVHQLLTR	LVTPLTK	gatccttaACGAGTCAGCAGCTGGTGAACAACAGGAATGTCcttagtcagAGGagtaaccag
17K02_0609	SYQFWDTQPVPK	LVTSLTK	gatccttaCTTAGGAACAGGCTGAGTGTCCCAAAACTGGTAAGActtagtcagAGAagtaaccag
17K02_0610	AIELFSVGQGPAK	LVTTLTK	gatccttaCTTAGCAGGACCCTGACCAACAGAAAACAGCTCAATAGCcttagtcagAGTagtaaccag
17K02_0611	APLQGTLLGYR	LVTVLTK	gatccttaACGGTAACCCAGCAGAGTACCCTGCAGAGGAGCcttagtcagAACagtaaccag
17K02_0612	YGEVFEPTVER	LVTYLTK	gatccttaACGCTCAACAGTAGGCTCAAAAACCTCACCGTActtagtcagATAagtaaccag
17K02_0613	LIGVCFQGSER	LVTALTK	gatccttaACGCTCAGAACCCTGAAAACAAACACCAATCAGcttagtcagAGCagtaaccag
17K02_0614	FVHGEGLR	LVTDLTK	gatccttaACGCAGACCCTCACCGTGAACAAActtagtcagGTCagtaaccag
17K02_0615	ELGGFTEK	LVTELTK	gatccttaCTTCTCAGTAAAACCACCCAGCTCcttagtcagCTCagtaaccag
17K02_0616	LLYPYLAWLAFTTTLNYCVWR	LVTFLTK	TTCAGAGTAGTAGTAAAAGCCAGCCAAGCCAGGTAAGGGTACAGCAGcttagtcagAAAagtaaccag	gatccttaACGCCAAACACAGTAGTTCAGAGTAGTAGTAAAAGCCAG
17K02_0617	AALGPEGHGIK	LVTGLTK	gatccttaCTTAATACCGTGACCCTCAGGACCCAGAGCAGCcttagtcagACCagtaaccag
17K02_0618	IYIDDGLISLVVQK	LVTHLTK	gatccttaCTTCTGAACAACCAGAGAAATCAGACCGTCGTCAATGTAAATcttagtcagATGagtaaccag
17K02_0619	TGILQGGPESEVELVK	LVTLLTK	TTAACCAGCTCAACCTCAGACTCAGGACCACCCTGCAGAATACCAGTcttagtcagCAGagtaaccag	gatccttaCTTAACCAGCTCAACCTCAGACTC
17K02_0620	AAAPGVEDEPLLR	LVTPLTK	gatccttaACGCAGCAGAGGCTCGTCCTCAACACCAGGAGCAGCAGCcttagtcagAGGagtaaccag
17K02_0621	DIQHWESLKPEER	LVTSLTK	gatccttaACGCTCCTCAGGCTTCAGAGACTCCCAGTGCTGAATGTCcttagtcagAGAagtaaccag
17K02_0622	IEQEFLTEALPVK	LVTTLTK	gatccttaCTTAACAGGCAGAGCCTCAGTCAGAAACTCCTGCTCAATcttagtcagAGTagtaaccag
17K02_0623	TFHVETPEER	LVTVLTK	gatccttaACGCTCCTCAGGAGTCTCAACGTGAAAAGTcttagtcagAACagtaaccag
17K02_0624	DEVAHTLTENR	LVTYLTK	gatccttaACGGTTCTCAGTCAGAGTGTGAGCAACCTCGTCcttagtcagATAagtaaccag
17K02_0625	EEWTTAIQTVADGLK	LVTALTK	gatccttaCTTCAGACCGTCAGCAACAGTCTGAATAGCAGTAGTCCACTCCTCcttagtcagAGCagtaaccag
17K02_0626	DEVAHTVTESR	LVTDLTK	gatccttaACGAGACTCAGTAACAGTGTGAGCAACCTCGTCcttagtcagGTCagtaaccag
17K02_0627	YDSLGLLELDQR	LVTELTK	gatccttaACGCTGGTCCAGCTCCAGCAGACCCAGAGAGTCGTActtagtcagCTCagtaaccag
17K02_0628	THFPQFSYSASIR	LVTFLTK	gatccttaACGAATAGAAGCAGAGTAAGAAAACTGAGGAAAGTGAGTcttagtcagAAAagtaaccag
17K02_0629	VLSSIEQK	LVTGLTK	gatccttaCTTCTGCTCAATAGAAGACAGAACcttagtcagACCagtaaccag
17K02_0630	GEELSCEER	LVTHLTK	gatccttaACGCTCCTCACAAGACAGCTCCTCACCcttagtcagATGagtaaccag
17K02_0631	YLAEVATGDDK	LVTLLTK	gatccttaCTTGTCGTCACCAGTAGCAACCTCAGCCAGGTActtagtcagCAGagtaaccag
17K02_0632	ISSPTETER	LVTPLTK	gatccttaACGCTCAGTCTCAGTAGGAGAAGAAATcttagtcagAGGagtaaccag
17K02_0633	DGYNYTLSK	LVTSLTK	gatccttaCTTAGACAGAGTGTAGTTGTAACCGTCcttagtcagAGAagtaaccag
17K02_0634	CIESLIAVFQK	LVTTLTK	gatccttaCTTCTGAAAAACAGCAATCAGAGACTCAATACActtagtcagAGTagtaaccag
17K02_0635	LSEDYGVLK	LVTVLTK	gatccttaCTTCAGAACACCGTAGTCCTCAGACAGcttagtcagAACagtaaccag
17K02_0636	ATAVVDGAFK	LVTYLTK	gatccttaCTTAAAAGCACCGTCAACAACAGCAGTAGCcttagtcagATAagtaaccag
17K02_0637	EGGLGPLNIPLLADVTR	LVTALTK	GTAACGTCAGCCAGCAGAGGAATGTTCAGAGGACCCAGACCACCCTCcttagtcagAGCagtaaccag	gatccttaACGAGTAACGTCAGCCAGCAGAGGAAT
17K02_0638	FLQEFYQDDELGK	LVTDLTK	gatccttaCTTACCCAGCTCGTCGTCCTGGTAAAACTCCTGCAGAAActtagtcagGTCagtaaccag
17K02_0639	TQRPADVIFATVR	LVTELTK	gatccttaACGAACAGTAGCAAAAATAACGTCAGCAGGACGCTGAGTcttagtcagCTCagtaaccag
17K02_0640	LFADAVQELLPQYK	LVTFLTK	gatccttaCTTGTACTGAGGCAGCAGCTCCTGAACAGCGTCAGCAAACAGcttagtcagAAAagtaaccag
17K02_0641	LHYGLPVVVK	LVTGLTK	gatccttaCTTAACAACAACAGGCAGACCGTAGTGCAGcttagtcagACCagtaaccag
17K02_0642	LSVELTSSLFR	LVTHLTK	gatccttaACGAAACAGAGAAGAAGTCAGCTCAACAGACAGcttagtcagATGagtaaccag
17K02_0643	LLNDEDQVVVNK	LVTLLTK	gatccttaCTTGTTAACAACAACCTGGTCCTCGTCGTTCAGCAGcttagtcagCAGagtaaccag
17K02_0644	IEVAQFVK	LVTPLTK	gatccttaCTTAACAAACTGAGCAACCTCAATcttagtcagAGGagtaaccag
17K02_0645	VSAGQFSSLHVR	LVTSLTK	gatccttaACGAACGTGCAGAGAAGAAAACTGACCAGCAGAAACcttagtcagAGAagtaaccag
17K02_0646	ELIEELVNITQNQK	LVTTLTK	gatccttaCTTCTGGTTCTGAGTAATGTTAACCAGCTCCTCAATCAGCTCcttagtcagAGTagtaaccag
17K02_0647	VTILFATETGK	LVTVLTK	gatccttaCTTACCAGTCTCAGTAGCAAACAGAATAGTAACcttagtcagAACagtaaccag
17K02_0648	IQWSNLQVFDAR	LVTYLTK	gatccttaACGAGCGTCAAAAACCTGCAGGTTAGACCACTGAATcttagtcagATAagtaaccag
17K02_0649	VVDGPTPHQTVR	LVTALTK	gatccttaACGAACAGTCTGGTGAGGAGTAGGACCGTCAACAACcttagtcagAGCagtaaccag
17K02_0650	FFVSSSQGR	LVTDLTK	gatccttaACGACCCTGAGAAGAAGAAACAAAAAActtagtcagGTCagtaaccag
17K02_0651	KPEDVLDDDDAGSAPLK	LVTELTK	AGAGGAGCAGAACCAGCGTCGTCGTCGTCCAGAACGTCCTCAGGCTTcttagtcagCTCagtaaccag	gatccttaCTTCAGAGGAGCAGAACCAGCGTCGTC
17K02_0652	ILLTCSLNDSATEVTGHR	LVTFLTK	CCAGTAACCTCAGTAGCAGAGTCGTTCAGAGAACAAGTCAGCAGAATcttagtcagAAAagtaaccag	gatccttaACGGTGACCAGTAACCTCAGTAGCAGAGTC
17K02_0653	YHLGCNCK	LVTGLTK	gatccttaCTTACAGTTACAACCCAGGTGGTActtagtcagACCagtaaccag
17K02_0654	WDQLTLSQR	LVTHLTK	gatccttaACGCTGAGACAGAGTCAGCTGGTCCCActtagtcagATGagtaaccag
17K02_0655	EGPFGTLVYTIK	LVTLLTK	gatccttaCTTAATAGTGTAAACCAGAGTACCAAAAGGACCCTCcttagtcagCAGagtaaccag
17K02_0656	DAQLQNAR	LVTPLTK	gatccttaACGAGCGTTCTGCAGCTGAGCGTCcttagtcagAGGagtaaccag
17K02_0657	CVLQIDNAK	LVTSLTK	gatccttaCTTAGCGTTGTCAATCTGCAGAACACActtagtcagAGAagtaaccag
17K02_0658	TDLEIQIEELNK	LVTTLTK	gatccttaCTTGTTCAGCTCCTCAATCTGAATCTCCAGGTCAGTcttagtcagAGTagtaaccag
17K02_0659	IIELPFQNK	LVTVLTK	gatccttaCTTGTTCTGAAAAGGCAGCTCAATAATcttagtcagAACagtaaccag
17K02_0660	SLNLSTEFISSTK	LVTYLTK	gatccttaCTTAGTAGAAGAAATAAACTCAGTAGACAGGTTCAGAGActtagtcagATAagtaaccag
17K02_0661	DELNADHPFIYIIR	LVTALTK	gatccttaACGAATAATGTAAATAAAAGGGTGGTCAGCGTTCAGCTCGTCcttagtcagAGCagtaaccag
17K02_0662	IFPYEEYASWK	LVTDLTK	gatccttaCTTCCAAGAAGCGTACTCCTCGTAAGGAAAAATcttagtcagGTCagtaaccag
17K02_0663	IPEDGSLNTTK	LVTELTK	gatccttaCTTAGTAGTGTTCAGAGAACCGTCCTCAGGAATcttagtcagCTCagtaaccag
17K02_0664	NDENITLETVCHDPK	LVTFLTK	gatccttaCTTAGGGTCGTGACAAACAGTCTCCAGAGTAATGTTCTCGTCGTTcttagtcagAAAagtaaccag
17K02_0665	VQQTVQDLFGR	LVTGLTK	gatccttaACGACCAAACAGGTCCTGAACAGTCTGCTGAACcttagtcagACCagtaaccag
17K02_0666	DAGQISGLNVLR	LVTHLTK	gatccttaACGCAGAACGTTCAGACCAGAAATCTGACCAGCGTCcttagtcagATGagtaaccag
17K02_0667	AQFEGIVTDLIR	LVTLLTK	gatccttaACGAATCAGGTCAGTAACAATACCCTCAAACTGAGCcttagtcagCAGagtaaccag
17K02_0668	TQIQSVEPYTK	LVTPLTK	gatccttaCTTAGTGTAAGGCTCAACAGACTGAATCTGAGTcttagtcagAGGagtaaccag
17K02_0669	GLSIEQLTTLAEK	LVTSLTK	gatccttaCTTCTCAGCCAGAGTAGTCAGCTGCTCAATAGACAGACCcttagtcagAGAagtaaccag
17K02_0670	FLQESNVLYQHNLR	LVTTLTK	gatccttaACGCAGGTTGTGCTGGTACAGAACGTTAGACTCCTGCAGAAActtagtcagAGTagtaaccag
17K02_0671	TCWLQLADFR	LVTVLTK	gatccttaACGAAAGTCAGCCAGCTGCAGCCAACAAGTcttagtcagAACagtaaccag
17K02_0672	CTEIVDQFVCK	LVTYLTK	gatccttaCTTACAAACAAACTGGTCAACAATCTCAGTACActtagtcagATAagtaaccag
17K02_0673	FNSPTTQDLVYIDPSPDYCVR	LVTALTK	GGAGAAGGGTCAATGTAAACCAGGTCCTGAGTAGTAGGAGAGTTAAActtagtcagAGCagtaaccag	gatccttaACGAACACAGTAGTCAGGAGAAGGGTCAATGTAAACCAG
17K02_0674	HVVLGAIENK	LVTDLTK	gatccttaCTTGTTCTCAATAGCACCCAGAACAACGTGcttagtcagGTCagtaaccag
17K02_0675	DLSEVSETTESTDVK	LVTELTK	gatccttaCTTAACGTCAGTAGACTCAGTAGTCTCAGAAACCTCAGACAGGTCcttagtcagCTCagtaaccag
17K02_0676	AALHLYSNTLNFQISEVEPK	LVTFLTK	TCAGAAATCTGAAAGTTCAGAGTGTTAGAGTACAGGTGCAGAGCAGCcttagtcagAAAagtaaccag	gatccttaCTTAGGCTCAACCTCAGAAATCTGAAAGTTCAGAGT
17K02_0677	SLEDLQDEYDFK	LVTGLTK	gatccttaCTTAAAGTCGTACTCGTCCTGCAGGTCCTCCAGAGActtagtcagACCagtaaccag
17K02_0678	NLSFFLTPPCAR	LVTHLTK	gatccttaACGAGCACAAGGAGGAGTCAGAAAAAAAGACAGGTTcttagtcagATGagtaaccag
17K02_0679	ELSAVTFPDIIR	LVTLLTK	gatccttaACGAATAATGTCAGGAAAAGTAACAGCAGACAGCTCcttagtcagCAGagtaaccag
17K02_0680	CPLELVR	LVTPLTK	gatccttaACGAACCAGCTCCAGAGGACActtagtcagAGGagtaaccag
17K02_0681	LSPPAGLFTSAR	LVTSLTK	gatccttaACGAGCAGAAGTAAACAGACCAGCAGGAGGAGACAGcttagtcagAGAagtaaccag
17K02_0682	AQATQLLEGLVQELQK	LVTTLTK	TTCTGCAGCTCCTGAACCAGACCCTCCAGCAGCTGAGTAGCCTGAGCcttagtcagAGTagtaaccag	gatccttaCTTCTGCAGCTCCTGAACCAGACC
17K02_0683	TIVSSEVSGK	LVTVLTK	gatccttaCTTACCAGAAACCTCAGAAGAAACAATAGTcttagtcagAACagtaaccag
17K02_0684	NSSNLPLPLPPK	LVTYLTK	gatccttaCTTAGGAGGCAGAGGCAGAGGCAGGTTAGAAGAGTTcttagtcagATAagtaaccag
17K02_0685	AGLFHGTELLCK	LVTALTK	gatccttaCTTACACAGCAGCTCAGTACCGTGAAACAGACCAGCcttagtcagAGCagtaaccag
17K02_0686	FDQVCQWVLK	LVTDLTK	gatccttaCTTCAGAACCCACTGACAAACCTGGTCAAActtagtcagGTCagtaaccag
17K02_0687	DASAVSLSESK	LVTELTK	gatccttaCTTAGACTCAGACAGAGAAACAGCAGAAGCGTCcttagtcagCTCagtaaccag
17K02_0688	DDNGIVLLGER	LVTFLTK	gatccttaACGCTCACCCAGCAGAACAATACCGTTGTCGTCcttagtcagAAAagtaaccag
17K02_0689	NVQGIIEILK	LVTGLTK	gatccttaCTTCAGAATCTCAATAATACCCTGAACGTTcttagtcagACCagtaaccag
17K02_0690	TVLDQQQTPSR	LVTHLTK	gatccttaACGAGAAGGAGTCTGCTGCTGGTCCAGAACAGTcttagtcagATGagtaaccag
17K02_0691	SVLELIPELNEK	LVTLLTK	gatccttaCTTCTCGTTCAGCTCAGGAATCAGCTCCAGAACAGActtagtcagCAGagtaaccag
17K02_0692	VYSYFECR	LVTPLTK	gatccttaACGACACTCAAAGTAAGAGTAAACcttagtcagAGGagtaaccag
17K02_0693	YDGHLPIEIK	LVTSLTK	gatccttaCTTAATCTCAATAGGCAGGTGACCGTCGTActtagtcagAGAagtaaccag
17K02_0694	GTDTVAGLALIK	LVTTLTK	gatccttaCTTAATCAGAGCCAGACCAGCAACAGTGTCAGTACCcttagtcagAGTagtaaccag
17K02_0695	SGASEANLIVAK	LVTVLTK	gatccttaCTTAGCAACAATCAGGTTAGCCTCAGAAGCACCAGActtagtcagAACagtaaccag
17K02_0696	AVGASFPLYEPAK	LVTYLTK	gatccttaCTTAGCAGGCTCGTACAGAGGAAAAGAAGCACCAACAGCcttagtcagATAagtaaccag
17K02_0697	VEDAADSATKPENLSSK	LVTALTK	GAAGACAGGTTCTCAGGCTTAGTAGCAGAGTCAGCAGCGTCCTCAACcttagtcagAGCagtaaccag	gatccttaCTTAGAAGACAGGTTCTCAGGCTTAGT
17K02_0698	VLLDHFANR	LVTDLTK	gatccttaACGGTTAGCAAAGTGGTCCAGCAGAACcttagtcagGTCagtaaccag
17K02_0699	NGGTCDLLTLTEYK	LVTELTK	gatccttaCTTGTACTCAGTCAGAGTCAGCAGGTCACAAGTACCACCGTTcttagtcagCTCagtaaccag
17K02_0700	FEEPVVLPDLDDQTDHR	LVTFLTK	TGGTCAGTCTGGTCGTCCAGGTCAGGCAGAACAACAGGCTCCTCAAActtagtcagAAAagtaaccag	gatccttaACGGTGGTCAGTCTGGTCGTCCAGGTC
17K02_0701	GFLSTAVNGLR	LVTGLTK	gatccttaACGCAGACCGTTAACAGCAGTAGACAGAAAACCcttagtcagACCagtaaccag
17K02_0702	NGGSEIVVTNK	LVTHLTK	gatccttaCTTGTTAGTAACAACAATCTCAGAACCACCGTTcttagtcagATGagtaaccag
17K02_0703	WILENDPTELDLR	LVTLLTK	gatccttaACGCAGGTCCAGCTCAGTAGGGTCGTTCTCCAGAATCCActtagtcagCAGagtaaccag
17K02_0704	IPADTFAALK	LVTPLTK	gatccttaCTTCAGAGCAGCAAAAGTGTCAGCAGGAATcttagtcagAGGagtaaccag
17K02_0705	GLQQQNSDWYLK	LVTSLTK	gatccttaCTTCAGGTACCAGTCAGAGTTCTGCTGCTGCAGACCcttagtcagAGAagtaaccag
17K02_0706	ATFYGEQVDYYK	LVTTLTK	gatccttaCTTGTAGTAGTCAACCTGCTCACCGTAAAAAGTAGCcttagtcagAGTagtaaccag
17K02_0707	GQSCNNLPLSHK	LVTVLTK	gatccttaCTTGTGAGACAGAGGCAGGTTGTTACAAGACTGACCcttagtcagAACagtaaccag
17K02_0708	GGLVINETGLYFVYSK	LVTYLTK	TTAGAGTAAACAAAGTACAGACCAGTCTCGTTAATAACCAGACCACCcttagtcagATAagtaaccag	gatccttaCTTAGAGTAAACAAAGTACAGACC
17K02_0709	SPVIEFWENK	LVTALTK	gatccttaCTTGTTCTCCCAAAACTCAATAACAGGAGActtagtcagAGCagtaaccag
17K02_0710	GLTTLTPVSESSK	LVTDLTK	gatccttaCTTAGAAGACTCAGAAACAGGAGTCAGAGTAGTCAGACCcttagtcagGTCagtaaccag
17K02_0711	SAENGIYSVSGDEK	LVTELTK	gatccttaCTTCTCGTCACCAGAAACAGAGTAAATACCGTTCTCAGCAGActtagtcagCTCagtaaccag
17K02_0712	YSENSTTVIR	LVTFLTK	gatccttaACGAATAACAGTAGTAGAGTTCTCAGAGTActtagtcagAAAagtaaccag
17K02_0713	AEITINIGLLK	LVTGLTK	gatccttaCTTCAGCAGACCAATGTTAATAGTAATCTCAGCcttagtcagACCagtaaccag
17K02_0714	VTFFNLNETKPR	LVTHLTK	gatccttaACGAGGCTTAGTCTCGTTCAGGTTAAAAAAAGTAACcttagtcagATGagtaaccag
17K02_0715	IADGYEQAAR	LVTLLTK	gatccttaACGAGCAGCCTGCTCGTAACCGTCAGCAATcttagtcagCAGagtaaccag
17K02_0716	IAILTCPFEPPKPK	LVTPLTK	gatccttaCTTAGGCTTAGGAGGCTCAAAAGGACAAGTCAGAATAGCAATcttagtcagAGGagtaaccag
17K02_0717	LGFAGLVQEISFGTTK	LVTSLTK	TTAGTAGTACCAAAAGAAATCTCCTGAACCAGACCAGCAAAACCCAGcttagtcagAGAagtaaccag	gatccttaCTTAGTAGTACCAAAAGAAATCTC
17K02_0718	VASSGLQSVVHR	LVTTLTK	gatccttaACGGTGAACAACAGACTGCAGACCAGAAGAAGCAACcttagtcagAGTagtaaccag
17K02_0719	GYPSEFATYLNFCR	LVTVLTK	gatccttaACGACAAAAGTTCAGGTAAGTAGCAAACTCAGAAGGGTAACCcttagtcagAACagtaaccag
17K02_0720	GAPVNISSSDLTGR	LVTYLTK	gatccttaACGACCAGTCAGGTCAGAAGAAGAAATGTTAACAGGAGCACCcttagtcagATAagtaaccag
17K02_0721	VFQGQGLSTR	LVTALTK	gatccttaACGAGTAGACAGACCCTGACCCTGAAAAACcttagtcagAGCagtaaccag
17K02_0722	TSSAEVTIQNVIK	LVTDLTK	gatccttaCTTAATAACGTTCTGAATAGTAACCTCAGCAGAAGAAGTcttagtcagGTCagtaaccag
17K02_0723	WCPQNSSCVNATACR	LVTELTK	gatccttaACGACAAGCAGTAGCGTTAACACAAGAAGAGTTCTGAGGACACCActtagtcagCTCagtaaccag
17K02_0724	VGEEEHVYSFPNK	LVTFLTK	gatccttaCTTGTTAGGAAAAGAGTAAACGTGCTCCTCCTCACCAACcttagtcagAAAagtaaccag
17K02_0725	GSLCSGCQKPITGR	LVTGLTK	gatccttaACGACCAGTAATAGGCTTCTGACAACCAGAACACAGAGAACCcttagtcagACCagtaaccag
17K02_0726	TSSVSNPQDSVGSPCSR	LVTHLTK	GAACAAGGAGAACCAACAGAGTCCTGAGGGTTAGAAACAGAAGAAGTcttagtcagATGagtaaccag	gatccttaACGAGAACAAGGAGAACCAACAGAGTC
17K02_0727	DNSTLAVDIYK	LVTLLTK	gatccttaCTTGTAAATGTCAACAGCCAGAGTAGAGTTGTCcttagtcagCAGagtaaccag
17K02_0728	ISIPEEEYSCFSFR	LVTPLTK	gatccttaACGAAAAGAAAAACAAGAGTACTCCTCCTCAGGAATAGAAATcttagtcagAGGagtaaccag
17K02_0729	LGVVTGLHLAEVCHR	LVTSLTK	gatccttaACGGTGACAAACCTCAGCCAGGTGCAGACCAGTAACAACACCCAGcttagtcagAGAagtaaccag
17K02_0730	LQVVDQPLPVR	LVTTLTK	gatccttaACGAACAGGCAGAGGCTGGTCAACAACCTGCAGcttagtcagAGTagtaaccag
17K02_0731	LPEDPLLSGLLDSPALK	LVTVLTK	AGAGCAGGAGAGTCCAGCAGACCAGACAGCAGAGGGTCCTCAGGCAGcttagtcagAACagtaaccag	gatccttaCTTCAGAGCAGGAGAGTCCAGCAGACC
17K02_0732	RPTPQDSPIFLPVDDTSFR	LVTYLTK	GTGTCGTCAACAGGCAGAAAAATAGGAGAGTCCTGAGGAGTAGGACGcttagtcagATAagtaaccag	gatccttaACGAAAAGAAGTGTCGTCAACAGGCAGAAAAAT
17K02_0733	LFPSQCGANR	LVTALTK	gatccttaACGGTTAGCACCACACTGAGAAGGAAACAGcttagtcagAGCagtaaccag
17K02_0734	FAAAHYNTEILK	LVTDLTK	gatccttaCTTCAGAATCTCAGTGTTGTAGTGAGCAGCAGCAAActtagtcagGTCagtaaccag
17K02_0735	EFDENTCQCVCK	LVTELTK	gatccttaCTTACAAACACACTGACAAGTGTTCTCGTCAAACTCcttagtcagCTCagtaaccag
17K02_0736	LCDSGELVAIK	LVTFLTK	gatccttaCTTAATAGCAACCAGCTCACCAGAGTCACACAGcttagtcagAAAagtaaccag
17K02_0737	TPPEAIALCSR	LVTGLTK	gatccttaACGAGAACACAGAGCAATAGCCTCAGGAGGAGTcttagtcagACCagtaaccag
17K02_0738	SLAYIHSFGICHR	LVTHLTK	gatccttaACGGTGACAAATACCAAAAGAGTGAATGTAAGCCAGAGActtagtcagATGagtaaccag
17K02_0739	FYGLQVTGK	LVTLLTK	gatccttaCTTACCAGTAACCTGCAGACCGTAAAActtagtcagCAGagtaaccag
17K02_0740	VWESATPLR	LVTPLTK	gatccttaACGCAGAGGAGTAGCAGACTCCCAAACcttagtcagAGGagtaaccag
17K02_0741	GLPASINTAYER	LVTSLTK	gatccttaACGCTCGTAAGCAGTGTTAATAGAAGCAGGCAGACCcttagtcagAGAagtaaccag
17K02_0742	IDFGTHISGR	LVTTLTK	gatccttaACGACCAGAAATGTGAGTACCAAAGTCAATcttagtcagAGTagtaaccag
17K02_0743	EEGAASTAEEAAK	LVTVLTK	gatccttaCTTAGCAGCCTCCTCAGCAGTAGAAGCAGCACCCTCCTCcttagtcagAACagtaaccag
17K02_0744	ALDQASEEIWNDFR	LVTYLTK	gatccttaACGAAAGTCGTTCCAAATCTCCTCAGAAGCCTGGTCCAGAGCcttagtcagATAagtaaccag
17K02_0745	SPPYQLDSQGR	LVTALTK	gatccttaACGACCCTGAGAGTCCAGCTGGTAAGGAGGAGActtagtcagAGCagtaaccag
17K02_0746	LVLAEAQVGDER	LVTDLTK	gatccttaACGCTCGTCACCAACCTGAGCCTCAGCCAGAACCAGcttagtcagGTCagtaaccag
17K02_0747	VAYLDPLELSEGK	LVTELTK	gatccttaCTTACCCTCAGACAGCTCCAGAGGGTCCAGGTAAGCAACcttagtcagCTCagtaaccag
17K02_0748	TPVLFDIYEIK	LVTFLTK	gatccttaCTTAATCTCGTAAATGTCAAACAGAACAGGAGTcttagtcagAAAagtaaccag
17K02_0749	AHLVAVFNEYQR	LVTGLTK	gatccttaACGCTGGTACTCGTTAAAAACAGCAACCAGGTGAGCcttagtcagACCagtaaccag
17K02_0750	GTITDAPGFDPLR	LVTHLTK	gatccttaACGCAGAGGGTCAAAACCAGGAGCGTCAGTAATAGTACCcttagtcagATGagtaaccag
17K02_0751	DTALETALNAK	LVTLLTK	gatccttaCTTAGCGTTCAGAGCAGTCTCCAGAGCAGTGTCcttagtcagCAGagtaaccag
17K02_0752	AVATYHANTER	LVTPLTK	gatccttaACGCTCAGTGTTAGCGTGGTAAGTAGCAACAGCcttagtcagAGGagtaaccag
17K02_0753	GLQSYYAVAHAVTER	LVTSLTK	gatccttaACGCTCAGTAACAGCGTGAGCAACAGCGTAGTAAGACTGCAGACCcttagtcagAGAagtaaccag
17K02_0754	NSTPSEPGSGR	LVTTLTK	gatccttaACGACCAGAACCAGGCTCAGAAGGAGTAGAGTTcttagtcagAGTagtaaccag
17K02_0755	GFSEGLWEIENNPTVK	LVTVLTK	TTAACAGTAGGGTTGTTCTCAATCTCCCACAGACCCTCAGAAAAACCcttagtcagAACagtaaccag	gatccttaCTTAACAGTAGGGTTGTTCTCAAT
17K02_0756	GPPQEEEEEEDEEEEATK	LVTYLTK	GCCTCCTCCTCCTCGTCCTCCTCCTCCTCCTCCTCCTGAGGAGGACCcttagtcagATAagtaaccag	gatccttaCTTAGTAGCCTCCTCCTCCTCGTCCTCCTC
17K02_0757	INEILSNALK	LVTALTK	gatccttaCTTCAGAGCGTTAGACAGAATCTCGTTAATcttagtcagAGCagtaaccag
17K02_0758	AFITNIPFDVK	LVTDLTK	gatccttaCTTAACGTCAAAAGGAATGTTAGTAATAAAAGCcttagtcagGTCagtaaccag
17K02_0759	LGSTVFVANLDYK	LVTELTK	gatccttaCTTGTAGTCCAGGTTAGCAACAAAAACAGTAGAACCCAGcttagtcagCTCagtaaccag
17K02_0760	IEVNVELR	LVTFLTK	gatccttaACGCAGCTCAACGTTAACCTCAATcttagtcagAAAagtaaccag
17K02_0761	IEALQNHENESVYK	LVTGLTK	gatccttaCTTGTAAACAGACTCGTTCTCGTGGTTCTGCAGAGCCTCAATcttagtcagACCagtaaccag
17K02_0762	LLGASELPIVTPALR	LVTHLTK	gatccttaACGCAGAGCAGGAGTAACAATAGGCAGCTCAGAAGCACCCAGCAGcttagtcagATGagtaaccag
17K02_0763	YIQHTYR	LVTLLTK	gatccttaACGGTAAGTGTGCTGAATGTActtagtcagCAGagtaaccag
17K02_0764	SIQEIQELDK	LVTPLTK	gatccttaCTTGTCCAGCTCCTGAATCTCCTGAATAGActtagtcagAGGagtaaccag
17K02_0765	AEEYEFLTPVEEAPK	LVTSLTK	gatccttaCTTAGGAGCCTCCTCAACAGGAGTCAGAAACTCGTACTCCTCAGCcttagtcagAGAagtaaccag
17K02_0766	WPQQVVQK	LVTTLTK	gatccttaCTTCTGAACAACCTGCTGAGGCCActtagtcagAGTagtaaccag
17K02_0767	GEGAGQPSTSAQGQPAAPAPQK	LVTVLTK	GCAGGCTGACCCTGAGCAGAAGTAGAAGGCTGACCAGCACCCTCACCcttagtcagAACagtaaccag	gatccttaCTTCTGAGGAGCAGGAGCAGCAGGCTGACCCTGAGCAGAAGT
17K02_0768	AEATGEK	LVTYLTK	gatccttaCTTCTCACCAGTAGCCTCAGCcttagtcagATAagtaaccag
17K02_0769	TCEECLK	LVTALTK	gatccttaCTTCAGACACTCCTCACAAGTcttagtcagAGCagtaaccag
17K02_0770	NVSCLWCNTNK	LVTDLTK	gatccttaCTTGTTAGTGTTACACCACAGACAAGAAACGTTcttagtcagGTCagtaaccag
17K02_0771	ACLDYPVTSVLPPASLCK	LVTELTK	AGAGAAGCAGGAGGCAGAACAGAAGTAACAGGGTAGTCCAGACAAGCcttagtcagCTCagtaaccag	gatccttaCTTACACAGAGAAGCAGGAGGCAGAACAGA
17K02_0772	DLHDANTDLIGR	LVTFLTK	gatccttaACGACCAATCAGGTCAGTGTTAGCGTCGTGCAGGTCcttagtcagAAAagtaaccag
17K02_0773	EEETSIDVAGKPNEVTK	LVTGLTK	GTAACCTCGTTAGGCTTACCAGCAACGTCAATAGAAGTCTCCTCCTCcttagtcagACCagtaaccag	gatccttaCTTAGTAACCTCGTTAGGCTTACCAGC
17K02_0774	SVFQTINQFLDLTLFTHR	LVTHLTK	GTAAACAGAGTCAGGTCCAGAAACTGGTTAATAGTCTGAAAAACAGActtagtcagATGagtaaccag	gatccttaACGGTGAGTAAACAGAGTCAGGTCCAGAAA
17K02_0775	TIYICQFLTR	LVTLLTK	gatccttaACGAGTCAGAAACTGACAAATGTAAATAGTcttagtcagCAGagtaaccag
17K02_0776	LHEEIQNLIK	LVTPLTK	gatccttaCTTAATCAGGTTCTGAATCTCCTCGTGCAGcttagtcagAGGagtaaccag
17K02_0777	TLDAQFENDER	LVTSLTK	gatccttaACGCTCGTCGTTCTCAAACTGAGCGTCCAGAGTcttagtcagAGAagtaaccag
17K02_0778	EIAEAYLGGK	LVTTLTK	gatccttaCTTACCACCCAGGTAAGCCTCAGCAATCTCcttagtcagAGTagtaaccag
17K02_0779	CQEVINWLDR	LVTVLTK	gatccttaACGGTCCAGCCAGTTAATAACCTCCTGACActtagtcagAACagtaaccag
17K02_0780	DAGTITGLNVLR	LVTYLTK	gatccttaACGCAGAACGTTCAGACCAGTAATAGTACCAGCGTCcttagtcagATAagtaaccag
17K02_0781	CAQLTVNLTR	LVTALTK	gatccttaACGAGTCAGGTTAACAGTCAGCTGAGCACActtagtcagAGCagtaaccag
17K02_0782	EVPPAVSDIR	LVTDLTK	gatccttaACGAATGTCAGAAACAGCAGGAGGAACCTCcttagtcagGTCagtaaccag
17K02_0783	VDTVAAEHLTR	LVTELTK	gatccttaACGAGTCAGGTGCTCAGCAGCAACAGTGTCAACcttagtcagCTCagtaaccag
17K02_0784	SANVNEFPVLK	LVTFLTK	gatccttaCTTCAGAACAGGAAACTCGTTAACGTTAGCAGActtagtcagAAAagtaaccag
17K02_0785	FQSGDFHVINGVLR	LVTGLTK	gatccttaACGCAGAACACCGTTAATAACGTGAAAGTCACCAGACTGAAActtagtcagACCagtaaccag
17K02_0786	NLFEDQNTLTSICEK	LVTHLTK	gatccttaCTTCTCACAAATAGAAGTCAGAGTGTTCTGGTCCTCAAACAGGTTcttagtcagATGagtaaccag
17K02_0787	EVCSVAFLK	LVTLLTK	gatccttaCTTCAGAAAAGCAACAGAACAAACCTCcttagtcagCAGagtaaccag
17K02_0788	GTYEPDEDWEEQR	LVTPLTK	gatccttaACGCTGCTCCTCCCAGTCCTCGTCAGGCTCGTAAGTACCcttagtcagAGGagtaaccag
17K02_0789	AVFAEFLATLIFVFFGLGSALK	LVTSLTK	CCAAAAAAAACAAAAATCAGAGTAGCCAGAAACTCAGCAAAAACAGCcttagtcagAGAagtaaccag	gatccttaCTTCAGAGCAGAACCCAGACCAAAAAAAACAAAAATCAGAGT
17K02_0790	WALSQSNPSALR	LVTTLTK	gatccttaACGCAGAGCAGAAGGGTTAGACTGAGACAGAGCCCActtagtcagAGTagtaaccag
17K02_0791	GVLFYGPPGCGK	LVTVLTK	gatccttaCTTACCACAACCAGGAGGACCGTAAAACAGAACACCcttagtcagAACagtaaccag
17K02_0792	LGDVISIQPCPDVK	LVTYLTK	gatccttaCTTAACGTCAGGACAAGGCTGAATAGAAATAACGTCACCCAGcttagtcagATAagtaaccag
17K02_0793	SFFSGTQER	LVTALTK	gatccttaACGCTCCTGAGTACCAGAAAAAAAAGActtagtcagAGCagtaaccag
17K02_0794	YSSTEEVLVAAK	LVTDLTK	gatccttaCTTAGCAGCAACCAGAACCTCCTCAGTAGAAGAGTActtagtcagGTCagtaaccag
17K02_0795	VIQDCEDENIQR	LVTELTK	gatccttaACGCTGAATGTTCTCGTCCTCACAGTCCTGAATAACcttagtcagCTCagtaaccag
17K02_0796	CTVFCQESR	LVTFLTK	gatccttaACGAGACTCCTGACAAAAAACAGTACActtagtcagAAAagtaaccag
17K02_0797	SSPRPGQPPK	LVTGLTK	gatccttaCTTAGGAGGCTGACCAGGACGAGGAGAAGActtagtcagACCagtaaccag
17K02_0798	SNYYDAYQAQPLATR	LVTHLTK	gatccttaACGAGTAGCCAGAGGCTGAGCCTGGTAAGCGTCGTAGTAGTTAGActtagtcagATGagtaaccag
17K02_0799	YGSVTVWR	LVTLLTK	gatccttaACGCCAAACAGTAACAGAACCGTActtagtcagCAGagtaaccag
17K02_0800	CGNVAAILELDEHLQK	LVTPLTK	TTCTGCAGGTGCTCGTCCAGCTCCAGAATAGCAGCAACGTTACCACActtagtcagAGGagtaaccag	gatccttaCTTCTGCAGGTGCTCGTCCAGCTC
17K02_0801	EILVEESNVQR	LVTSLTK	gatccttaACGCTGAACGTTAGACTCCTCAACCAGAATCTCcttagtcagAGAagtaaccag
17K02_0802	TCLLISYTTNK	LVTTLTK	gatccttaCTTGTTAGTAGTGTAAGAAATCAGCAGACAAGTcttagtcagAGTagtaaccag
17K02_0803	WVPEITHHCPK	LVTVLTK	gatccttaCTTAGGACAGTGGTGAGTAATCTCAGGAACCCActtagtcagAACagtaaccag
17K02_0804	TPFLLVGTQIDLR	LVTYLTK	gatccttaACGCAGGTCAATCTGAGTACCAACCAGCAGAAAAGGAGTcttagtcagATAagtaaccag
17K02_0805	EENANFNK	LVTALTK	gatccttaCTTGTTAAAGTTAGCGTTCTCCTCcttagtcagAGCagtaaccag
17K02_0806	TSAQHALTSVSR	LVTDLTK	gatccttaACGAGAAACAGAAGTCAGAGCGTGCTGAGCAGAAGTcttagtcagGTCagtaaccag
17K02_0807	YLAIVHATNSQRPR	LVTELTK	gatccttaACGAGGACGCTGAGAGTTAGTAGCGTGAACAATAGCCAGGTActtagtcagCTCagtaaccag
17K02_0808	YSYVCPDLVK	LVTFLTK	gatccttaCTTAACCAGGTCAGGACAAACGTAAGAGTActtagtcagAAAagtaaccag
17K02_0809	LPACVVDCGTGYTK	LVTGLTK	gatccttaCTTAGTGTAACCAGTACCACAGTCAACAACACAAGCAGGCAGcttagtcagACCagtaaccag
17K02_0810	AEPEDHYFLLTEPPLNTPENR	LVTHLTK	TTCAGAGGAGGCTCAGTCAGCAGAAAGTAGTGGTCCTCAGGCTCAGCcttagtcagATGagtaaccag	gatccttaACGGTTCTCAGGAGTGTTCAGAGGAGGCTCAGTCAGCAG
17K02_0811	VVVCDNGTGFVK	LVTLLTK	gatccttaCTTAACAAAACCAGTACCGTTGTCACAAACAACAACcttagtcagCAGagtaaccag
17K02_0812	LCYVGYNIEQEQK	LVTPLTK	gatccttaCTTCTGCTCCTGCTCAATGTTGTAACCAACGTAACACAGcttagtcagAGGagtaaccag
17K02_0813	GYAFNHSADFETVR	LVTSLTK	gatccttaACGAACAGTCTCAAAGTCAGCAGAGTGGTTAAAAGCGTAACCcttagtcagAGAagtaaccag
17K02_0814	SNQQLVDIIEK	LVTTLTK	gatccttaCTTCTCAATAATGTCAACCAGCTGCTGGTTAGActtagtcagAGTagtaaccag
17K02_0815	ITSEAEDLVANFFPK	LVTVLTK	gatccttaCTTAGGAAAAAAGTTAGCAACCAGGTCCTCAGCCTCAGAAGTAATcttagtcagAACagtaaccag
17K02_0816	TVESEAASYLDQISR	LVTYLTK	gatccttaACGAGAAATCTGGTCCAGGTAAGAAGCAGCCTCAGACTCAACAGTcttagtcagATAagtaaccag
17K02_0817	DQFPEVYVPTVFENYVADIEVDGK	LVTALTK	ACGTAGTTCTCAAAAACAGTAGGAACGTAAACCTCAGGAAACTGGTCcttagtcagAGCagtaaccag	gatccttaCTTACCGTCAACCTCAATGTCAGCAACGTAGTTCTCAAAAACAGTAGG
17K02_0818	NDEHTR	LVTDLTK	gatccttaACGAGTGTGCTCGTCGTTcttagtcagGTCagtaaccag
17K02_0819	GGEIQPVSVK	LVTELTK	gatccttaCTTAACAGAAACAGGCTGAATCTCACCACCcttagtcagCTCagtaaccag
17K02_0820	VLLPEYGGTK	LVTFLTK	gatccttaCTTAGTACCACCGTACTCAGGCAGCAGAACcttagtcagAAAagtaaccag
17K02_0821	VLQATVVAVGSGSK	LVTGLTK	gatccttaCTTAGAACCAGAACCAACAGCAACAACAGTAGCCTGCAGAACcttagtcagACCagtaaccag
17K02_0822	NASNLVK	LVTHLTK	gatccttaCTTAACCAGGTTAGAAGCGTTcttagtcagATGagtaaccag
17K02_0823	ALDAAYCFR	LVTLLTK	gatccttaACGAAAACAGTAAGCAGCGTCCAGAGCcttagtcagCAGagtaaccag
17K02_0824	FAGIDGTSTYTSGDQK	LVTPLTK	TTCTGGTCACCAGAAGTGTAAGTAGAAGTACCGTCAATACCAGCAAActtagtcagAGGagtaaccag	gatccttaCTTCTGGTCACCAGAAGTGTAAGT
17K02_0825	NLPLPPPPPPR	LVTSLTK	gatccttaACGAGGAGGAGGAGGAGGAGGCAGAGGCAGGTTcttagtcagAGAagtaaccag
17K02_0826	LFQECCPHSTDR	LVTTLTK	gatccttaACGGTCAGTAGAGTGAGGACAACACTCCTGAAACAGcttagtcagAGTagtaaccag
17K02_0827	IILDLISESPIK	LVTVLTK	gatccttaCTTAATAGGAGACTCAGAAATCAGGTCCAGAATAATcttagtcagAACagtaaccag
17K02_0828	HGEIDYEAIVK	LVTYLTK	gatccttaCTTAACAATAGCCTCGTAGTCAATCTCACCGTGcttagtcagATAagtaaccag
17K02_0829	ALQSVGQIVGEVLK	LVTALTK	gatccttaCTTCAGAACCTCACCAACAATCTGACCAACAGACTGCAGAGCcttagtcagAGCagtaaccag
17K02_0830	EVIELPLTNPELFQR	LVTDLTK	gatccttaACGCTGAAACAGCTCAGGGTTAGTCAGAGGCAGCTCAATAACCTCcttagtcagGTCagtaaccag
17K02_0831	NGLSFIETSALDSTNVEAAFQTILTEIYR	LVTELTK	ACGTTAGTAGAGTCCAGAGCAGAAGTCTCAATAAAAGACAGACCGTTcttagtcagCTCagtaaccag	gatccttaACGGTAAATCTCAGTCAGAATAGTCTGAAAAGCAGCCTCAACGTTAGTAGAGTCCAGAGCAGA
17K02_0832	VLNEECDQNWYK	LVTFLTK	gatccttaCTTGTACCAGTTCTGGTCACACTCCTCGTTCAGAACcttagtcagAAAagtaaccag
17K02_0833	FNSLNELVDYHR	LVTGLTK	gatccttaACGGTGGTAGTCAACCAGCTCGTTCAGAGAGTTAAActtagtcagACCagtaaccag
17K02_0834	ESESAPGDFSLSVK	LVTHLTK	gatccttaCTTAACAGACAGAGAAAAGTCACCAGGAGCAGACTCAGACTCcttagtcagATGagtaaccag
17K02_0835	HHCPNTPIILVGTK	LVTLLTK	gatccttaCTTAGTACCAACCAGAATAATAGGAGTGTTAGGACAGTGGTGcttagtcagCAGagtaaccag
17K02_0836	EIGAVK	LVTPLTK	gatccttaCTTAACAGCACCAATCTCcttagtcagAGGagtaaccag
17K02_0837	NYQQNYQNSESGEK	LVTSLTK	gatccttaCTTCTCACCAGACTCAGAGTTCTGGTAGTTCTGCTGGTAGTTcttagtcagAGAagtaaccag
17K02_0838	NEGSESAPEGQAQQR	LVTTLTK	gatccttaACGCTGCTGAGCCTGACCCTCAGGAGCAGACTCAGAACCCTCGTTcttagtcagAGTagtaaccag
17K02_0839	GAEAANVTGPGGVPVQGSK	LVTVLTK	TGAACAGGAACACCACCAGGACCAGTAACGTTAGCAGCCTCAGCACCcttagtcagAACagtaaccag	gatccttaCTTAGAACCCTGAACAGGAACACCACCAGGACC
17K02_0840	VGEIVVFR	LVTYLTK	gatccttaACGAAAAACAACAATCTCACCAACcttagtcagATAagtaaccag
17K02_0841	GDLLFLTNR	LVTALTK	gatccttaACGGTTAGTCAGAAACAGCAGGTCACCcttagtcagAGCagtaaccag
17K02_0842	YAVLFLLGLFVLVHR	LVTDLTK	gatccttaACGGTGAACCAGAACAAACAGACCCAGCAGAAACAGAACAGCGTActtagtcagGTCagtaaccag
17K02_0843	VLGTEDLYDYIDK	LVTELTK	gatccttaCTTGTCAATGTAGTCGTACAGGTCCTCAGTACCCAGAACcttagtcagCTCagtaaccag
17K02_0844	EPFFHGHDNYDQLVR	LVTFLTK	gatccttaACGAACCAGCTGGTCGTAGTTGTCGTGACCGTGAAAAAAAGGCTCcttagtcagAAAagtaaccag
17K02_0845	TVSASSTGDLPK	LVTGLTK	gatccttaCTTAGGCAGGTCACCAGTAGAAGAAGCAGAAACAGTcttagtcagACCagtaaccag
17K02_0846	AADLLVNPLDPR	LVTHLTK	gatccttaACGAGGGTCCAGAGGGTTAACCAGCAGGTCAGCAGCcttagtcagATGagtaaccag
17K02_0847	SAQHYTETALDEIK	LVTLLTK	gatccttaCTTAATCTCGTCCAGAGCAGTCTCAGTGTAGTGCTGAGCAGActtagtcagCAGagtaaccag
17K02_0848	GSGNLEAIHIIK	LVTPLTK	gatccttaCTTAATAATGTGAATAGCCTCCAGGTTACCAGAACCcttagtcagAGGagtaaccag
17K02_0849	EALLSSAVDHGSDEVK	LVTSLTK	TTAACCTCGTCAGAACCGTGGTCAACAGCAGAAGACAGCAGAGCCTCcttagtcagAGAagtaaccag	gatccttaCTTAACCTCGTCAGAACCGTGGTC
17K02_0850	LGGSLADSYLDEGFLLDK	LVTTLTK	AGCAGAAAACCCTCGTCCAGGTAAGAGTCAGCCAGAGAACCACCCAGcttagtcagAGTagtaaccag	gatccttaCTTGTCCAGCAGAAAACCCTCGTCCAGGTA
17K02_0851	DLESAQSLNR	LVTVLTK	gatccttaACGGTTCAGAGACTGAGCAGACTCCAGGTCcttagtcagAACagtaaccag
17K02_0852	IVLPFSFAWPR	LVTYLTK	gatccttaACGAGGCCAAGCAAAAGAAAAAGGCAGAACAATcttagtcagATAagtaaccag
17K02_0853	CVCPPGHSGAK	LVTALTK	gatccttaCTTAGCACCAGAGTGACCAGGAGGACAAACACActtagtcagAGCagtaaccag
17K02_0854	HGDLPDIQIK	LVTDLTK	gatccttaCTTAATCTGAATGTCAGGCAGGTCACCGTGcttagtcagGTCagtaaccag
17K02_0855	AALSALESFLK	LVTELTK	gatccttaCTTCAGAAAAGACTCCAGAGCAGACAGAGCAGCcttagtcagCTCagtaaccag
17K02_0856	LGLPGDEVDNK	LVTFLTK	gatccttaCTTGTTGTCAACCTCGTCACCAGGCAGACCCAGcttagtcagAAAagtaaccag
17K02_0857	LSVCANPK	LVTGLTK	gatccttaCTTAGGGTTAGCACAAACAGACAGcttagtcagACCagtaaccag
17K02_0858	SYNVTSVLFR	LVTHLTK	gatccttaACGAAACAGAACAGAAGTAACGTTGTAAGActtagtcagATGagtaaccag
17K02_0859	VPLQQNFQDNQFQGK	LVTLLTK	gatccttaCTTACCCTGAAACTGGTTGTCCTGAAAGTTCTGCTGCAGAGGAACcttagtcagCAGagtaaccag
17K02_0860	TFVPGCQPGEFTLGNIK	LVTPLTK	ATGTTACCCAGAGTAAACTCACCAGGCTGACAACCAGGAACAAAAGTcttagtcagAGGagtaaccag	gatccttaCTTAATGTTACCCAGAGTAAACTCACC
17K02_0861	LVTLEEFLK	LVTSLTK	gatccttaCTTCAGAAACTCCTCCAGAGTAACCAGcttagtcagAGAagtaaccag
17K02_0862	VQNIHPVESAK	LVTTLTK	gatccttaCTTAGCAGACTCAACAGGGTGAATGTTCTGAACcttagtcagAGTagtaaccag
17K02_0863	AATSDLEHYDK	LVTVLTK	gatccttaCTTGTCGTAGTGCTCCAGGTCAGAAGTAGCAGCcttagtcagAACagtaaccag
17K02_0864	SIILEYHQDR	LVTYLTK	gatccttaACGGTCCTGGTGGTACTCCAGAATAATAGActtagtcagATAagtaaccag
17K02_0865	TSIFINLSPEFK	LVTALTK	gatccttaCTTAAACTCAGGAGACAGGTTAATAAAAATAGAAGTcttagtcagAGCagtaaccag
17K02_0866	CPAPVGCPEGAR	LVTDLTK	gatccttaACGAGCACCCTCAGGACAACCAACAGGAGCAGGACActtagtcagGTCagtaaccag
17K02_0867	SEAWLNVTVK	LVTELTK	gatccttaCTTAACAGTAACGTTCAGCCAAGCCTCAGActtagtcagCTCagtaaccag
17K02_0868	AFNALGSENR	LVTFLTK	gatccttaACGGTTCTCAGAACCCAGAGCGTTAAAAGCcttagtcagAAAagtaaccag
17K02_0869	NYLEAHVDLR	LVTGLTK	gatccttaACGCAGGTCAACGTGAGCCTCCAGGTAGTTcttagtcagACCagtaaccag
17K02_0870	YSGGNYR	LVTHLTK	gatccttaACGGTAGTTACCACCAGAGTActtagtcagATGagtaaccag
17K02_0871	GGGDQGYGSGR	LVTLLTK	gatccttaACGACCAGAACCGTAACCCTGGTCACCACCACCcttagtcagCAGagtaaccag
17K02_0872	YYDSRPGGYGYGYGR	LVTPLTK	gatccttaACGACCGTAACCGTAACCGTAACCACCAGGACGAGAGTCGTAGTActtagtcagAGGagtaaccag
17K02_0873	LLDVVHNER	LVTSLTK	gatccttaACGCTCGTTGTGAACAACGTCCAGCAGcttagtcagAGAagtaaccag
17K02_0874	APEILLGSK	LVTTLTK	gatccttaCTTAGAACCCAGCAGAATCTCAGGAGCcttagtcagAGTagtaaccag
17K02_0875	GLEEIVPNLEPEGR	LVTVLTK	gatccttaACGACCCTCAGGCTCCAGGTTAGGAACAATCTCCTCCAGACCcttagtcagAACagtaaccag
17K02_0876	IGEGTYGTVFK	LVTYLTK	gatccttaCTTAAAAACAGTACCGTAAGTACCCTCACCAATcttagtcagATAagtaaccag
17K02_0877	DLKPQNLLINR	LVTALTK	gatccttaACGGTTAATCAGCAGGTTCTGAGGCTTCAGGTCcttagtcagAGCagtaaccag
17K02_0878	LTLVFEFCDQDLK	LVTDLTK	gatccttaCTTCAGGTCCTGGTCACAAAACTCAAAAACCAGAGTCAGcttagtcagGTCagtaaccag
17K02_0879	LNEQASEEILK	LVTELTK	gatccttaCTTCAGAATCTCCTCAGAAGCCTGCTCGTTCAGcttagtcagCTCagtaaccag
17K02_0880	KPRPPPALGPEETSASAGLPK	LVTFLTK	GAAGCAGAAGTCTCCTCAGGACCCAGAGCAGGAGGAGGACGAGGCTTcttagtcagAAAagtaaccag	gatccttaCTTAGGCAGACCAGCAGAAGCAGAAGTCTCCTCAGGACC
17K02_0881	ELGVGIALR	LVTGLTK	gatccttaACGCAGAGCAATACCAACACCCAGCTCcttagtcagACCagtaaccag
17K02_0882	TTQFSCTLGEK	LVTHLTK	gatccttaCTTCTCACCCAGAGTACAAGAAAACTGAGTAGTcttagtcagATGagtaaccag
17K02_0883	FEETTADGR	LVTLLTK	gatccttaACGACCGTCAGCAGTAGTCTCCTCAAActtagtcagCAGagtaaccag
17K02_0884	ALAAPAAEEK	LVTPLTK	gatccttaCTTCTCCTCAGCAGCAGGAGCAGCCAGAGCcttagtcagAGGagtaaccag
17K02_0885	GDVSNLDPNFSFEGTK	LVTSLTK	TTAGTACCCTCAAAAGAAAAGTTAGGGTCCAGGTTAGAAACGTCACCcttagtcagAGAagtaaccag	gatccttaCTTAGTACCCTCAAAAGAAAAGTT
17K02_0886	SADGSAPAGEGEGVTLQR	LVTTLTK	AGAGTAACACCCTCACCCTCACCAGCAGGAGCAGAACCGTCAGCAGActtagtcagAGTagtaaccag	gatccttaACGCTGCAGAGTAACACCCTCACCCTCACC
17K02_0887	FLSLPQPER	LVTVLTK	gatccttaACGCTCAGGCTGAGGCAGAGACAGAAActtagtcagAACagtaaccag
17K02_0888	DNSGLEVDVAEYK	LVTYLTK	gatccttaCTTGTACTCAGCAACGTCAACCTCCAGACCAGAGTTGTCcttagtcagATAagtaaccag
17K02_0889	LEDLPPEQWSHTTVR	LVTALTK	gatccttaACGAACAGTAGTGTGAGACCACTGCTCAGGAGGCAGGTCCTCCAGcttagtcagAGCagtaaccag
17K02_0890	AAEDYGVIK	LVTDLTK	gatccttaCTTAATAACACCGTAGTCCTCAGCAGCcttagtcagGTCagtaaccag
17K02_0891	LVNSLYPDGSKPVK	LVTELTK	gatccttaCTTAACAGGCTTAGAACCGTCAGGGTACAGAGAGTTAACCAGcttagtcagCTCagtaaccag
17K02_0892	EFTESQLQEGK	LVTFLTK	gatccttaCTTACCCTCCTGCAGCTGAGACTCAGTAAACTCcttagtcagAAAagtaaccag
17K02_0893	NNCTFFSCVK	LVTGLTK	gatccttaCTTAACACAAGAAAAAAAAGTACAGTTGTTcttagtcagACCagtaaccag
17K02_0894	EFGEHFEFDCK	LVTHLTK	gatccttaCTTACAGTCAAACTCAAAGTGCTCACCAAACTCcttagtcagATGagtaaccag
17K02_0895	GLYLEAGDVVVR	LVTLLTK	gatccttaACGAACAACAACGTCACCAGCCTCCAGGTACAGACCcttagtcagCAGagtaaccag
17K02_0896	EGSVTSVNLTK	LVTPLTK	gatccttaCTTAGTCAGGTTAACAGAAGTAACAGAACCCTCcttagtcagAGGagtaaccag
17K02_0897	TPVLLHDHDER	LVTSLTK	gatccttaACGCTCGTCGTGGTCGTGCAGCAGAACAGGAGTcttagtcagAGAagtaaccag
17K02_0898	GPEEEHPSVTLFR	LVTTLTK	gatccttaACGAAACAGAGTAACAGAAGGGTGCTCCTCCTCAGGACCcttagtcagAGTagtaaccag
17K02_0899	SGCNHPDLDVQYR	LVTVLTK	gatccttaACGGTACTGAACGTCCAGGTCAGGGTGGTTACAACCAGActtagtcagAACagtaaccag
17K02_0900	CNEGPILELENLPQNGR	LVTYLTK	CCGTTCTGAGGCAGGTTCTCCAGCTCCAGAATAGGACCCTCGTTACActtagtcagATAagtaaccag	gatccttaACGACCGTTCTGAGGCAGGTTCTCCAG
17K02_0901	GNSTHGCSSEETFLIDCR	LVTALTK	TCAATCAGAAAAGTCTCCTCAGAAGAACAACCGTGAGTAGAGTTACCcttagtcagAGCagtaaccag	gatccttaACGACAGTCAATCAGAAAAGTCTCCTCAGA
17K02_0902	DLDSALLAEVK	LVTDLTK	gatccttaCTTAACCTCAGCCAGCAGAGCAGAGTCCAGGTCcttagtcagGTCagtaaccag
17K02_0903	DLISFGLQVAR	LVTELTK	gatccttaACGAGCAACCTGCAGACCAAAAGAAATCAGGTCcttagtcagCTCagtaaccag
17K02_0904	LSATEPELGDYR	LVTFLTK	gatccttaACGGTAGTCACCCAGCTCAGGCTCAGTAGCAGACAGcttagtcagAAAagtaaccag
17K02_0905	FFEILSPVYR	LVTGLTK	gatccttaACGGTAAACAGGAGACAGAATCTCAAAAAActtagtcagACCagtaaccag
17K02_0906	VYENVTGLVK	LVTHLTK	gatccttaCTTAACCAGACCAGTAACGTTCTCGTAAACcttagtcagATGagtaaccag
17K02_0907	NLLDVIDQAR	LVTLLTK	gatccttaACGAGCCTGGTCAATAACGTCCAGCAGGTTcttagtcagCAGagtaaccag
17K02_0908	ILGPQGNTIK	LVTPLTK	gatccttaCTTAATAGTGTTACCCTGAGGACCCAGAATcttagtcagAGGagtaaccag
17K02_0909	GAAPPPPPVPR	LVTSLTK	gatccttaACGAGGAACAGGAGGAGGAGGAGGAGCAGCACCcttagtcagAGAagtaaccag
17K02_0910	DDEENYLDLFSHK	LVTTLTK	gatccttaCTTGTGAGAAAACAGGTCCAGGTAGTTCTCCTCGTCGTCcttagtcagAGTagtaaccag
17K02_0911	TGALLLQGFIQDR	LVTVLTK	gatccttaACGGTCCTGAATAAAACCCTGCAGCAGCAGAGCACCAGTcttagtcagAACagtaaccag
17K02_0912	LSECLK	LVTYLTK	gatccttaCTTCAGACACTCAGACAGcttagtcagATAagtaaccag
17K02_0913	VVALFYFASK	LVTALTK	gatccttaCTTAGAAGCAAAGTAAAACAGAGCAACAACcttagtcagAGCagtaaccag
17K02_0914	AVPFPPSHR	LVTDLTK	gatccttaACGGTGAGAAGGAGGAAAAGGAACAGCcttagtcagGTCagtaaccag
17K02_0915	IITEGASILR	LVTELTK	gatccttaACGCAGAATAGAAGCACCCTCAGTAATAATcttagtcagCTCagtaaccag
17K02_0916	GYFSIECVLYLWALK	LVTFLTK	gatccttaCTTCAGAGCCCACAGGTACAGAACACACTCAATAGAAAAGTAACCcttagtcagAAAagtaaccag
17K02_0917	DWFGALHEDANR	LVTGLTK	gatccttaACGGTTAGCGTCCTCGTGCAGAGCACCAAACCAGTCcttagtcagACCagtaaccag
17K02_0918	VIKPTSSNTAQGR	LVTHLTK	gatccttaACGACCCTGAGCAGTGTTAGAAGAAGTAGGCTTAATAACcttagtcagATGagtaaccag
17K02_0919	NWNPNKPFDQALDPSK	LVTLLTK	TTAGAAGGGTCCAGAGCCTGGTCAAAAGGCTTGTTAGGGTTCCAGTTcttagtcagCAGagtaaccag	gatccttaCTTAGAAGGGTCCAGAGCCTGGTC
17K02_0920	AEYYHLLAEK	LVTPLTK	gatccttaCTTCTCAGCCAGCAGGTGGTAGTACTCAGCcttagtcagAGGagtaaccag
17K02_0921	NDTLDPELFVECTECGR	LVTSLTK	CCACACTCAGTACACTCAACAAACAGCTCAGGGTCCAGAGTGTCGTTcttagtcagAGAagtaaccag	gatccttaACGACCACACTCAGTACACTCAACAAA
17K02_0922	DATYYSYQNR	LVTTLTK	gatccttaACGGTTCTGGTAAGAGTAGTAAGTAGCGTCcttagtcagAGTagtaaccag
17K02_0923	LQDASAEVER	LVTVLTK	gatccttaACGCTCAACCTCAGCAGAAGCGTCCTGCAGcttagtcagAACagtaaccag
17K02_0924	VEELEGEITTLNHK	LVTYLTK	gatccttaCTTGTGGTTCAGAGTAGTAATCTCACCCTCCAGCTCCTCAACcttagtcagATAagtaaccag
17K02_0925	NVTHLLQQELTEAQK	LVTALTK	gatccttaCTTCTGAGCCTCAGTCAGCTCCTGCTGCAGCAGGTGAGTAACGTTcttagtcagAGCagtaaccag
17K02_0926	VSEDVAIGTK	LVTDLTK	gatccttaCTTAGTACCAATAGCAACGTCCTCAGAAACcttagtcagGTCagtaaccag
17K02_0927	AENPEPLVFGVK	LVTELTK	gatccttaCTTAACACCAAAAACCAGAGGCTCAGGGTTCTCAGCcttagtcagCTCagtaaccag
17K02_0928	DINDNRPTFLQSK	LVTFLTK	gatccttaCTTAGACTGCAGAAAAGTAGGACGGTTGTCGTTAATGTCcttagtcagAAAagtaaccag
17K02_0929	DILNGTFSYK	LVTGLTK	gatccttaCTTGTAAGAAAAAGTACCGTTCAGAATGTCcttagtcagACCagtaaccag
17K02_0930	YALWWSPNGK	LVTHLTK	gatccttaCTTACCGTTAGGAGACCACCACAGAGCGTActtagtcagATGagtaaccag
17K02_0931	SVNASNYGLSPDR	LVTLLTK	gatccttaACGGTCAGGAGACAGACCGTAGTTAGAAGCGTTAACAGActtagtcagCAGagtaaccag
17K02_0932	NPAWSLQAGR	LVTPLTK	gatccttaACGACCAGCCTGCAGAGACCAAGCAGGGTTcttagtcagAGGagtaaccag
17K02_0933	ELISNASDALEK	LVTSLTK	gatccttaCTTCTCCAGAGCGTCAGAAGCGTTAGAAATCAGCTCcttagtcagAGAagtaaccag
17K02_0934	AQLLQPTLEINPR	LVTTLTK	gatccttaACGAGGGTTAATCTCCAGAGTAGGCTGCAGCAGCTGAGCcttagtcagAGTagtaaccag
17K02_0935	YGVTTLVR	LVTVLTK	gatccttaACGAACCAGAGTAGTAACACCGTActtagtcagAACagtaaccag
17K02_0936	VCDATYDK	LVTYLTK	gatccttaCTTGTCGTAAGTAGCGTCACAAACcttagtcagATAagtaaccag
17K02_0937	EEPGCCVAVHCVAGLGR	LVTALTK	CCCAGACCAGCAACACAGTGAACAGCAACACAACAACCAGGCTCCTCcttagtcagAGCagtaaccag	gatccttaACGACCCAGACCAGCAACACAGTGAAC
17K02_0938	GAQWYLIDSR	LVTDLTK	gatccttaACGAGAGTCAATCAGGTACCACTGAGCACCcttagtcagGTCagtaaccag
17K02_0939	LDTVVEFPIR	LVTELTK	gatccttaACGAATAGGAAACTCAACAACAGTGTCCAGcttagtcagCTCagtaaccag
17K02_0940	GEIAEAYAELIK	LVTFLTK	gatccttaCTTAATCAGCTCAGCGTAAGCCTCAGCAATCTCACCcttagtcagAAAagtaaccag
17K02_0941	FQWDLNAWTK	LVTGLTK	gatccttaCTTAGTCCAAGCGTTCAGGTCCCACTGAAActtagtcagACCagtaaccag
17K02_0942	ADVQSIIGLQR	LVTHLTK	gatccttaACGCTGCAGACCAATAATAGACTGAACGTCAGCcttagtcagATGagtaaccag
17K02_0943	DHQYQFLEDAVR	LVTLLTK	gatccttaACGAACAGCGTCCTCCAGAAACTGGTACTGGTGGTCcttagtcagCAGagtaaccag
17K02_0944	WIEAGPVVLK	LVTPLTK	gatccttaCTTCAGAACAACAGGACCAGCCTCAATCCActtagtcagAGGagtaaccag
17K02_0945	SEFGEVFLAK	LVTSLTK	gatccttaCTTAGCCAGAAAAACCTCACCAAACTCAGActtagtcagAGAagtaaccag
17K02_0946	EATVPCSATGR	LVTTLTK	gatccttaACGACCAGTAGCAGAACAAGGAACAGTAGCCTCcttagtcagAGTagtaaccag
17K02_0947	HSGIDFK	LVTVLTK	gatccttaCTTAAAGTCAATACCAGAGTGcttagtcagAACagtaaccag
17K02_0948	FSFQCPGR	LVTYLTK	gatccttaACGACCAGGACACTGAAAAGAAAActtagtcagATAagtaaccag
17K02_0949	GDDTPLHLAASHGHR	LVTALTK	gatccttaACGGTGACCGTGAGAAGCAGCCAGGTGCAGAGGAGTGTCGTCACCcttagtcagAGCagtaaccag
17K02_0950	CSHLLVK	LVTDLTK	gatccttaCTTAACCAGCAGGTGAGAACActtagtcagGTCagtaaccag
17K02_0951	GDLGAFSR	LVTELTK	gatccttaACGAGAAAAAGCACCCAGGTCACCcttagtcagCTCagtaaccag
17K02_0952	EEALELINGYIQK	LVTFLTK	gatccttaCTTCTGAATGTAACCGTTAATCAGCTCCAGAGCCTCCTCcttagtcagAAAagtaaccag
17K02_0953	YHSDDYIK	LVTGLTK	gatccttaCTTAATGTAGTCGTCAGAGTGGTActtagtcagACCagtaaccag
17K02_0954	YYAVNYPLR	LVTHLTK	gatccttaACGCAGAGGGTAGTTAACAGCGTAGTActtagtcagATGagtaaccag
17K02_0955	IACEEEFSDSEEEGEGGR	LVTLLTK	CCCTCACCCTCCTCCTCAGAGTCAGAAAACTCCTCCTCACAAGCAATcttagtcagCAGagtaaccag	gatccttaACGACCACCCTCACCCTCCTCCTCAGAGTC
17K02_0956	NGSCSIPQDLR	LVTPLTK	gatccttaACGCAGGTCCTGAGGAATAGAACAAGAACCGTTcttagtcagAGGagtaaccag
17K02_0957	NGTAWIYTSEK	LVTSLTK	gatccttaCTTCTCAGAAGTGTAAATCCAAGCAGTACCGTTcttagtcagAGAagtaaccag
17K02_0958	EETAAQVASLK	LVTTLTK	gatccttaCTTCAGAGAAGCAACCTGAGCAGCAGTCTCCTCcttagtcagAGTagtaaccag
17K02_0959	FYTQQWEDYR	LVTVLTK	gatccttaACGGTAGTCCTCCCACTGCTGAGTGTAAAActtagtcagAACagtaaccag
17K02_0960	ESFESQFLADTER	LVTYLTK	gatccttaACGCTCAGTGTCAGCCAGAAACTGAGACTCAAAAGACTCcttagtcagATAagtaaccag
17K02_0961	HQQLLGEVLTQLSSR	LVTALTK	gatccttaACGAGAAGACAGCTGAGTCAGAACCTCACCCAGCAGCTGCTGGTGcttagtcagAGCagtaaccag
17K02_0962	LITYLDQTTQK	LVTDLTK	gatccttaCTTCTGAGTAGTCTGGTCCAGGTAAGTAATCAGcttagtcagGTCagtaaccag
17K02_0963	LPENYTDETWQK	LVTELTK	gatccttaCTTCTGCCAAGTCTCGTCAGTGTAGTTCTCAGGCAGcttagtcagCTCagtaaccag
17K02_0964	LQWQSTLGHCVLK	LVTFLTK	gatccttaCTTCAGAACACAGTGACCCAGAGTAGACTGCCACTGCAGcttagtcagAAAagtaaccag
17K02_0965	EGDNITLK	LVTGLTK	gatccttaCTTCAGAGTAATGTTGTCACCCTCcttagtcagACCagtaaccag
17K02_0966	SSNTYTLTDVR	LVTHLTK	gatccttaACGAACGTCAGTCAGAGTGTAAGTGTTAGAAGActtagtcagATGagtaaccag
17K02_0967	LNLSENYTLSISNAR	LVTLLTK	gatccttaACGAGCGTTAGAAATAGACAGAGTGTAGTTCTCAGACAGGTTCAGcttagtcagCAGagtaaccag
17K02_0968	LQGSCFCHGHADR	LVTPLTK	gatccttaACGGTCAGCGTGACCGTGACAAAAACAAGAACCCTGCAGcttagtcagAGGagtaaccag
17K02_0969	GACYPPVGDLLVGR	LVTSLTK	gatccttaACGACCAACCAGCAGGTCACCAACAGGAGGGTAACAAGCACCcttagtcagAGAagtaaccag
17K02_0970	NATASLWSGPGLEDR	LVTTLTK	gatccttaACGGTCCTCCAGACCAGGACCAGACCACAGAGAAGCAGTAGCGTTcttagtcagAGTagtaaccag
17K02_0971	ITSTFHQDVDGWK	LVTVLTK	gatccttaCTTCCAACCGTCAACGTCCTGGTGAAAAGTAGAAGTAATcttagtcagAACagtaaccag
17K02_0972	CLNCNDNTDGIHCEK	LVTYLTK	gatccttaCTTCTCACAGTGAATACCGTCAGTGTTGTCGTTACAGTTCAGACActtagtcagATAagtaaccag
17K02_0973	AGYFGDPLAPNPADK	LVTALTK	gatccttaCTTGTCAGCAGGGTTAGGAGCCAGAGGGTCACCAAAGTAACCAGCcttagtcagAGCagtaaccag
17K02_0974	EAVIAAAFAK	LVTDLTK	gatccttaCTTAGCAAAAGCAGCAGCAATAACAGCCTCcttagtcagGTCagtaaccag
17K02_0975	FLDNFDSSEK	LVTELTK	gatccttaCTTCTCAGAAGAGTCAAAGTTGTCCAGAAActtagtcagCTCagtaaccag
17K02_0976	NGSGTLDLEEFLR	LVTFLTK	gatccttaACGCAGAAACTCCTCCAGGTCCAGAGTACCAGAACCGTTcttagtcagAAAagtaaccag
17K02_0977	GPAEESSSWR	LVTGLTK	gatccttaACGCCAAGAAGAAGACTCCTCAGCAGGACCcttagtcagACCagtaaccag
17K02_0978	LYHDIAQQAFK	LVTHLTK	gatccttaCTTAAAAGCCTGCTGAGCAATGTCGTGGTACAGcttagtcagATGagtaaccag
17K02_0979	FNVLQYVVPEVK	LVTLLTK	gatccttaCTTAACCTCAGGAACAACGTACTGCAGAACGTTAAActtagtcagCAGagtaaccag
17K02_0980	AITIASQTNCPLYVTK	LVTPLTK	TTAGTAACGTACAGAGGACAGTTAGTCTGAGAAGCAATAGTAATAGCcttagtcagAGGagtaaccag	gatccttaCTTAGTAACGTACAGAGGACAGTT
17K02_0981	FIPCSPFSDYVYK	LVTSLTK	gatccttaCTTGTAAACGTAGTCAGAAAAAGGAGAACAAGGAATAAActtagtcagAGAagtaaccag
17K02_0982	GSPTRPNPPVR	LVTTLTK	gatccttaACGAACAGGAGGGTTAGGACGAGTAGGAGAACCcttagtcagAGTagtaaccag
17K02_0983	CALGWDHQEK	LVTVLTK	gatccttaCTTCTCCTGGTGGTCCCAACCCAGAGCACActtagtcagAACagtaaccag
17K02_0984	ENVFQEHQTLK	LVTYLTK	gatccttaCTTCAGAGTCTGGTGCTCCTGAAAAACGTTCTCcttagtcagATAagtaaccag
17K02_0985	TQTPPVSPAPQPTEER	LVTALTK	CGCTCCTCAGTAGGCTGAGGAGCAGGAGAAACAGGAGGAGTCTGAGTcttagtcagAGCagtaaccag	gatccttaACGCTCCTCAGTAGGCTGAGGAGC
17K02_0986	VPSYLSYK	LVTDLTK	gatccttaCTTGTAAGACAGGTAAGAAGGAACcttagtcagGTCagtaaccag
17K02_0987	YATLEHPFHCPR	LVTELTK	gatccttaACGAGGACAGTGAAAAGGGTGCTCCAGAGTAGCGTActtagtcagCTCagtaaccag
17K02_0988	SLAIPCPAHYTPR	LVTFLTK	gatccttaACGAGGAGTGTAGTGAGCAGGACAAGGAATAGCCAGAGActtagtcagAAAagtaaccag
17K02_0989	LFLDPDTAIER	LVTGLTK	gatccttaACGCTCAATAGCAGTGTCAGGGTCCAGAAACAGcttagtcagACCagtaaccag
17K02_0990	LYQVPNPQAAPR	LVTHLTK	gatccttaACGAGGAGCAGCCTGAGGGTTAGGAACCTGGTACAGcttagtcagATGagtaaccag
17K02_0991	TGHGYVYEYPSR	LVTLLTK	gatccttaACGAGAAGGGTACTCGTAAACGTAACCGTGACCAGTcttagtcagCAGagtaaccag
17K02_0992	DTLGNTQIK	LVTPLTK	gatccttaCTTAATCTGAGTGTTACCCAGAGTGTCcttagtcagAGGagtaaccag
17K02_0993	WAATEQEEGISLK	LVTSLTK	gatccttaCTTCAGAGAAATACCCTCCTCCTGCTCAGTAGCAGCCCActtagtcagAGAagtaaccag
17K02_0994	LVSSTLFGNTKPR	LVTTLTK	gatccttaACGAGGCTTAGTGTTACCAAACAGAGTAGAAGAAACCAGcttagtcagAGTagtaaccag
17K02_0995	IVSGDSENLFK	LVTVLTK	gatccttaCTTAAACAGGTTCTCAGAGTCACCAGAAACAATcttagtcagAACagtaaccag
17K02_0996	YEVNIGSSAAK	LVTYLTK	gatccttaCTTAGCAGCAGAAGAACCAATGTTAACCTCGTActtagtcagATAagtaaccag
17K02_0997	ELQAVYTLSLK	LVTALTK	gatccttaCTTCAGAGACAGAGTGTAAACAGCCTGCAGCTCcttagtcagAGCagtaaccag
17K02_0998	FTCACPDQFK	LVTDLTK	gatccttaCTTAAACTGGTCAGGACAAGCACAAGTAAActtagtcagGTCagtaaccag
17K02_0999	LIANTLCNSR	LVTELTK	gatccttaACGAGAGTTACACAGAGTGTTAGCAATCAGcttagtcagCTCagtaaccag
17K02_1000	RPGVYTQVTK	LVTFLTK	gatccttaCTTAGTAACCTGAGTGTAAACACCAGGACGcttagtcagAAAagtaaccag
17K02_1001	DGFDLNK	LVTGLTK	gatccttaCTTGTTCAGGTCAAAACCGTCcttagtcagACCagtaaccag
17K02_1002	FPYLEASDYK	LVTHLTK	gatccttaCTTGTAGTCAGAAGCCTCCAGGTAAGGAAActtagtcagATGagtaaccag
17K02_1003	WSIPLGPIPAR	LVTLLTK	gatccttaACGAGCAGGAATAGGACCCAGAGGAATAGACCActtagtcagCAGagtaaccag
17K02_1004	LYHNEVEIEK	LVTPLTK	gatccttaCTTCTCAATCTCAACCTCGTTGTGGTACAGcttagtcagAGGagtaaccag
17K02_1005	LNEQQSVLQR	LVTSLTK	gatccttaACGCTGCAGAACAGACTGCTGCTCGTTCAGcttagtcagAGAagtaaccag
17K02_1006	SGVISGGASDLK	LVTTLTK	gatccttaCTTCAGGTCAGAAGCACCACCAGAAATAACACCAGActtagtcagAGTagtaaccag
17K02_1007	ACFHCETCK	LVTVLTK	gatccttaCTTACAAGTCTCACAGTGAAAACAAGCcttagtcagAACagtaaccag
17K02_1008	TQDQISNIK	LVTYLTK	gatccttaCTTAATGTTAGAAATCTGGTCCTGAGTcttagtcagATAagtaaccag
17K02_1009	GFSVVADTPELQR	LVTALTK	gatccttaACGCTGCAGCTCAGGAGTGTCAGCAACAACAGAAAAACCcttagtcagAGCagtaaccag
17K02_1010	AYSSFGGGR	LVTDLTK	gatccttaACGACCACCACCAAAAGAAGAGTAAGCcttagtcagGTCagtaaccag
17K02_1011	EALTYDGALLGDR	LVTELTK	gatccttaACGGTCACCCAGCAGAGCACCGTCGTAAGTCAGAGCCTCcttagtcagCTCagtaaccag
17K02_1012	GFCYVEFDEVDSLK	LVTFLTK	gatccttaCTTCAGAGAGTCAACCTCGTCAAACTCAACGTAACAAAAACCcttagtcagAAAagtaaccag
17K02_1013	EVNDTLLVNELK	LVTGLTK	gatccttaCTTCAGCTCGTTAACCAGCAGAGTGTCGTTAACCTCcttagtcagACCagtaaccag
17K02_1014	IIDGVPVEITEK	LVTHLTK	gatccttaCTTCTCAGTAATCTCAACAGGAACACCGTCAATAATcttagtcagATGagtaaccag
17K02_1015	AAAITSDILEALGR	LVTLLTK	gatccttaACGACCCAGAGCCTCCAGAATGTCAGAAGTAATAGCAGCAGCcttagtcagCAGagtaaccag
17K02_1016	ECAGGCSGPK	LVTPLTK	gatccttaCTTAGGACCAGAACAACCACCAGCACACTCcttagtcagAGGagtaaccag
17K02_1017	GIWVPEGETVK	LVTSLTK	gatccttaCTTAACAGTCTCACCCTCAGGAACCCAAATACCcttagtcagAGAagtaaccag
17K02_1018	LSSLSDLEQQYR	LVTTLTK	gatccttaACGGTACTGCTGCTCCAGGTCAGACAGAGAAGACAGcttagtcagAGTagtaaccag
17K02_1019	DCADVYQAGFNK	LVTVLTK	gatccttaCTTGTTAAAACCAGCCTGGTAAACGTCAGCACAGTCcttagtcagAACagtaaccag
17K02_1020	DAPHVEPDFSSQK	LVTYLTK	gatccttaCTTCTGAGAAGAAAAGTCAGGCTCAACGTGAGGAGCGTCcttagtcagATAagtaaccag
17K02_1021	ESTTDQYNTNALQR	LVTALTK	gatccttaACGCTGCAGAGCGTTAGTGTTGTACTGGTCAGTAGTAGACTCcttagtcagAGCagtaaccag
17K02_1022	LEHEYIQNFK	LVTDLTK	gatccttaCTTAAAGTTCTGAATGTACTCGTGCTCCAGcttagtcagGTCagtaaccag
17K02_1023	KPLTSSSAAPQRPISTQR	LVTELTK	GTAGAAATAGGACGCTGAGGAGCAGCAGAAGAAGAAGTCAGAGGCTTcttagtcagCTCagtaaccag	gatccttaACGCTGAGTAGAAATAGGACGCTGAGGAGC
17K02_1024	NIELICQENEGENDPVLQR	LVTFLTK	ACAGGGTCGTTCTCACCCTCGTTCTCCTGACAAATCAGCTCAATGTTcttagtcagAAAagtaaccag	gatccttaACGCTGCAGAACAGGGTCGTTCTCACCCTCGTT
17K02_1025	DANLYISGLPR	LVTGLTK	gatccttaACGAGGCAGACCAGAAATGTACAGGTTAGCGTCcttagtcagACCagtaaccag
17K02_1026	VLVDQTTGLSR	LVTHLTK	gatccttaACGAGACAGACCAGTAGTCTGGTCAACCAGAACcttagtcagATGagtaaccag
17K02_1027	SLFSSIGEVESAK	LVTLLTK	gatccttaCTTAGCAGACTCAACCTCACCAATAGAAGAAAACAGAGActtagtcagCAGagtaaccag
17K02_1028	LGPEGELLIR	LVTPLTK	gatccttaACGAATCAGCAGCTCACCCTCAGGACCCAGcttagtcagAGGagtaaccag
17K02_1029	STEPELIQVK	LVTSLTK	gatccttaCTTAACCTGAATCAGCTCAGGCTCAGTAGActtagtcagAGAagtaaccag
17K02_1030	GPAGDATVASEK	LVTTLTK	gatccttaCTTCTCAGAAGCAACAGTAGCGTCACCAGCAGGACCcttagtcagAGTagtaaccag
17K02_1031	WNSLPSENHK	LVTVLTK	gatccttaCTTGTGGTTCTCAGAAGGCAGAGAGTTCCActtagtcagAACagtaaccag
17K02_1032	NGQYAEASALYGR	LVTYLTK	gatccttaACGACCGTACAGAGCAGAAGCCTCAGCGTACTGACCGTTcttagtcagATAagtaaccag
17K02_1033	SSFADISNLLQIEPR	LVTALTK	gatccttaACGAGGCTCAATCTGCAGCAGGTTAGAAATGTCAGCAAAAGAAGActtagtcagAGCagtaaccag
17K02_1034	LLPAQLPAEK	LVTDLTK	gatccttaCTTCTCAGCAGGCAGCTGAGCAGGCAGCAGcttagtcagGTCagtaaccag
17K02_1035	ELLALIQLER	LVTELTK	gatccttaACGCTCCAGCTGAATCAGAGCCAGCAGCTCcttagtcagCTCagtaaccag
17K02_1036	LTFINDLCGPR	LVTFLTK	gatccttaACGAGGACCACACAGGTCGTTAATAAAAGTCAGcttagtcagAAAagtaaccag
17K02_1037	NLTIVDSGLK	LVTGLTK	gatccttaCTTCAGACCAGAGTCAACAATAGTCAGGTTcttagtcagACCagtaaccag
17K02_1038	ITNISSDDSGK	LVTHLTK	gatccttaCTTACCAGAGTCGTCAGAAGAAATGTTAGTAATcttagtcagATGagtaaccag
17K02_1039	NCLVGENLLVK	LVTLLTK	gatccttaCTTAACCAGCAGGTTCTCACCAACCAGACAGTTcttagtcagCAGagtaaccag
17K02_1040	RPFDPNDR	LVTPLTK	gatccttaACGGTCGTTAGGGTCAAAAGGACGcttagtcagAGGagtaaccag
17K02_1041	AFSYYGPLR	LVTSLTK	gatccttaACGCAGAGGACCGTAGTAAGAAAAAGCcttagtcagAGAagtaaccag
17K02_1042	VYVGNLGTGAGK	LVTTLTK	gatccttaCTTACCAGCACCAGTACCCAGGTTACCAACGTAAACcttagtcagAGTagtaaccag
17K02_1043	GEHGFIGCR	LVTVLTK	gatccttaACGACAACCAATAAAACCGTGCTCACCcttagtcagAACagtaaccag
17K02_1044	YLTAEAFGFK	LVTYLTK	gatccttaCTTAAAACCAAAAGCCTCAGCAGTCAGGTActtagtcagATAagtaaccag
17K02_1045	LSCFAQTVSPAEK	LVTALTK	gatccttaCTTCTCAGCAGGAGAAACAGTCTGAGCAAAACAAGACAGcttagtcagAGCagtaaccag
17K02_1046	YGGDPPWPR	LVTDLTK	gatccttaACGAGGCCAAGGAGGGTCACCACCGTActtagtcagGTCagtaaccag
17K02_1047	VIEASFPAGVDSSPR	LVTELTK	gatccttaACGAGGAGAAGAGTCAACACCAGCAGGAAAAGAAGCCTCAATAACcttagtcagCTCagtaaccag
17K02_1048	FPAEIHVVHLSTAFAR	LVTFLTK	CGAGCAAAAGCAGTAGACAGGTGAACAACGTGAATCTCAGCAGGAAActtagtcagAAAagtaaccag	gatccttaACGAGCAAAAGCAGTAGACAGGTG
17K02_1049	IPEFNSIIGQR	LVTGLTK	gatccttaACGCTGACCAATAATAGAGTTAAACTCAGGAATcttagtcagACCagtaaccag
17K02_1050	NFSQVLENTSK	LVTHLTK	gatccttaCTTAGAAGTGTTCTCCAGAACCTGAGAAAAGTTcttagtcagATGagtaaccag
17K02_1051	VQTFQGDDDHNWK	LVTLLTK	gatccttaCTTCCAGTTGTGGTCGTCGTCACCCTGAAAAGTCTGAACcttagtcagCAGagtaaccag
17K02_1052	ADVQHLEDDR	LVTPLTK	gatccttaACGGTCGTCCTCCAGGTGCTGAACGTCAGCcttagtcagAGGagtaaccag
17K02_1053	DLLVHVEYCSK	LVTSLTK	gatccttaCTTAGAACAGTACTCAACGTGAACCAGCAGGTCcttagtcagAGAagtaaccag
17K02_1054	KPESEGYLQEEK	LVTTLTK	gatccttaCTTCTCCTCCTGCAGGTAACCCTCAGACTCAGGCTTcttagtcagAGTagtaaccag
17K02_1055	LTAEAIQTPLK	LVTVLTK	gatccttaCTTCAGAGGAGTCTGAATAGCCTCAGCAGTCAGcttagtcagAACagtaaccag
17K02_1056	EVDNLYNIEILR	LVTYLTK	gatccttaACGCAGAATCTCAATGTTGTACAGGTTGTCAACCTCcttagtcagATAagtaaccag
17K02_1057	HSIAQLDPEALGNIK	LVTALTK	gatccttaCTTAATGTTACCCAGAGCCTCAGGGTCCAGCTGAGCAATAGAGTGcttagtcagAGCagtaaccag
17K02_1058	NLALDEAGQR	LVTDLTK	gatccttaACGCTGACCAGCCTCGTCCAGAGCCAGGTTcttagtcagGTCagtaaccag
17K02_1059	EPNSTILHPNGGTEQGAR	LVTELTK	CCCTGCTCAGTACCACCGTTAGGGTGCAGAATAGTAGAGTTAGGCTCcttagtcagCTCagtaaccag	gatccttaACGAGCACCCTGCTCAGTACCACCGTTAGG
17K02_1060	SDSELNSEVAAR	LVTFLTK	gatccttaACGAGCAGCAACCTCAGAGTTCAGCTCAGAGTCAGActtagtcagAAAagtaaccag
17K02_1061	DQGSAYANR	LVTGLTK	gatccttaACGGTTAGCGTAAGCAGAACCCTGGTCcttagtcagACCagtaaccag
17K02_1062	DLRPGDTVTITCSSYR	LVTHLTK	CGGTAAGAAGAACAAGTAATAGTAACAGTGTCACCAGGACGCAGGTCcttagtcagATGagtaaccag	gatccttaACGGTAAGAAGAACAAGTAATAGT
17K02_1063	NPVLQQDAHSSVTITPQR	LVTLLTK	GGAGTAATAGTAACAGAAGAGTGAGCGTCCTGCTGCAGAACAGGGTTcttagtcagCAGagtaaccag	gatccttaACGCTGAGGAGTAATAGTAACAGAAGAGTG
17K02_1064	DPLAVDK	LVTPLTK	gatccttaCTTGTCAACAGCCAGAGGGTCcttagtcagAGGagtaaccag
17K02_1065	EFPGFLENQK	LVTSLTK	gatccttaCTTCTGGTTCTCCAGAAAACCAGGAAACTCcttagtcagAGAagtaaccag
17K02_1066	DPDQCR	LVTTLTK	gatccttaACGACACTGGTCAGGGTCcttagtcagAGTagtaaccag
17K02_1067	YPQIYTTSEK	LVTVLTK	gatccttaCTTCTCAGAAGTAGTGTAAATCTGAGGGTActtagtcagAACagtaaccag
17K02_1068	NVEITEQLANGR	LVTYLTK	gatccttaACGACCGTTAGCCAGCTGCTCAGTAATCTCAACGTTcttagtcagATAagtaaccag
17K02_1069	LITNTAEAVLQK	LVTALTK	gatccttaCTTCTGCAGAACAGCCTCAGCAGTGTTAGTAATCAGcttagtcagAGCagtaaccag
17K02_1070	HSPDTAEGQLK	LVTDLTK	gatccttaCTTCAGCTGACCCTCAGCAGTGTCAGGAGAGTGcttagtcagGTCagtaaccag
17K02_1071	LSDGFVAAEAK	LVTELTK	gatccttaCTTAGCCTCAGCAGCAACAAAACCGTCAGACAGcttagtcagCTCagtaaccag
17K02_1072	DTEEALLINLR	LVTFLTK	gatccttaACGCAGGTTAATCAGCAGAGCCTCCTCAGTGTCcttagtcagAAAagtaaccag
17K02_1073	LEFTAHVLSQK	LVTGLTK	gatccttaCTTCTGAGACAGAACGTGAGCAGTAAACTCCAGcttagtcagACCagtaaccag
17K02_1074	VQSINYNPFDQK	LVTHLTK	gatccttaCTTCTGGTCAAAAGGGTTGTAGTTAATAGACTGAACcttagtcagATGagtaaccag
17K02_1075	GTCQCSVSLPDTTFPVDR	LVTLLTK	ACAGGAAAAGTAGTGTCAGGCAGAGAAACAGAACACTGACAAGTACCcttagtcagCAGagtaaccag	gatccttaACGGTCAACAGGAAAAGTAGTGTCAGGCAG
17K02_1076	VTNEFVSEEGK	LVTPLTK	gatccttaCTTACCCTCCTCAGAAACAAACTCGTTAGTAACcttagtcagAGGagtaaccag
17K02_1077	AQCPCILEGYK	LVTSLTK	gatccttaCTTGTAACCCTCCAGAATACAAGGACACTGAGCcttagtcagAGAagtaaccag
17K02_1078	IFLGGLSVVLADR	LVTTLTK	gatccttaACGGTCAGCCAGAACAACAGACAGACCACCCAGAAAAATcttagtcagAGTagtaaccag
17K02_1079	LLVATSVAAR	LVTVLTK	gatccttaACGAGCAGCAACAGAAGTAGCAACCAGCAGcttagtcagAACagtaaccag
17K02_1080	LQNSYQPTNK	LVTYLTK	gatccttaCTTGTTAGTAGGCTGGTAAGAGTTCTGCAGcttagtcagATAagtaaccag
17K02_1081	NFYVEVPELAK	LVTALTK	gatccttaCTTAGCCAGCTCAGGAACCTCAACGTAAAAGTTcttagtcagAGCagtaaccag
17K02_1082	AGDNILAVLK	LVTDLTK	gatccttaCTTCAGAACAGCCAGAATGTTGTCACCAGCcttagtcagGTCagtaaccag
17K02_1083	TFHDLEGNAVK	LVTELTK	gatccttaCTTAACAGCGTTACCCTCCAGGTCGTGAAAAGTcttagtcagCTCagtaaccag
17K02_1084	DYLEHITSIGPR	LVTFLTK	gatccttaACGAGGACCAATAGAAGTAATGTGCTCCAGGTAGTCcttagtcagAAAagtaaccag
17K02_1085	TLTSIVHLER	LVTGLTK	gatccttaACGCTCCAGGTGAACAATAGAAGTCAGAGTcttagtcagACCagtaaccag
17K02_1086	SILTLSHEPK	LVTHLTK	gatccttaCTTAGGCTCGTGAGACAGAGTCAGAATAGActtagtcagATGagtaaccag
17K02_1087	LQHLAESWGGK	LVTLLTK	gatccttaCTTACCACCCCAAGACTCAGCCAGGTGCTGCAGcttagtcagCAGagtaaccag
17K02_1088	LLAFLYSGGHR	LVTPLTK	gatccttaACGGTGACCACCAGAGTACAGAAAAGCCAGCAGcttagtcagAGGagtaaccag
17K02_1089	GQDLLALIVAQHR	LVTSLTK	gatccttaACGGTGCTGAGCAACAATCAGAGCCAGCAGGTCCTGACCcttagtcagAGAagtaaccag
17K02_1090	FAPGLSCVTYAGDK	LVTTLTK	gatccttaCTTGTCACCAGCGTAAGTAACACAAGACAGACCAGGAGCAAActtagtcagAGTagtaaccag
17K02_1091	IVTGLSESSVK	LVTVLTK	gatccttaCTTAACAGAAGACTCAGACAGACCAGTAACAATcttagtcagAACagtaaccag
17K02_1092	LYASLGANDEDIR	LVTYLTK	gatccttaACGAATGTCCTCGTCGTTAGCACCCAGAGAAGCGTACAGcttagtcagATAagtaaccag
17K02_1093	YTQEYICQIFSHCCK	LVTALTK	gatccttaCTTACAACAGTGAGAAAAAATCTGACAAATGTACTCCTGAGTGTActtagtcagAGCagtaaccag
17K02_1094	LQSFLDPSVTR	LVTDLTK	gatccttaACGAGTAACAGAAGGGTCCAGAAAAGACTGCAGcttagtcagGTCagtaaccag
17K02_1095	ECSIHDNSVLR	LVTELTK	gatccttaACGCAGAACAGAGTTGTCGTGAATAGAACACTCcttagtcagCTCagtaaccag
17K02_1096	GLESVDSEALAR	LVTFLTK	gatccttaACGAGCCAGAGCCTCAGAGTCAACAGACTCCAGACCcttagtcagAAAagtaaccag
17K02_1097	NISLHGDGPLR	LVTGLTK	gatccttaACGCAGAGGACCGTCACCGTGCAGAGAAATGTTcttagtcagACCagtaaccag
17K02_1098	VPRPAFVHYDK	LVTHLTK	gatccttaCTTGTCGTAGTGAACAAAAGCAGGACGAGGAACcttagtcagATGagtaaccag
17K02_1099	TGSAVAPVHPPNR	LVTLLTK	gatccttaACGGTTAGGAGGGTGAACAGGAGCAACAGCAGAACCAGTcttagtcagCAGagtaaccag
17K02_1100	ESLVFAFDVNR	LVTPLTK	gatccttaACGGTTAACGTCAAAAGCAAAAACCAGAGACTCcttagtcagAGGagtaaccag
17K02_1101	GYPDGGAAQAFSK	LVTSLTK	gatccttaCTTAGAAAAAGCCTGAGCAGCACCACCGTCAGGGTAACCcttagtcagAGAagtaaccag
17K02_1102	EDLAAPGAAVDIK	LVTTLTK	gatccttaCTTAATGTCAACAGCAGCACCAGGAGCAGCCAGGTCCTCcttagtcagAGTagtaaccag
17K02_1103	LDYFHNGNPR	LVTVLTK	gatccttaACGAGGGTTACCGTTGTGAAAGTAGTCCAGcttagtcagAACagtaaccag
17K02_1104	SYNCTPVSSPR	LVTYLTK	gatccttaACGAGGAGAAGAAACAGGAGTACAGTTGTAAGActtagtcagATAagtaaccag
17K02_1105	IPEEHDLESQIR	LVTALTK	gatccttaACGAATCTGAGACTCCAGGTCGTGCTCCTCAGGAATcttagtcagAGCagtaaccag
17K02_1106	WVPAGGSTGFSR	LVTDLTK	gatccttaACGAGAAAAACCAGTAGAACCACCAGCAGGAACCCActtagtcagGTCagtaaccag
17K02_1107	YNQATQTFHQWR	LVTELTK	gatccttaACGCCACTGGTGAAAAGTCTGAGTAGCCTGGTTGTActtagtcagCTCagtaaccag
17K02_1108	IQDHQVVINCAIPK	LVTFLTK	gatccttaCTTAGGAATAGCACAGTTAATAACAACCTGGTGGTCCTGAATcttagtcagAAAagtaaccag
17K02_1109	SLLLTVSQYK	LVTGLTK	gatccttaCTTGTACTGAGAAACAGTCAGCAGCAGAGActtagtcagACCagtaaccag
17K02_1110	AQSDIEHLFQHNR	LVTHLTK	gatccttaACGGTTGTGCTGAAACAGGTGCTCAATGTCAGACTGAGCcttagtcagATGagtaaccag
17K02_1111	LESVAEEHEILTK	LVTLLTK	gatccttaCTTAGTCAGAATCTCGTGCTCCTCAGCAACAGACTCCAGcttagtcagCAGagtaaccag
17K02_1112	AAHLEGTELK	LVTPLTK	gatccttaCTTCAGCTCAGTACCCTCCAGGTGAGCAGCcttagtcagAGGagtaaccag
17K02_1113	IFQVVPIPVVK	LVTSLTK	gatccttaCTTAACAACAGGAATAGGAACAACCTGAAAAATcttagtcagAGAagtaaccag
17K02_1114	ILSVAVNDEGSR	LVTTLTK	gatccttaACGAGAACCCTCGTCGTTAACAGCAACAGACAGAATcttagtcagAGTagtaaccag
17K02_1115	LIADLGSTSITNLGFR	LVTVLTK	CGAAAACCCAGGTTAGTAATAGAAGTAGAACCCAGGTCAGCAATCAGcttagtcagAACagtaaccag	gatccttaACGAAAACCCAGGTTAGTAATAGA
17K02_1116	GINVALANGK	LVTYLTK	gatccttaCTTACCGTTAGCCAGAGCAACGTTAATACCcttagtcagATAagtaaccag
17K02_1117	TGEVLDTK	LVTALTK	gatccttaCTTAGTGTCCAGAACCTCACCAGTcttagtcagAGCagtaaccag
17K02_1118	TASGSSVTSLDGTR	LVTDLTK	gatccttaACGAGTACCGTCCAGAGAAGTAACAGAAGAACCAGAAGCAGTcttagtcagGTCagtaaccag
17K02_1119	SHTSEGAHLDITPNSGAAGNSAGPK	LVTELTK	CCAGAGTTAGGAGTAATGTCCAGGTGAGCACCCTCAGAAGTGTGAGActtagtcagCTCagtaaccag	gatccttaCTTAGGACCAGCAGAGTTACCAGCAGCACCAGAGTTAGGAGTAATGTCCAG
17K02_1120	FVVQNVSAQK	LVTFLTK	gatccttaCTTCTGAGCAGAAACGTTCTGAACAACAAActtagtcagAAAagtaaccag
17K02_1121	FICEQDHQNFLR	LVTGLTK	gatccttaACGCAGAAAGTTCTGGTGGTCCTGCTCACAAATAAActtagtcagACCagtaaccag
17K02_1122	VLGTAFDPFLGGK	LVTHLTK	gatccttaCTTACCACCCAGAAAAGGGTCAAAAGCAGTACCCAGAACcttagtcagATGagtaaccag
17K02_1123	YHSDEYIK	LVTLLTK	gatccttaCTTAATGTACTCGTCAGAGTGGTActtagtcagCAGagtaaccag
17K02_1124	DGIDDESYGQIFKPIISK	LVTPLTK	ATAATAGGCTTAAAAATCTGACCGTAAGACTCGTCGTCAATACCGTCcttagtcagAGGagtaaccag	gatccttaCTTAGAAATAATAGGCTTAAAAATCTGACC
17K02_1125	IACDEEFSDSEDEGEGGR	LVTSLTK	CCCTCACCCTCGTCCTCAGAGTCAGAAAACTCCTCGTCACAAGCAATcttagtcagAGAagtaaccag	gatccttaACGACCACCCTCACCCTCGTCCTCAGAGTC
17K02_1126	FLIPVLNGLEK	LVTTLTK	gatccttaCTTCTCCAGACCGTTCAGAACAGGAATCAGAAActtagtcagAGTagtaaccag
17K02_1127	FVEGLIVTLSPR	LVTVLTK	gatccttaACGAGGAGACAGAGTAACAATCAGACCCTCAACAAActtagtcagAACagtaaccag
17K02_1128	RPEPIIPVTQPR	LVTYLTK	gatccttaACGAGGCTGAGTAACAGGAATAATAGGCTCAGGACGcttagtcagATAagtaaccag
17K02_1129	AACSDPGASGR	LVTALTK	gatccttaACGACCAGAAGCACCAGGGTCAGAACAAGCAGCcttagtcagAGCagtaaccag
17K02_1130	LPQRPLLGPLSAPVHEPPSPR	LVTDLTK	TCGTGAACAGGAGCAGACAGAGGACCCAGCAGAGGACGCTGAGGCAGcttagtcagGTCagtaaccag	gatccttaACGAGGAGAAGGAGGCTCGTGAACAGGAGCAGACAGAGG
17K02_1131	SPAVPLLLPPALAETVGPAPPGVLR	LVTELTK	ACAGTCTCAGCCAGAGCAGGAGGCAGCAGCAGAGGAACAGCAGGAGActtagtcagCTCagtaaccag	gatccttaACGCAGAACACCAGGAGGAGCAGGACCAACAGTCTCAGCCAGAGCAGGAGG
17K02_1132	YGVTTIVR	LVTFLTK	gatccttaACGAACAATAGTAGTAACACCGTActtagtcagAAAagtaaccag
17K02_1133	VCEATYDTTLVEK	LVTGLTK	gatccttaCTTCTCAACCAGAGTAGTGTCGTAAGTAGCCTCACAAACcttagtcagACCagtaaccag
17K02_1134	EEPGCCIAVHCVAGLGR	LVTHLTK	CCCAGACCAGCAACACAGTGAACAGCAATACAACAACCAGGCTCCTCcttagtcagATGagtaaccag	gatccttaACGACCCAGACCAGCAACACAGTGAAC
17K02_1135	IGGNEGIDVPIPR	LVTLLTK	gatccttaACGAGGAATAGGAACGTCAATACCCTCGTTACCACCAATcttagtcagCAGagtaaccag
17K02_1136	CQHAAEIITDLLR	LVTPLTK	gatccttaACGCAGCAGGTCAGTAATAATCTCAGCAGCGTGCTGACActtagtcagAGGagtaaccag
17K02_1137	IGGDAGTSLNSNDYGYGGQK	LVTSLTK	TAACCGTAGTCGTTAGAGTTCAGAGAAGTACCAGCGTCACCACCAATcttagtcagAGAagtaaccag	gatccttaCTTCTGACCACCGTAACCGTAGTCGTTAGAGTTCAG
17K02_1138	YALQFADGHR	LVTTLTK	gatccttaACGGTGACCGTCAGCAAACTGCAGAGCGTActtagtcagAGTagtaaccag
17K02_1139	TLALKPTSLELFR	LVTVLTK	gatccttaACGAAACAGCTCCAGAGAAGTAGGCTTCAGAGCCAGAGTcttagtcagAACagtaaccag
17K02_1140	LGFSNSNPAQDLER	LVTYLTK	gatccttaACGCTCCAGGTCCTGAGCAGGGTTAGAGTTAGAAAAACCCAGcttagtcagATAagtaaccag
17K02_1141	TGFSSDQIEQLHR	LVTALTK	gatccttaACGGTGCAGCTGCTCAATCTGGTCAGAAGAAAAACCAGTcttagtcagAGCagtaaccag
17K02_1142	ENFNNVPDLELNPIR	LVTDLTK	gatccttaACGAATAGGGTTCAGCTCCAGGTCAGGAACGTTGTTAAAGTTCTCcttagtcagGTCagtaaccag
17K02_1143	NVVEELLSGNPHIEK	LVTELTK	gatccttaCTTCTCAATGTGAGGGTTACCAGACAGCAGCTCCTCAACAACGTTcttagtcagCTCagtaaccag
17K02_1144	VLGQPHHELDSK	LVTFLTK	gatccttaCTTAGAGTCCAGCTCGTGGTGAGGCTGACCCAGAACcttagtcagAAAagtaaccag
17K02_1145	GFGFVTFADPASVDK	LVTGLTK	gatccttaCTTGTCAACAGAAGCAGGGTCAGCAAAAGTAACAAAACCAAAACCcttagtcagACCagtaaccag
17K02_1146	GFGFVTFENEDVVEK	LVTHLTK	gatccttaCTTCTCAACAACGTCCTCGTTCTCAAAAGTAACAAAACCAAAACCcttagtcagATGagtaaccag
17K02_1147	VHGSLGDTPR	LVTLLTK	gatccttaACGAGGAGTGTCACCCAGAGAACCGTGAACcttagtcagCAGagtaaccag
17K02_1148	SDVWFALQLNR	LVTPLTK	gatccttaACGGTTCAGCTGCAGAGCAAACCAAACGTCAGActtagtcagAGGagtaaccag
17K02_1149	HSAEAIALEQSR	LVTSLTK	gatccttaACGAGACTGCTCCAGAGCAATAGCCTCAGCAGAGTGcttagtcagAGAagtaaccag
17K02_1150	KPLENLSDEDR	LVTTLTK	gatccttaACGGTCCTCGTCAGACAGGTTCTCCAGAGGCTTcttagtcagAGTagtaaccag
17K02_1151	AQGPAIDLSSSK	LVTVLTK	gatccttaCTTAGAAGAAGACAGGTCAATAGCAGGACCCTGAGCcttagtcagAACagtaaccag
17K02_1152	GGHEIILSAFDNFK	LVTYLTK	gatccttaCTTAAAGTTGTCAAAAGCAGACAGAATAATCTCGTGACCACCcttagtcagATAagtaaccag
17K02_1153	IPLLCVPFEK	LVTALTK	gatccttaCTTCTCAAAAGGAACACACAGCAGAGGAATcttagtcagAGCagtaaccag
17K02_1154	LLHELVYASR	LVTDLTK	gatccttaACGAGAAGCGTAAACCAGCTCGTGCAGCAGcttagtcagGTCagtaaccag
17K02_1155	EIYGSTLYDSR	LVTELTK	gatccttaACGAGAGTCGTACAGAGTAGAACCGTAAATCTCcttagtcagCTCagtaaccag
17K02_1156	YLALVHPLR	LVTFLTK	gatccttaACGCAGAGGGTGAACCAGAGCCAGGTActtagtcagAAAagtaaccag
17K02_1157	SPGDTVASK	LVTGLTK	gatccttaCTTAGAAGCAACAGTGTCACCAGGAGActtagtcagACCagtaaccag
17K02_1158	ALLLGWVPTR	LVTHLTK	gatccttaACGAGTAGGAACCCAACCCAGCAGCAGAGCcttagtcagATGagtaaccag
17K02_1159	LTFIPGFIGSLK	LVTLLTK	gatccttaCTTCAGAGAACCAATAAAACCAGGAATAAAAGTCAGcttagtcagCAGagtaaccag
17K02_1160	DLKPHEDQQDINK	LVTPLTK	gatccttaCTTGTTAATGTCCTGCTGGTCCTCGTGAGGCTTCAGGTCcttagtcagAGGagtaaccag
17K02_1161	VGSEHSLLDPPGK	LVTSLTK	gatccttaCTTACCAGGAGGGTCCAGCAGAGAGTGCTCAGAACCAACcttagtcagAGAagtaaccag
17K02_1162	NDASEVVLAGER	LVTTLTK	gatccttaACGCTCACCAGCCAGAACAACCTCAGAAGCGTCGTTcttagtcagAGTagtaaccag
17K02_1163	IQELFHVEPGLQR	LVTVLTK	gatccttaACGCTGCAGACCAGGCTCAACGTGAAACAGCTCCTGAATcttagtcagAACagtaaccag
17K02_1164	DRPASGSPFQLFLSK	LVTYLTK	gatccttaCTTAGACAGAAACAGCTGAAAAGGAGAACCAGAAGCAGGACGGTCcttagtcagATAagtaaccag
17K02_1165	DVTALNVSTLK	LVTALTK	gatccttaCTTCAGAGTAGAAACGTTCAGAGCAGTAACGTCcttagtcagAGCagtaaccag
17K02_1166	STAAPIPILPER	LVTDLTK	gatccttaACGCTCAGGCAGAATAGGAATAGGAGCAGCAGTAGActtagtcagGTCagtaaccag
17K02_1167	VGNSSLEVAGCK	LVTELTK	gatccttaCTTACAACCAGCAACCTCCAGAGAAGAGTTACCAACcttagtcagCTCagtaaccag
17K02_1168	EFPSILR	LVTFLTK	gatccttaACGCAGAATAGAAGGAAACTCcttagtcagAAAagtaaccag
17K02_1169	FITVCDYTNPCTK	LVTGLTK	gatccttaCTTAGTACAAGGGTTAGTGTAGTCACAAACAGTAATAAActtagtcagACCagtaaccag
17K02_1170	DVLPGTCVWSIASELIEK	LVTHLTK	ATCAGCTCAGAAGCAATAGACCAAACACAAGTACCAGGCAGAACGTCcttagtcagATGagtaaccag	gatccttaCTTCTCAATCAGCTCAGAAGCAATAGACCA
17K02_1171	IADQLEELNK	LVTLLTK	gatccttaCTTGTTCAGCTCCTCCAGCTGGTCAGCAATcttagtcagCAGagtaaccag
17K02_1172	ELTGIQQGFLPK	LVTPLTK	gatccttaCTTAGGCAGAAAACCCTGCTGAATACCAGTCAGCTCcttagtcagAGGagtaaccag
17K02_1173	ILEEIDTLILPENFK	LVTSLTK	gatccttaCTTAAAGTTCTCAGGCAGAATCAGAGTGTCAATCTCCTCCAGAATcttagtcagAGAagtaaccag
17K02_1174	LGSGGHLHLR	LVTTLTK	gatccttaACGCAGGTGCAGGTGACCACCAGAACCCAGcttagtcagAGTagtaaccag
17K02_1175	NGDHCPLGPGR	LVTVLTK	gatccttaACGACCAGGACCCAGAGGACAGTGGTCACCGTTcttagtcagAACagtaaccag
17K02_1176	ASLEDLGWADWVLSPR	LVTYLTK	CGAGGAGACAGAACCCAGTCAGCCCAACCCAGGTCCTCCAGAGAAGCcttagtcagATAagtaaccag	gatccttaACGAGGAGACAGAACCCAGTCAGC
17K02_1177	VLLEELEALK	LVTALTK	gatccttaCTTCAGAGCCTCCAGCTCCTCCAGCAGAACcttagtcagAGCagtaaccag
17K02_1178	HGEISFLNEEVK	LVTDLTK	gatccttaCTTAACCTCCTCGTTCAGAAAAGAAATCTCACCGTGcttagtcagGTCagtaaccag
17K02_1179	ALEIDVEEQVSR	LVTELTK	gatccttaACGAGAAACCTGCTCCTCAACGTCAATCTCCAGAGCcttagtcagCTCagtaaccag
17K02_1180	TFSLDAVPPDHSPR	LVTFLTK	gatccttaACGAGGAGAGTGGTCAGGAGGAACAGCGTCCAGAGAAAAAGTcttagtcagAAAagtaaccag
17K02_1181	LSLFSDLPEDTELQR	LVTGLTK	gatccttaACGCTGCAGCTCAGTGTCCTCAGGCAGGTCAGAAAACAGAGACAGcttagtcagACCagtaaccag
17K02_1182	ASLDSAGGSGSSPILLPTPVVGGPR	LVTHLTK	AGCAGAATAGGAGAAGAACCAGAACCACCAGCAGAGTCCAGAGAAGCcttagtcagATGagtaaccag	gatccttaACGAGGACCACCAACAACAGGAGTAGGCAGCAGAATAGGAGAAGAACCAGA
17K02_1183	NQYVSNGLR	LVTLLTK	gatccttaACGCAGACCGTTAGAAACGTACTGGTTcttagtcagCAGagtaaccag
17K02_1184	HSLVSFVVR	LVTPLTK	gatccttaACGAACAACAAAAGAAACCAGAGAGTGcttagtcagAGGagtaaccag
17K02_1185	AFIPPAPVLPSR	LVTSLTK	gatccttaACGAGAAGGCAGAACAGGAGCAGGAGGAATAAAAGCcttagtcagAGAagtaaccag
17K02_1186	HNWGQGFR	LVTTLTK	gatccttaACGAAAACCCTGACCCCAGTTGTGcttagtcagAGTagtaaccag
17K02_1187	NFLSTPQFLYR	LVTVLTK	gatccttaACGGTACAGAAACTGAGGAGTAGACAGAAAGTTcttagtcagAACagtaaccag
17K02_1188	YWFAATVAVPLVGK	LVTYLTK	gatccttaCTTACCAACCAGAGGAACAGCAACAGTAGCAGCAAACCAGTActtagtcagATAagtaaccag
17K02_1189	AAVELPR	LVTALTK	gatccttaACGAGGCAGCTCAACAGCAGCcttagtcagAGCagtaaccag
17K02_1190	FCDTCLQEFLSEGVFK	LVTDLTK	TTAAAAACACCCTCAGACAGAAACTCCTGCAGACAAGTGTCACAAAActtagtcagGTCagtaaccag	gatccttaCTTAAAAACACCCTCAGACAGAAA
17K02_1191	EFVFDTIQSHQYQCPR	LVTELTK	CGAGGACACTGGTACTGGTGAGACTGAATAGTGTCAAAAACAAACTCcttagtcagCTCagtaaccag	gatccttaACGAGGACACTGGTACTGGTGAGA
17K02_1192	LLGGFQETCSK	LVTFLTK	gatccttaCTTAGAACAAGTCTCCTGAAAACCACCCAGCAGcttagtcagAAAagtaaccag
17K02_1193	VGVIGFPNVGK	LVTGLTK	gatccttaCTTACCAACGTTAGGAAAACCAATAACACCAACcttagtcagACCagtaaccag
17K02_1194	CPQVEEAIVQSGQK	LVTHLTK	gatccttaCTTCTGACCAGACTGAACAATAGCCTCCTCAACCTGAGGACActtagtcagATGagtaaccag
17K02_1195	GAALDLSPLHR	LVTLLTK	gatccttaACGGTGCAGAGGAGACAGGTCCAGAGCAGCACCcttagtcagCAGagtaaccag
17K02_1196	GLQSSYSEEYLR	LVTPLTK	gatccttaACGCAGGTACTCCTCAGAGTAAGAAGACTGCAGACCcttagtcagAGGagtaaccag
17K02_1197	AATLDPGYYTYR	LVTSLTK	gatccttaACGGTAAGTGTAGTAACCAGGGTCCAGAGTAGCAGCcttagtcagAGAagtaaccag
17K02_1198	VLTLQNNQLK	LVTTLTK	gatccttaCTTCAGCTGGTTGTTCTGCAGAGTCAGAACcttagtcagAGTagtaaccag
17K02_1199	TLDLSYNNIR	LVTVLTK	gatccttaACGAATGTTGTTGTAAGACAGGTCCAGAGTcttagtcagAACagtaaccag
17K02_1200	EGTFQGLISLR	LVTYLTK	gatccttaACGCAGAGAAATCAGACCCTGAAAAGTACCCTCcttagtcagATAagtaaccag
17K02_1201	SLYSAISLFNNPVK	LVTALTK	gatccttaCTTAACAGGGTTGTTAAACAGAGAAATAGCAGAGTACAGAGActtagtcagAGCagtaaccag
17K02_1202	LYLSHNQLSEIPLNLPK	LVTDLTK	GGCAGGTTCAGAGGAATCTCAGACAGCTGGTTGTGAGACAGGTACAGcttagtcagGTCagtaaccag	gatccttaCTTAGGCAGGTTCAGAGGAATCTCAGA
17K02_1203	VVHCSDLGLTSVPTNIPFDTR	LVTELTK	ATGTTAGTAGGAACAGAAGTCAGACCCAGGTCAGAACAGTGAACAACcttagtcagCTCagtaaccag	gatccttaACGAGTGTCAAAAGGAATGTTAGTAGGAACAGAAGTCAG
17K02_1204	DCQELFQVGER	LVTFLTK	gatccttaACGCTCACCAACCTGAAACAGCTCCTGACAGTCcttagtcagAAAagtaaccag
17K02_1205	IQHLQSQFGLLDHK	LVTGLTK	gatccttaCTTGTGGTCCAGCAGACCAAACTGAGACTGCAGGTGCTGAATcttagtcagACCagtaaccag
17K02_1206	HDGSVDFNRPWEAYK	LVTHLTK	gatccttaCTTGTAAGCCTCCCAAGGACGGTTAAAGTCAACAGAACCGTCGTGcttagtcagATGagtaaccag
17K02_1207	TLILESQNWR	LVTLLTK	gatccttaACGCCAGTTCTGAGACTCCAGAATCAGAGTcttagtcagCAGagtaaccag
17K02_1208	YLIRPQPWLEK	LVTPLTK	gatccttaCTTCTCCAGCCAAGGCTGAGGACGAATCAGGTActtagtcagAGGagtaaccag
17K02_1209	SGISTGHWSGEVK	LVTSLTK	gatccttaCTTAACCTCACCAGACCAGTGACCAGTAGAAATACCAGActtagtcagAGAagtaaccag
17K02_1210	SNCYGYFR	LVTTLTK	gatccttaACGAAAGTAACCGTAACAGTTAGActtagtcagAGTagtaaccag
17K02_1211	SQPIWIGLHDPQK	LVTVLTK	gatccttaCTTCTGAGGGTCGTGCAGACCAATCCAAATAGGCTGAGActtagtcagAACagtaaccag
17K02_1212	EASTIAEYISGYQR	LVTYLTK	gatccttaACGCTGGTAACCAGAAATGTACTCAGCAATAGTAGAAGCCTCcttagtcagATAagtaaccag
17K02_1213	LPEGELGK	LVTALTK	gatccttaCTTACCCAGCTCACCCTCAGGCAGcttagtcagAGCagtaaccag
17K02_1214	NDYQLICIQDGYLSLLTETGEVR	LVTDLTK	AGCAGAGACAGGTAACCGTCCTGAATACAAATCAGCTGGTAGTCGTTcttagtcagGTCagtaaccag	gatccttaACGAACCTCACCAGTCTCAGTCAGCAGAGACAGGTAACCGTCCTG
17K02_1215	FHWCCFVR	LVTELTK	gatccttaACGAACAAAACAACACCAGTGAAActtagtcagCTCagtaaccag
17K02_1216	CTEIVDQYICK	LVTFLTK	gatccttaCTTACAAATGTACTGGTCAACAATCTCAGTACActtagtcagAAAagtaaccag
17K02_1217	DWLWGGCGDNVEYGYR	LVTGLTK	CGGTAACCGTACTCAACGTTGTCACCACAACCACCCCACAGCCAGTCcttagtcagACCagtaaccag	gatccttaACGGTAACCGTACTCAACGTTGTC
17K02_1218	NAGPTAR	LVTHLTK	gatccttaACGAGCAGTAGGACCAGCGTTcttagtcagATGagtaaccag
17K02_1219	FQLLSWSVCGGNK	LVTLLTK	gatccttaCTTGTTACCACCACAAACAGACCAAGACAGCAGCTGAAActtagtcagCAGagtaaccag
17K02_1220	ECGHAYSGIVAHQK	LVTPLTK	gatccttaCTTCTGGTGAGCAACAATACCAGAGTAAGCGTGACCACACTCcttagtcagAGGagtaaccag
17K02_1221	DLTTFLYHLR	LVTSLTK	gatccttaACGCAGGTGGTACAGAAAAGTAGTCAGGTCcttagtcagAGAagtaaccag
17K02_1222	LAWEGNETVTTR	LVTTLTK	gatccttaACGAGTAGTAACAGTCTCGTTACCCTCCCAAGCCAGcttagtcagAGTagtaaccag
17K02_1223	ESSPFINSTDTEK	LVTVLTK	gatccttaCTTCTCAGTGTCAGTAGAGTTAATAAAAGGAGAAGACTCcttagtcagAACagtaaccag
17K02_1224	DPNDVRPIQAR	LVTYLTK	gatccttaACGAGCCTGAATAGGACGAACGTCGTTAGGGTCcttagtcagATAagtaaccag
17K02_1225	KPALQSSVVATSK	LVTALTK	gatccttaCTTAGAAGTAGCAACAACAGAAGACTGCAGAGCAGGCTTcttagtcagAGCagtaaccag
17K02_1226	VELAQLQEEWNEHNAK	LVTDLTK	TTAGCGTTGTGCTCGTTCCACTCCTCCTGCAGCTGAGCCAGCTCAACcttagtcagGTCagtaaccag	gatccttaCTTAGCGTTGTGCTCGTTCCACTC
17K02_1227	SSSSNFLNYDLTLR	LVTELTK	gatccttaACGCAGAGTCAGGTCGTAGTTCAGAAAGTTAGAAGAAGAAGActtagtcagCTCagtaaccag
17K02_1228	HIEEENLIDEDFQNLK	LVTFLTK	TTCAGGTTCTGAAAGTCCTCGTCAATCAGGTTCTCCTCCTCAATGTGcttagtcagAAAagtaaccag	gatccttaCTTCAGGTTCTGAAAGTCCTCGTC
17K02_1229	STGFTNLGAEGSVFPK	LVTGLTK	TTAGGAAAAACAGAACCCTCAGCACCCAGGTTAGTAAAACCAGTAGActtagtcagACCagtaaccag	gatccttaCTTAGGAAAAACAGAACCCTCAGC
17K02_1230	HFADGLETDGTLQK	LVTHLTK	gatccttaCTTCTGCAGAGTACCGTCAGTCTCCAGACCGTCAGCAAAGTGcttagtcagATGagtaaccag
17K02_1231	SLHLSPQEQSASYQDR	LVTLLTK	CGGTCCTGGTAAGAAGCAGACTGCTCCTGAGGAGACAGGTGCAGAGActtagtcagCAGagtaaccag	gatccttaACGGTCCTGGTAAGAAGCAGACTG
17K02_1232	THDHQLESSLSPVEVFAK	LVTPLTK	AAAACCTCAACAGGAGACAGAGAAGACTCCAGCTGGTGGTCGTGAGTcttagtcagAGGagtaaccag	gatccttaCTTAGCAAAAACCTCAACAGGAGACAGAGA
17K02_1233	VQEAVLDK	LVTSLTK	gatccttaCTTGTCCAGAACAGCCTCCTGAACcttagtcagAGAagtaaccag
17K02_1234	SDAPTGDVLLDEALK	LVTTLTK	gatccttaCTTCAGAGCCTCGTCCAGCAGAACGTCACCAGTAGGAGCGTCAGActtagtcagAGTagtaaccag
17K02_1235	ANTNEVLWAVVAAFTK	LVTVLTK	TTAGTAAAAGCAGCAACAACAGCCCACAGAACCTCGTTAGTGTTAGCcttagtcagAACagtaaccag	gatccttaCTTAGTAAAAGCAGCAACAACAGC
17K02_1236	LSLVLVPAQK	LVTYLTK	gatccttaCTTCTGAGCAGGAACCAGAACCAGAGACAGcttagtcagATAagtaaccag
17K02_1237	GAEAFEIALPR	LVTALTK	gatccttaACGAGGCAGAGCAATCTCAAAAGCCTCAGCACCcttagtcagAGCagtaaccag
17K02_1238	SIGLELQFSIPR	LVTDLTK	gatccttaACGAGGAATAGAAAACTGCAGCTCCAGACCAATAGActtagtcagGTCagtaaccag
17K02_1239	FHPASVLSQPQYK	LVTELTK	gatccttaCTTGTACTGAGGCTGAGACAGAACAGAAGCAGGGTGAAActtagtcagCTCagtaaccag
17K02_1240	LASNALQEPSSFR	LVTFLTK	gatccttaACGAAAAGAAGAAGGCTCCTGCAGAGCGTTAGAAGCCAGcttagtcagAAAagtaaccag
17K02_1241	TTQIPQFLLDDCFK	LVTGLTK	gatccttaCTTAAAACAGTCGTCCAGCAGAAACTGAGGAATCTGAGTAGTcttagtcagACCagtaaccag
17K02_1242	DFNETQLAR	LVTHLTK	gatccttaACGAGCCAGCTGAGTCTCGTTAAAGTCcttagtcagATGagtaaccag
17K02_1243	EVPPPPAEESEEEDDDGLPK	LVTLLTK	TCGTCGTCCTCCTCCTCAGACTCCTCAGCAGGAGGAGGAGGAACCTCcttagtcagCAGagtaaccag	gatccttaCTTAGGCAGACCGTCGTCGTCCTCCTCCTCAGACTC
17K02_1244	DHVFPVNDGFQALQGIIHSILK	LVTPLTK	ATACCCTGCAGAGCCTGAAAACCGTCGTTAACAGGAAAAACGTGGTCcttagtcagAGGagtaaccag	gatccttaCTTCAGAATAGAGTGAATAATACCCTGCAGAGCCTGAAAACC
17K02_1245	SAAQLSLSSR	LVTSLTK	gatccttaACGAGAAGACAGAGACAGCTGAGCAGCAGActtagtcagAGAagtaaccag
17K02_1246	FGAVEGAVAK	LVTTLTK	gatccttaCTTAGCAACAGCACCCTCAACAGCACCAAActtagtcagAGTagtaaccag
17K02_1247	TPTEALASFDYIVR	LVTVLTK	gatccttaACGAACAATGTAGTCAAAAGAAGCCAGAGCCTCAGTAGGAGTcttagtcagAACagtaaccag
17K02_1248	DPLLLAIIPK	LVTYLTK	gatccttaCTTAGGAATAATAGCCAGCAGCAGAGGGTCcttagtcagATAagtaaccag
17K02_1249	LLDNLLALIR	LVTALTK	gatccttaACGAATCAGAGCCAGCAGGTTGTCCAGCAGcttagtcagAGCagtaaccag
17K02_1250	HFGLQILEHVVK	LVTDLTK	gatccttaCTTAACAACGTGCTCCAGAATCTGCAGACCAAAGTGcttagtcagGTCagtaaccag
17K02_1251	SFDLLVK	LVTELTK	gatccttaCTTAACCAGCAGGTCAAAAGActtagtcagCTCagtaaccag
17K02_1252	WDYLTQVEK	LVTFLTK	gatccttaCTTCTCAACCTGAGTCAGGTAGTCCCActtagtcagAAAagtaaccag
17K02_1253	ISNYGWDQSDK	LVTGLTK	gatccttaCTTGTCAGACTGGTCCCAACCGTAGTTAGAAATcttagtcagACCagtaaccag
17K02_1254	VLTTTATTPTVTSSK	LVTHLTK	gatccttaCTTAGAAGAAGTAACAGTAGGAGTAGTAGCAGTAGTAGTCAGAACcttagtcagATGagtaaccag
17K02_1255	AFGQFFSPGEVIYNK	LVTLLTK	gatccttaCTTGTTGTAAATAACCTCACCAGGAGAAAAAAACTGACCAAAAGCcttagtcagCAGagtaaccag
17K02_1256	ATNSTATPSSTLGTTR	LVTPLTK	CGAGTAGTACCCAGAGTAGAAGAAGGAGTAGCAGTAGAGTTAGTAGCcttagtcagAGGagtaaccag	gatccttaACGAGTAGTACCCAGAGTAGAAGA
17K02_1257	FWEGLPAQVR	LVTSLTK	gatccttaACGAACCTGAGCAGGCAGACCCTCCCAAAActtagtcagAGAagtaaccag
17K02_1258	SFPQSSQLSQETVR	LVTTLTK	gatccttaACGAACAGTCTCCTGAGACAGCTGAGAAGACTGAGGAAAAGActtagtcagAGTagtaaccag
17K02_1259	LQPSGQLVSPRPAR	LVTVLTK	gatccttaACGAGCAGGACGAGGAGAAACCAGCTGACCAGAAGGCTGCAGcttagtcagAACagtaaccag
17K02_1260	TVLDDCGCCR	LVTYLTK	gatccttaACGACAACAACCACAGTCGTCCAGAACAGTcttagtcagATAagtaaccag
17K02_1261	FPFFQYSVTK	LVTALTK	gatccttaCTTAGTAACAGAGTACTGAAAAAAAGGAAActtagtcagAGCagtaaccag
17K02_1262	ETCNCQSGICDR	LVTDLTK	gatccttaACGGTCACAAATACCAGACTGACAGTTACAAGTCTCcttagtcagGTCagtaaccag
17K02_1263	SVYGGEFIQQLK	LVTELTK	gatccttaCTTCAGCTGCTGAATAAACTCACCACCGTAAACAGActtagtcagCTCagtaaccag
17K02_1264	EFESVLVDAFSHVAR	LVTFLTK	gatccttaACGAGCAACGTGAGAAAAAGCGTCAACCAGAACAGACTCAAACTCcttagtcagAAAagtaaccag
17K02_1265	ALQDLENAASGDATVR	LVTGLTK	CGAACAGTAGCGTCACCAGAAGCAGCGTTCTCCAGGTCCTGCAGAGCcttagtcagACCagtaaccag	gatccttaACGAACAGTAGCGTCACCAGAAGC
17K02_1266	NLQEEIDALESR	LVTHLTK	gatccttaACGAGACTCCAGAGCGTCAATCTCCTCCTGCAGGTTcttagtcagATGagtaaccag
17K02_1267	AAAEDVNVTFEDQQK	LVTLLTK	gatccttaCTTCTGCTGGTCCTCAAAAGTAACGTTAACGTCCTCAGCAGCAGCcttagtcagCAGagtaaccag
17K02_1268	EEIEVK	LVTPLTK	gatccttaCTTAACCTCAATCTCCTCcttagtcagAGGagtaaccag
17K02_1269	SFPEGPAVAVR	LVTSLTK	gatccttaACGAACAGCAACAGCAGGACCCTCAGGAAAAGActtagtcagAGAagtaaccag
17K02_1270	LGSFPSLAVAK	LVTTLTK	gatccttaCTTAGCAACAGCCAGAGAAGGAAAAGAACCCAGcttagtcagAGTagtaaccag
17K02_1271	CNADDAYQGEVTEK	LVTVLTK	gatccttaCTTCTCAGTAACCTCACCCTGGTAAGCGTCGTCAGCGTTACActtagtcagAACagtaaccag
17K02_1272	LYALGLVPTR	LVTYLTK	gatccttaACGAGTAGGAACCAGACCCAGAGCGTACAGcttagtcagATAagtaaccag
17K02_1273	VGPDVVTDPAFLVTR	LVTALTK	gatccttaACGAGTAACCAGAAAAGCAGGGTCAGTAACAACGTCAGGACCAACcttagtcagAGCagtaaccag
17K02_1274	ASAALLDK	LVTDLTK	gatccttaCTTGTCCAGCAGAGCAGCAGAAGCcttagtcagGTCagtaaccag
17K02_1275	DAVEQQGEVK	LVTELTK	gatccttaCTTAACCTCACCCTGCTGCTCAACAGCGTCcttagtcagCTCagtaaccag
17K02_1276	NCECLSCIDCGK	LVTFLTK	gatccttaCTTACCACAGTCAATACAAGACAGACACTCACAGTTcttagtcagAAAagtaaccag
17K02_1277	ELLEQISAFDNVPR	LVTGLTK	gatccttaACGAGGAACGTTGTCAAAAGCAGAAATCTGCTCCAGCAGCTCcttagtcagACCagtaaccag
17K02_1278	CGIQDTNSK	LVTHLTK	gatccttaCTTAGAGTTAGTGTCCTGAATACCACActtagtcagATGagtaaccag
17K02_1279	NIIQFVHGEEDLK	LVTLLTK	gatccttaCTTCAGGTCCTCCTCACCGTGAACAAACTGAATAATGTTcttagtcagCAGagtaaccag
17K02_1280	INTTTNEIFYCTFR	LVTPLTK	gatccttaACGAAAAGTACAGTAAAAAATCTCGTTAGTAGTAGTGTTAATcttagtcagAGGagtaaccag
17K02_1281	VGDVVEFR	LVTSLTK	gatccttaACGAAACTCAACAACGTCACCAACcttagtcagAGAagtaaccag
17K02_1282	GPSGLLTYTGK	LVTTLTK	gatccttaCTTACCAGTGTAAGTCAGCAGACCAGAAGGACCcttagtcagAGTagtaaccag
17K02_1283	RPQVTLLDPNEK	LVTVLTK	gatccttaCTTCTCGTTAGGGTCCAGCAGAGTAACCTGAGGACGcttagtcagAACagtaaccag
17K02_1284	SLDEIDLSALR	LVTYLTK	gatccttaACGCAGAGCAGACAGGTCAATCTCGTCCAGAGActtagtcagATAagtaaccag
17K02_1285	FQSFIESCLVK	LVTALTK	gatccttaCTTAACCAGACAAGACTCAATAAAAGACTGAAActtagtcagAGCagtaaccag
17K02_1286	AIDEDLTALAK	LVTDLTK	gatccttaCTTAGCCAGAGCAGTCAGGTCCTCGTCAATAGCcttagtcagGTCagtaaccag
17K02_1287	HDPGGWTVIQR	LVTELTK	gatccttaACGCTGAATAACAGTCCAACCACCAGGGTCGTGcttagtcagCTCagtaaccag
17K02_1288	DNALELSQLENR	LVTFLTK	gatccttaACGGTTCTCCAGCTGAGACAGCTCCAGAGCGTTGTCcttagtcagAAAagtaaccag
17K02_1289	DHDVYTGNCAHYQK	LVTGLTK	gatccttaCTTCTGGTAGTGAGCACAGTTACCAGTGTAAACGTCGTGGTCcttagtcagACCagtaaccag
17K02_1290	LALPGFSTPR	LVTHLTK	gatccttaACGAGGAGTAGAAAAACCAGGCAGAGCCAGcttagtcagATGagtaaccag
17K02_1291	DNPDLGTAFVK	LVTLLTK	gatccttaCTTAACAAAAGCAGTACCCAGGTCAGGGTTGTCcttagtcagCAGagtaaccag
17K02_1292	ATQCEDLLSQAK	LVTPLTK	gatccttaCTTAGCCTGAGACAGCAGGTCCTCACACTGAGTAGCcttagtcagAGGagtaaccag
17K02_1293	SDPDHLAELVK	LVTSLTK	gatccttaCTTAACCAGCTCAGCCAGGTGGTCAGGGTCAGActtagtcagAGAagtaaccag
17K02_1294	DPLLDDHGDFIR	LVTTLTK	gatccttaACGAATAAAGTCACCGTGGTCGTCCAGCAGAGGGTCcttagtcagAGTagtaaccag
17K02_1295	TVYSHLFDHVVNR	LVTVLTK	gatccttaACGGTTAACAACGTGGTCAAACAGGTGAGAGTAAACAGTcttagtcagAACagtaaccag
17K02_1296	LDSLTTLYLR	LVTYLTK	gatccttaACGCAGGTACAGAGTAGTCAGAGAGTCCAGcttagtcagATAagtaaccag
17K02_1297	LESLPNEIAYLK	LVTALTK	gatccttaCTTCAGGTAAGCAATCTCGTTAGGCAGAGACTCCAGcttagtcagAGCagtaaccag
17K02_1298	LVLTNNQLTTLPR	LVTDLTK	gatccttaACGAGGCAGAGTAGTCAGCTGGTTGTTAGTCAGAACCAGcttagtcagGTCagtaaccag
17K02_1299	IQLHSSQVLR	LVTELTK	gatccttaACGCAGAACCTGAGAAGAGTGCAGCTGAATcttagtcagCTCagtaaccag
17K02_1300	NSYGAPAEDIK	LVTFLTK	gatccttaCTTAATGTCCTCAGCAGGAGCACCGTAAGAGTTcttagtcagAAAagtaaccag
17K02_1301	ATGQSFSQGTTSR	LVTGLTK	gatccttaACGAGAAGTAGTACCCTGAGAAAAAGACTGACCAGTAGCcttagtcagACCagtaaccag
17K02_1302	TDFLIFDPK	LVTHLTK	gatccttaCTTAGGGTCAAAAATCAGAAAGTCAGTcttagtcagATGagtaaccag
17K02_1303	VFQVVESTRPGK	LVTLLTK	gatccttaCTTACCAGGACGAGTAGACTCAACAACCTGAAAAACcttagtcagCAGagtaaccag
17K02_1304	EGDLTLYAINLHNVTK	LVTPLTK	TTAGTAACGTTGTGCAGGTTAATAGCGTACAGAGTCAGGTCACCCTCcttagtcagAGGagtaaccag	gatccttaCTTAGTAACGTTGTGCAGGTTAAT
17K02_1305	EYGEQIDPSTHR	LVTSLTK	gatccttaACGGTGAGTAGAAGGGTCAATCTGCTCACCGTACTCcttagtcagAGAagtaaccag
17K02_1306	NGESSELDLQGIR	LVTTLTK	gatccttaACGAATACCCTGCAGGTCCAGCTCAGAAGACTCACCGTTcttagtcagAGTagtaaccag
17K02_1307	SEAHLTELLEEICDR	LVTVLTK	gatccttaACGGTCACAAATCTCCTCCAGCAGCTCAGTCAGGTGAGCCTCAGActtagtcagAACagtaaccag
17K02_1308	CALSSVDIYR	LVTYLTK	gatccttaACGGTAAATGTCAACAGAAGACAGAGCACActtagtcagATAagtaaccag
17K02_1309	YSYYDESQGEIYR	LVTALTK	gatccttaACGGTAAATCTCACCCTGAGACTCGTCGTAGTAAGAGTActtagtcagAGCagtaaccag
17K02_1310	HPIGVLLNAITELQK	LVTDLTK	gatccttaCTTCTGCAGCTCAGTAATAGCGTTCAGCAGAACACCAATAGGGTGcttagtcagGTCagtaaccag
17K02_1311	NFAELAR	LVTELTK	gatccttaACGAGCCAGCTCAGCAAAGTTcttagtcagCTCagtaaccag
17K02_1312	GGASIYGK	LVTFLTK	gatccttaCTTACCGTAAATAGAAGCACCACCcttagtcagAAAagtaaccag
17K02_1313	GYYNGTK	LVTGLTK	gatccttaCTTAGTACCGTTGTAGTAACCcttagtcagACCagtaaccag
17K02_1314	AATAAADFTAK	LVTHLTK	gatccttaCTTAGCAGTAAAGTCAGCAGCAGCAGTAGCAGCcttagtcagATGagtaaccag
17K02_1315	YDYNSGEELESYK	LVTLLTK	gatccttaCTTGTAAGACTCCAGCTCCTCACCAGAGTTGTAGTCGTActtagtcagCAGagtaaccag
17K02_1316	TVDFTQDSNYLLTGGQDK	LVTPLTK	TGACCACCAGTCAGCAGGTAGTTAGAGTCCTGAGTAAAGTCAACAGTcttagtcagAGGagtaaccag	gatccttaCTTGTCCTGACCACCAGTCAGCAGGTAGTT
17K02_1317	LFNHANQEVQR	LVTSLTK	gatccttaACGCTGAACCTCCTGGTTAGCGTGGTTAAACAGcttagtcagAGAagtaaccag
17K02_1318	GQYHTLQAGFSSR	LVTTLTK	gatccttaACGAGAAGAAAAACCAGCCTGCAGAGTGTGGTACTGACCcttagtcagAGTagtaaccag
17K02_1319	AASSLLANLWQYNK	LVTVLTK	gatccttaCTTGTTGTACTGCCACAGGTTAGCCAGCAGAGAAGAAGCAGCcttagtcagAACagtaaccag
17K02_1320	IINNTENLVR	LVTYLTK	gatccttaACGAACCAGGTTCTCAGTGTTGTTAATAATcttagtcagATAagtaaccag
17K02_1321	FGTINIVHPK	LVTALTK	gatccttaCTTAGGGTGAACAATGTTAATAGTACCAAActtagtcagAGCagtaaccag
17K02_1322	FGVIFAGAQK	LVTDLTK	gatccttaCTTCTGAGCACCAGCAAAAATAACACCAAActtagtcagGTCagtaaccag
17K02_1323	IAPAEGPDVSER	LVTELTK	gatccttaACGCTCAGAAACGTCAGGACCCTCAGCAGGAGCAATcttagtcagCTCagtaaccag
17K02_1324	LYIGNLSPAVTADDLR	LVTFLTK	CGCAGGTCGTCAGCAGTAACAGCAGGAGACAGGTTACCAATGTACAGcttagtcagAAAagtaaccag	gatccttaACGCAGGTCGTCAGCAGTAACAGC
17K02_1325	SGYAFVDYPDQNWAIR	LVTGLTK	CGAATAGCCCAGTTCTGGTCAGGGTAGTCAACAAAAGCGTAACCAGActtagtcagACCagtaaccag	gatccttaACGAATAGCCCAGTTCTGGTCAGG
17K02_1326	EEEVSLQGINTR	LVTHLTK	gatccttaACGAGTGTTAATACCCTGCAGAGAAACCTCCTCCTCcttagtcagATGagtaaccag
17K02_1327	DVVGNDVATILSR	LVTLLTK	gatccttaACGAGACAGAATAGTAGCAACGTCGTTACCAACAACGTCcttagtcagCAGagtaaccag
17K02_1328	SELECVTNITLANVIR	LVTPLTK	CGAATAACGTTAGCCAGAGTAATGTTAGTAACACACTCCAGCTCAGActtagtcagAGGagtaaccag	gatccttaACGAATAACGTTAGCCAGAGTAAT
17K02_1329	QIVGYAIGTQQATPGPANSGR	LVTSLTK	GGACCAGGAGTAGCCTGCTGAGTACCAATAGCGTAACCAACAATCTGcttagtcagAGAagtaaccag	gatccttaACGACCAGAGTTAGCAGGACCAGGAGTAGCCTGCTGAGT
17K02_1330	DTLDLNTPVDK	LVTTLTK	gatccttaCTTGTCAACAGGAGTGTTCAGGTCCAGAGTGTCcttagtcagAGTagtaaccag
17K02_1331	VLCGVDYSHDK	LVTVLTK	gatccttaCTTGTCGTGAGAGTAGTCAACACCACACAGAACcttagtcagAACagtaaccag
17K02_1332	NVLTEESVVR	LVTYLTK	gatccttaACGAACAACAGACTCCTCAGTCAGAACGTTcttagtcagATAagtaaccag
17K02_1333	GETVDANR	LVTALTK	gatccttaACGGTTAGCGTCAACAGTCTCACCcttagtcagAGCagtaaccag
17K02_1334	NDTGSYTLQVIK	LVTDLTK	gatccttaCTTAATAACCTGCAGAGTGTAAGAACCAGTGTCGTTcttagtcagGTCagtaaccag
17K02_1335	LFIPNITTK	LVTELTK	gatccttaCTTAGTAGTAATGTTAGGAATAAACAGcttagtcagCTCagtaaccag
17K02_1336	NLYSDDIPHALR	LVTFLTK	gatccttaACGCAGAGCGTGAGGAATGTCGTCAGAGTACAGGTTcttagtcagAAAagtaaccag
17K02_1337	NALSSLWGK	LVTGLTK	gatccttaCTTACCCCACAGAGAAGACAGAGCGTTcttagtcagACCagtaaccag
17K02_1338	YLTTAVITNK	LVTHLTK	gatccttaCTTGTTAGTAATAACAGCAGTAGTCAGGTActtagtcagATGagtaaccag
17K02_1339	GTTHCYDGLLR	LVTLLTK	gatccttaACGCAGCAGACCGTCGTAACAGTGAGTAGTACCcttagtcagCAGagtaaccag
17K02_1340	GCSTVGAQNSQK	LVTPLTK	gatccttaCTTCTGAGAGTTCTGAGCACCAACAGTAGAACAACCcttagtcagAGGagtaaccag
17K02_1341	QIGIFSAR	LVTSLTK	gatccttaACGAGCAGAAAAAATACCAATCTGcttagtcagAGAagtaaccag
17K02_1342	TEIDSPTNVVTDR	LVTTLTK	gatccttaACGGTCAGTAACAACGTTAGTAGGAGAGTCAATCTCAGTcttagtcagAGTagtaaccag
17K02_1343	YVVHYTSANGETR	LVTVLTK	gatccttaACGAGTCTCACCGTTAGCAGAAGTGTAGTGAACAACGTActtagtcagAACagtaaccag
17K02_1344	NVSTTLSTVGAR	LVTYLTK	gatccttaACGAGCACCAACAGTAGACAGAGTAGTAGAAACGTTcttagtcagATAagtaaccag
