# Supplementary material for: A large‐scale targeted proteomics of plasma extracellular vesicles shows utility for prognosis prediction subtyping in colorectal cancer
Source: Cancer Med. 2022 Nov 16;12(6):7616–26. doi: 10.1002/cam4.5442 (PMC10067095; doi:10.1002/cam4.5442)
Supplement: Supplementary file 9 — Data S9 [file CAM4-12-7616-s001.xlsx]

## Sheet: GO table
	GO NAME (GO TERM)	BST2	C3	CLDN1	FN1	KIT	LRG1	OLFM4	PSMA4	PSMA5	PSMA7	SERPINA1
ORM1's GO	acute-phase response (GO:0006953)				+							+
	inflammatory response (GO:0006954)		+			+
	negative regulation of interleukin-6 production (GO:0032715)
	negative regulation of tumor necrosis factor production (GO:0032720)
	neutrophil degranulation (GO:0043312)	+	+				+	+		+		+
	platelet degranulation (GO:0002576)				+							+
	positive regulation of interleukin-1 beta production (GO:0032731)
	positive regulation of interleukin-1 production (GO:0032732)
	positive regulation of tumor necrosis factor production (GO:0032760)
	regulation of immune system process (GO:0002682)
Immune-related GO except for ORM1's GO	immune response (GO:0006955)		+
	immune system process (GO:0002376)	+	+
	innate immune response (GO:0045087)	+	+
	regulation of immune response (GO:0050776)		+
	myeloid leukocyte differentiation (GO:0002573)					+
	leukocyte migration (GO:0050900)				+
	positive regulation of leukocyte proliferation (GO:0070665)	+
	T cell differentiation (GO:0030217)					+
	T cell receptor signaling pathway (GO:0050852)								+	+	+
	B cell activation (GO:0042113)	+
	B cell differentiation (GO:0030183)					+
	immature B cell differentiation (GO:0002327)					+
	regulation of neutrophil extravasation (GO:2000389)							+
	myeloid progenitor cell differentiation (GO:0002318)					+
	dendritic cell cytokine production (GO:0002371)					+
	negative regulation of plasmacytoid dendritic cell cytokine production (GO:0002737)	+
	cytokine-mediated signaling pathway (GO:0019221)				+	+
	mast cell cytokine production (GO:0032762)					+
	interleukin-1-mediated signaling pathway (GO:0070498)								+	+	+
	response to interleukin-18 (GO:0070673)			+
	hematopoietic progenitor cell differentiation (GO:0002244)					+
	hematopoietic stem cell migration (GO:0035701)					+
	regulation of hematopoietic stem cell differentiation (GO:1902036)								+	+	+
