# Supplementary material for: A large‐scale targeted proteomics of plasma extracellular vesicles shows utility for prognosis prediction subtyping in colorectal cancer
Source: Cancer Med. 2022 Nov 16;12(6):7616–26. doi: 10.1002/cam4.5442 (PMC10067095; doi:10.1002/cam4.5442)
Supplement: Supplementary file 10 — Data S10 [file CAM4-12-7616-s002.xlsx]

## Sheet: significant correlations
Gene name	Gene name	sample point	correlation	p-value	FDR
ORM1	LRG1	110	0.804967	0	0
ORM1	SERPINA1	110	0.720031	0	0
LRG1	SERPINA1	110	0.886357	0	0
SERPINA1	C3	110	0.736586	0	0
PSMA7	PSMA5	92	0.903461	0	0
PSMA7	PSMA4	93	0.874341	0	0
PSMA5	PSMA4	106	0.881616	0	0
PSMA7	OLFM4	31	0.910734	1.16707e-12	5.42264e-11
FN1	C3	110	0.574143	5.47211e-11	2.3624e-09
PSMA5	OLFM4	37	0.840896	7.32434e-11	3.11412e-09
PSMA4	OLFM4	37	0.833458	1.53042e-10	6.24098e-09
LRG1	C3	110	0.55586	2.90603e-10	1.14076e-08
FN1	SERPINA1	110	0.476704	1.4049e-07	3.6766e-06
LRG1	PSMA5	107	0.444693	1.59696e-06	3.22608e-05
SERPINA1	PSMA5	107	0.442542	1.81727e-06	3.62037e-05
ORM1	PSMA5	107	0.438192	2.35356e-06	4.53606e-05
C3	PSMA5	107	0.433959	3.01668e-06	5.59603e-05
C3	PSMA4	109	0.424833	4.13829e-06	7.39491e-05
